# Supplementary material for: Regulator combinations identify systemic sclerosis patients with more severe disease
Source: JCI Insight. 2020 Sep 3;5(17):e137567. doi: 10.1172/jci.insight.137567 (PMC7526449; doi:10.1172/jci.insight.137567)
Supplement: Supplemental Table 1 [file jciinsight-5-137567-s150.xlsx]

## Sheet: Common270Regulators_IntrinsicSu
Description	MSigDB C3 Regulators	Milano_FDR(%)	Pendergrass_FDR(%)	Hinchcliff_FDR(%)	Assassi_FDR(%)
Activating Enhancer-Binding Protein	AP4_Q6_01	1.4292	1.1102	1.1896	1.2092
Activating Enhancer-Binding Protein	CAGCTG_AP4_Q5	1.1013	1.1611	1.1964	NA
Activating transcription factor	ATF4_Q2	1.4926	1.9441	1.17	NA
Activator protein	AP1_C	1.6157	1.045	1.7087	NA
Activator protein 1	TGANTCA_AP1_C	1.2452	1.027	1.3306	NA
Alpha Fetoprotein	AFP1_Q6	1.4487	1.52	1.113	1.4671
Androgen receptor	AR_Q2	NA	1.6489	1.2364	1.7867
ARP1 Actin Related Protein 1 Homolog A	ARP1_01	1.6098	1.8829	1.6607	1.1371
B-cell nuclear factor	NFMUE1_Q6	NA	1.0437	1.3669	1.378
CACCC-binding factor	CACCCBINDINGFACTOR_Q6	1.403	1.3186	NA	1.9979
CCAAT Displacement Protein	CDP_01	1.6633	1.1147	1.5496	NA
CCAAT Displacement Protein + CR2HD	CDPCR3HD_01	1.5915	1.7453	1.3454	NA
CCAAT enhancer binding protein	CEBP_01	1.3802	1.2367	1.0717	NA
CCAAT enhancer binding protein	CEBP_C	1.1513	1.2276	NA	1.6008
CCAAT enhancer binding protein	CEBP_Q3	NA	1.9624	1.2401	1.7005
CCAAT enhancer binding protein alpha	CEBPA_01	1.2234	1.4194	1.5125	1.4851
CCAAT enhancer binding protein delta	CEBPDELTA_Q6	1.9856	1.1073	1.7463	1.6039
CCAAT-Binding Transcription Factor	GATTGGY_NFY_Q6_01	1.7456	1.3333	1.0398	1.5918
CCAAT-Binding Transcription Factor	NFY_01	NA	1.259	1.0828	1.5563
Cell Division Cycle 5-Like Protein	CDC5_01	1.6471	NA	1.205	1.5365
Core binding factor	AML1_01	NA	1.7096	1.6049	1.0689
Core binding factor	AML1_Q6	NA	1.7061	1.6018	1.0676
Core binding factor	COREBINDINGFACTOR_Q6	NA	1.8914	1.0012	1.0072
E2F	E2F_01	1.017	1.0321	1.7533	NA
E2F	E2F_02	1.027	1.0158	1.9422	1.2451
E2F	E2F_03	1.0012	1.0084	NA	1.3052
E2F	E2F_Q3_01	1.0649	1.0258	NA	1.4058
E2F	E2F_Q4	1.022	1.0012	1.9334	1.9185
E2F	E2F_Q4_01	1.0984	1.0208	NA	1.3987
E2F	E2F_Q6	1.0096	1	NA	1.7109
E2F	E2F_Q6_01	1.0145	1.0195	NA	1.6477
E2F1	E2F1_Q3	1	1.0146	1.4297	NA
E2F1	E2F1_Q3_01	1.122	1.2478	1.719	NA
E2F1	E2F1_Q4	1.2324	1.0372	NA	1.8408
E2F1	E2F1_Q4_01	1.1145	1.0233	NA	1.2233
E2F1	E2F1_Q6	1.0109	1.0072	NA	1.5948
E2F1	E2F1DP1_01	1.0207	1.0133	1.8013	1.0998
E2F1	E2F1DP1RB_01	1.0133	1.0024	NA	1.4877
E2F1	E2F1DP2_01	1.0195	1.0121	1.7973	1.0984
E2F4	E2F4DP1_01	1.0158	1.006	1.9103	1.1803
E2F4	E2F4DP2_01	1.0182	1.0109	1.7934	1.0969
Early B Cell Factor	CCCNNGGGAR_OLF1_01	1.8633	1.1	NA	1.022
Early B-Cell Factor Associated Zinc Finger Protein	ROAZ_01	1.9896	1.9763	NA	1.3011
Early Growth Response	EGR2_01	1.5533	1.6233	1.3127	NA
Electron Transfer Flavoprotein	ETF_Q6	1.9539	1.7344	1.1863	NA
Enhancer Factor C	RFX1_02	1.087	1.4955	1.3005	NA
Estrogen Receptor	ER_Q6	1.0622	1.76	1.0663	NA
Estrogen Receptor	ER_Q6_01	1.3645	1.398	1.2754	NA
Estrogen Related Receptor Alpha	ERR1_Q2	1.1855	1.6889	1.0359	1.7177
Estrogen Related Receptor Alpha	TGACCTY_ERR1_Q2	1.4537	1.2385	1.2067	NA
ETS Domain-Containing Protein	ELK1_01	NA	1.5118	1.045	1.1972
ETS Domain-Containing Protein	ELK1_02	1.4768	1.0424	1.1354	1.1279
ETS Domain-Containing Protein	SCGGAAGY_ELK1_02	1.4639	1.017	1.1415	1.7074
ETS Proto-Oncogene	ETS_Q4	1.2306	1.9578	1.0048	1.0012
ETS Proto-Oncogene 1	ETS1_B	1.4742	1.2921	1.0084	1.0385
ETS Proto-Oncogene 2	ETS2_B	1.8928	1.8957	1.0424	1.0109
ETS Proto-Oncogene 2	RYTTCCTG_ETS2_B	1.1388	1.1221	1.0109	1
ETS Variant 4	PEA3_Q6	1.5946	1.1088	1.0133	1.0462
ETS-Related Transcription Factor	ELF1_Q6	1.0245	NA	1.0385	1.0084
ETS-Related Transcription Factor	NERF_Q2	1.4147	NA	1.1218	1.0024
Fatty Acid Binding Protein	AP2_Q6	1.3133	1.8253	1.3647	NA
Fatty Acid Binding Protein	AP2_Q6_01	1.097	1.2515	1.2169	NA
Forkhead-Related Transcription Factor	FREAC2_01	1.7746	NA	1.4346	1.3558
FOX	FOX_Q2	1.0786	1.7637	1.017	1.4799
FOXA1	HNF3_Q6	1.6376	1.4074	1.9716	NA
FOXA2	HNF3B_01	1.6408	NA	1.3603	1.0662
FOXD3	FOXD3_01	1.3341	1.7787	NA	1.3471
FOXF1	HFH8_01	1.6219	NA	1.6384	1.4152
FOXF2	RTAAACA_FREAC2_01	1.0346	1.8536	1.2328	1.635
FOXJ1	HFH4_01	1.8269	NA	1.9937	1.8893
FOXJ2	FOXJ2_01	1.5886	1.6855	NA	1.6541
FOXN1	WHN_B	NA	1.9716	1.6924	1.33
FOXO3	FOXO3_01	NA	1.1858	1.1384	1.8487
FOXO4	FOXO4_01	1.4899	1.2134	1.2659	1.2677
FOXO4	TTGTTT_FOXO4_01	1.332	NA	1.9985	1.2006
FOXQ1	HFH1_01	1.0676	1.5396	1.6639	1.5536
GATA	GATAAGR_GATA_C	NA	1.3441	1.4416	1.7498
GATA1	GATA1_04	1.4847	1.6328	1.1781	NA
GATA2	GATA2_01	1.2076	1.4414	NA	1.5651
GATA3	GATA3_01	1.1265	1.5803	1.4941	NA
General Transcription Factor	TFIII_Q6	1.5447	1.6424	1.5202	NA
Glucocorticoid receptor	GR_01	1.5855	1.8293	1.027	1.6905
Glucocorticoid receptor	GR_Q6	1.125	1.6653	1.253	1.1264
Helix-Loop-Helix Protein	HEB_Q6	1.1311	1.0398	NA	1.017
Helix-Loop-Helix Protein	HEN1_02	1.6313	1.196	1.2151	1.1575
Helix-loop-Helix protein 37	NMYC_01	1.8592	1.3145	1.9629	NA
Hematopoietic Transcription Factor	PU1_Q6	NA	1.2961	1.0676	1.0048
Hematopoietic Transcription Factor	RGAGGAARY_PU1_Q6	1.2129	1.7749	1.0346	1.0036
Hepatocyte Nuclear Factor 4 Alpha	HNF4_01	1.434	1.981	NA	1.3258
Hepatocyte Nuclear Factor 4 Alpha + DR1	HNF4_DR1_Q3	NA	1.8414	1.2567	1.1989
Hepatocyte Nuclear Factor 6	HNF6_Q6	1.2042	1.5833	NA	1.7643
IKAROS Family Zinc Finger 1	IK2_01	1.4243	1.1742	1.4917	NA
IKAROS Family Zinc Finger 1	LYF1_01	1.9944	1.2705	1.8854	1.4034
Immunoglobulin Transcription Factor	CAGGTG_E12_Q6	1.0489	1.1313	NA	1.9062
Immunoglobulin Transcription Factor	E47_02	1.2754	NA	1.5151	1.087
Immunoglobulin transcription factor 2	TCF4_Q5	1.5034	1.5036	NA	1.798
Interferon Production Regulator Factor	HNF1_Q6	1.514	1.0957	1.8595	NA
Interferon Regulatory Factor	ICSBP_Q6	1.1326	NA	1.0463	1.0097
Interferon Regulatory Factor	IRF_Q6	1.262	NA	1	1.0232
Interferon Regulatory Factor	STTTCRNTTT_IRF_Q6	1.2342	NA	1.0731	1.0786
Interferon Regulatory Factor 1	IRF1_Q6	1.0121	1.8495	1.2015	1.2833
Interferon Regulatory Factor 2	IRF2_01	1.2163	NA	1.6575	1.6131
Interferon Regulatory Factor 7	IRF7_01	1.525	1.3887	1.0195	1.2852
LIM Homeobox 3	LHX3_01	1.2852	1.4027	NA	1.8329
Lipopolysaccharide Binding Protein	LBP1_Q6	1.1888	1.4744	1.143	NA
Lymphoid Enhancer Binding Factor	CTTTGT_LEF1_Q2	1.2252	NA	1.5362	1.9576
Macrophage migration inhibitory factor-like protein	RYTGCNNRGNAAC_MIF1_01	1.9495	1.6202	1.287	1.4395
MDS1 And EVI1 Complex Locus	EVI1_06	1.227	NA	1.2134	1.2892
microRNA	AAACCAC_MIR140	1.7104	NA	1.6543	1.0515
microRNA	AACATTC_MIR4093P	1.851	1.8871	NA	1.0372
microRNA	AACGGTT_MIR451	1.5306	NA	1.4249	1.2774
microRNA	AAGCCAT_MIR135A_MIR135B	1.347	1.9487	1.8344	1.1086
microRNA	AATGGAG_MIR136	NA	1.2648	1.1716	1.6937
microRNA	ACTGTGA_MIR27A_MIR27B	1.91	1.2294	1.6171	NA
microRNA	AGCACTT_MIR93_MIR302A_MIR302B_MIR302C_MIR302D_MIR372_MIR373_MIR520E_MIR520A_MIR526B_MIR520B_MIR520C_MIR520D	1.9629	1.0971	1.6321	1.401
microRNA	AGGAAGC_MIR5163P	NA	1.9999	1.4661	1.7212
microRNA	AGGAGTG_MIR483	1.3711	NA	1.2437	1.5144
microRNA	AGTCTAG_MIR151	1.3362	1.1531	1.6669	NA
microRNA	AGTCTTA_MIR499	1.169	1.434	NA	1.0581
microRNA	ATAAGCT_MIR21	1.2715	NA	1.5611	1.0257
microRNA	ATGCTGC_MIR103_MIR107	1.8801	NA	1.3207	1.0595
microRNA	ATGCTGG_MIR338	1.3092	1.6139	1.4762	1.9272
microRNA	ATGTCAC_MIR489	1.5419	1.4364	NA	1.358
microRNA	ATGTTAA_MIR302C	NA	1.3462	1.4392	1.0842
microRNA	CACCAGC_MIR138	1.5167	1.4796	1.7859	NA
microRNA	CACTGTG_MIR128A_MIR128B	NA	1.9262	1.489	1.2377
microRNA	CAGCACT_MIR5123P	1.9449	NA	1.0898	1.2251
microRNA	CAGCAGG_MIR370	1.295	1.3682	1.2697	NA
microRNA	CAGCTTT_MIR320	1.3824	1.1436	1.4539	1.2793
microRNA	CAGTCAC_MIR134	NA	1.4242	1.0856	1.4105
microRNA	CCCAGAG_MIR326	1.36	1.7825	1.5842	NA
microRNA	CGCTGCT_MIR503	1.0476	1.1421	1.6731	1.4346
microRNA	CTACTGT_MIR199A	1.8308	1.5568	1.9496	1.1656
microRNA	CTTTGCA_MIR527	1.6005	NA	1.5045	1.369
microRNA	CTTTGTA_MIR524	1.4076	NA	1.3539	1.3849
microRNA	GACAATC_MIR219	1.9767	NA	1.0146	1.5254
microRNA	GACAGGG_MIR339	1.3667	1.3933	1.0502	NA
microRNA	GACTGTT_MIR212_MIR132	NA	1.4902	1.4563	1.3514
microRNA	GAGACTG_MIR452	NA	1.9	1.0158	1.9531
microRNA	GCACTTT_MIR175P_MIR20A_MIR106A_MIR106B_MIR20B_MIR519D	NA	1.0746	1.4636	1.2582
microRNA	GCTCTTG_MIR335	1.199	1.2609	NA	1.2991
microRNA	GCTGAGT_MIR5125P	1.3448	NA	1.0072	1.0814
microRNA	GGGACCA_MIR133A_MIR133B	1.41	1.8213	1.1619	NA
microRNA	GGTGAAG_MIR412	1.1435	1.2063	1.7821	1.4721
microRNA	GTACTGT_MIR101	1.5796	1.8333	NA	1.2716
microRNA	GTATGAT_MIR154_MIR487	1.7493	1.3228	NA	1.0744
microRNA	GTCAGGA_MIR378	1.1403	NA	1.7122	1.5227
microRNA	GTCGATC_MIR3695P	1.6439	1.5339	1.3476	NA
microRNA	GTGACTT_MIR224	NA	1.4489	1.4159	1.0398
microRNA	GTGCAAA_MIR507	1.3278	NA	1.5929	1.0884
microRNA	GTGCCAT_MIR183	NA	1.3083	1.3713	1.0476
microRNA	GTGTTGA_MIR505	1.506	NA	1.1174	1.2109
microRNA	GTTTGTT_MIR495	1.9583	1.1343	NA	1.3113
microRNA	TAGAACC_MIR182	1.5766	NA	1.7714	1.0207
microRNA	TAGCTTT_MIR9	1.0703	1.0928	NA	1.0717
microRNA	TCTCTCC_MIR185	1.9811	1.6077	1.1509	1.6256
microRNA	TGAATGT_MIR181A_MIR181B_MIR181C_MIR181D	NA	1.0623	1.9582	1.1543
microRNA	TGCACTG_MIR148A_MIR152_MIR148B	1.2415	1.2842	NA	1.1219
microRNA	TGCACTT_MIR519C_MIR519B_MIR519A	1.8551	1.2628	1.7288	1.1144
microRNA	TGGTGCT_MIR29A_MIR29B_MIR29C	NA	1.3312	1.4022	1.7282
microRNA	TTGCCAA_MIR182	NA	1.1841	1.8554	1.2287
microRNA	TTTGCAC_MIR19A_MIR19B	NA	1.5145	1.8664	1.1386
microRNA	TTTGCAG_MIR518A2	1.9274	NA	1.954	1.2269
microRNA	TTTGTAG_MIR520D	1.5737	1.3506	NA	1.1189
MYC	CACGTG_MYC_Q2	1.0956	1.0347	NA	1.6444
MYC	MYC_Q2	1.3513	1.1162	NA	1.6069
MYC + MAX	MYCMAX_01	1.2507	1.1405	NA	1.7247
MYC + MAX	MYCMAX_03	1.4171	1.1579	NA	1.5979
MYC Associated Factor X	MAX_01	1.1641	1.166	NA	1.1672
MYC Associated Zinc Finger Protein	GGGAGGRR_MAZ_Q6	1.0232	1.3727	NA	1.2911
Myeloid Zinc Finger 1	MZF1_01	1.7035	1.7417	1.1524	1.041
Myoblast Determination Protein 1	MYOD_Q6	1.8387	1.6522	1.1012	1.7904
Myocyte Enhancer Factor 2	YTATTTTNR_MEF2_02	1.2059	NA	1.8409	1.4081
Neurofibromin protein	TGCCAAR_NF1_Q6	1.3031	1.0489	1.9063	NA
Nuclear Factor Erythroid 2-Related Factor 2	NRF2_Q4	1.3893	1.1117	1.2239	1.8935
Nuclear Factor Kappa B cell	GGGNNTTTCC_NFKB_Q6_01	1.1175	1.2459	1.0529	1.0333
Nuclear factor of activated B-cells	NFKAPPAB_01	1.2489	1.967	1.0258	1.0158
Nuclear factor of activated T-cells	NFAT_Q6	1.9056	1.1267	1.0233	1.0489
Nuclear factor of activated T-cells	NFKAPPAB65_01	1.0411	1.3291	1.1369	1.2951
Nuclear factor of activated T-cells	NFKB_C	1.0828	NA	1.2456	1.3941
Nuclear factor of activated T-cells	NFKB_Q6_01	1.1706	1.7026	1.0476	1.131
Nuclear factor of activated T-cells	TGGAAA_NFAT_Q4_01	1.6567	1.5453	1.6352	1.0635
Nuclear Factor, Erythroid 2 Like 1	TCF11_01	1.7968	1.4615	1.5099	1.2872
Nuclear Factor, Erythroid 2 Like 1	TCF11MAFG_01	NA	1.5774	1.3955	1.247
Nuclear Receptor Subfamily 2 Group F	COUP_01	1.0257	1.5685	NA	1.4371
Nuclear Receptor Subfamily 2 Group F + DR1	COUP_DR1_Q6	NA	1.5954	1.231	1.0528
Nuclear Respiratory Factor 1	RCGCANGCGY_NRF1_Q6	1.1116	1.0296	1.3518	1.5199
Nuclear Respiratory Factor 2	GABP_B	1.5362	1.0359	1.2716	1.8603
Nuclear Respiratory Factor 2	MGGAAGTG_GABP_B	1.2146	1.0463	1.2623	NA
P53	P53_DECAMER_Q2	1.2735	1.1909	1.1847	NA
Paired Box Protein Pax-3	PAX3_01	1.2024	1.0801	1.5959	NA
Paired Box Protein Pax-4	GGGTGGRR_PAX4_03	1.0609	1.2029	NA	1.493
Paired Box Protein Pax-8	PAX8_01	1.498	NA	1.8629	1.8447
Peroxisome proliferator-activated receptor	PPARG_01	1.66	1.3484	1.0786	1.0449
POU Class 1 Homeobox	POU1F1_Q6	1.5007	1.4266	NA	1.9229
POU Class 3 Homeobox 2	BRN2_01	1.297	NA	1.14	1.2162
POU Class 6 Homeobox	POU6F1_01	1.2601	1.5744	NA	1.7389
POU Domain, Class 2, Transcription Factor	OCT1_04	1.5195	1.6457	1.2383	1.638
POU Domain, Class 2, Transcription Factor	OCT1_06	1.1872	1.5311	NA	1.7606
Progesterone receptor	PR_02	1.247	1.459	1.0515	1.3668
REL Proto-Oncogene, NF-KB Subunit	CREL_01	1.1057	1.7674	1.0283	1.0245
Serum Response Factor	SRF_C	1.9144	1.0596	1.0609	1.4595
Sex Determining Region Y	SRY_01	1.0662	1.224	1.7052	NA
Sex Determining Region Y	SRY_02	1.482	1.6587	1.3268	NA
SMAD	SMAD_Q6	1.6968	NA	1.6447	1.204
SMAD4	SMAD4_Q6	1.3938	1.5009	1.1981	1.2544
Specificity Protein 1	GGGCGGR_SP1_Q6	1.045	1.2222	1.1798	NA
Specificity Protein 1	SP1_Q6_01	1.006	1.738	NA	1.5858
STAT	ISRE_01	1.6865	NA	1.1085	1.1071
STAT	STAT_01	1.6344	NA	1.471	1.2507
STAT1	STAT1_02	1.0084	1.0885	1.2493	1.6162
STAT1	STAT1_03	1.0321	1.3638	1.0569	NA
STAT3	STAT3_01	1.2832	1.1627	1.1477	1.0283
STAT4	STAT4_01	1.6765	1.6957	1.0097	1.1402
STAT5A	STAT5A_01	1.0595	NA	1.2907	1.0359
STAT5B	STAT5B_01	1.299	NA	1.0984	1.027
STAT5B	TTCYNRGAA_STAT5B_01	1.7565	NA	1.0245	1.0195
STAT6	STAT6_02	1.6666	1.7202	1.0208	1.4825
Sterol Regulatory Element Binding Transcription Factor	SREBP_Q3	1.5678	1.4692	1.5724	NA
Sterol Regulatory Element Binding Transcription Factor	SREBP1_01	1.0463	1.1595	NA	1.3826
Sterol Regulatory Element Binding Transcription Factor	SREBP1_02	1.2007	1.5626	1.6081	NA
Sterol Regulatory Element Binding Transcription Factor	SREBP1_Q6	1.0036	1.4982	NA	1.4545
T-Cell Translocation Protein	LMO2COM_01	1.387	NA	1.3348	1.452
TATA box Binding Protein	TATA_C	NA	1.8095	1.7783	1.4297
TATA box Binding Protein	TATAAA_TATA_01	1.3215	1.0732	NA	1.4322
TATA-Box Binding Protein	TBP_01	NA	1.5228	1.7216	1.7142
Thyroid Hormone Receptor Beta	T3R_Q6	1.0555	1.2571	1.0772	1.4273
Transcription activator-like + Immunoglobulin Transcription Factor	TAL1BETAE47_01	1.0582	1.4823	NA	1.3918
Transcription Factor AP-2 Alpha	AP2ALPHA_01	1.999	1.2046	NA	1.509
Transcription Factor SOX-5	SOX5_01	1.0717	1.9086	1.3691	1.8132
Transcription Factor SOX-9	CATTGTYY_SOX9_B1	1.301	NA	1.1667	1.7353
Transcriptional Activator Myb	MYB_Q5_01	1.1922	1.6787	NA	1.9932
Transcriptional Activator Myb	MYB_Q6	1.1939	1.6265	NA	1.1433
Transcriptional enhancer factor TEF-1	WGGAATGY_TEF1_Q6	1.1625	1.2763	1.3735	1.3428
Translation elongation factor EF-1 alpha	TEF1_Q6	1.0283	1.1132	1.3433	NA
unkown motif	AAANWWTGC_UNKNOWN	NA	1.551	1.5072	1.9843
unkown motif	ACTAYRNNNCCCR_UNKNOWN	1.1905	1.0385	1.1815	1.3364
unkown motif	ATGGYGGA_UNKNOWN	1.0072	NA	1.7898	1.5422
unkown motif	CAGNWMCNNNGAC_UNKNOWN	1.1205	1.1875	1.5441	NA
unkown motif	CCAATNNSNNNGCG_UNKNOWN	NA	1.5894	1.0955	1.9487
unkown motif	CCTNTMAGA_UNKNOWN	1.1042	NA	1.5813	1.5117
unkown motif	CTTTAAR_UNKNOWN	1.069	1.4218	1.2511	NA
unkown motif	GAANYNYGACNY_UNKNOWN	1.3384	1.1709	1.08	1.0955
unkown motif	KCCGNSWTTT_UNKNOWN	1.3534	1.3419	NA	1.9711
unkown motif	KRCTCNNNNMANAGC_UNKNOWN	1.897	1.5255	1.1203	1.4495
unkown motif	RAAGNYNNCTTY_UNKNOWN	1.5504	1.0691	1.4044	NA
unkown motif	RYTGCNWTGGNR_UNKNOWN	1.3578	NA	1.4067	1.4773
unkown motif	TAANNYSGCG_UNKNOWN	1.2639	1.1643	1.022	1.462
unkown motif	TGACATY_UNKNOWN	1.2891	1.5063	1.8975	NA
unkown motif	TGCGCANK_UNKNOWN	NA	1.0476	1.6798	1.1325
unkown motif	TGGNNNNNNKCCAR_UNKNOWN	NA	1.4718	1.7641	1.7755
unkown motif	TMTCGCGANR_UNKNOWN	NA	1.1359	1.154	1.1623
unkown motif	TTANTCA_UNKNOWN	NA	1.1758	1.2116	1.1837
unkown motif	TTANWNANTGGM_UNKNOWN	NA	1.5481	1.5753	1.1955
unkown motif	YATTNATC_UNKNOWN	1.753	1.244	1.2735	1.2433
unkown motif	YGCGYRCGC_UNKNOWN	NA	1.0503	1.1233	1.5828
unkown motif	YGTCCTTGR_UNKNOWN	1.808	1.3165	1.1248	NA
unkown motif	YNGTTNNNATT_UNKNOWN	1.4665	1.4875	1.5258	NA
unkown motif	YNTTTNNNANGCARM_UNKNOWN	1.7208	1.6296	1.337	1.6224
unkown motif	YWATTWNNRGCT_UNKNOWN	1.7636	1.6015	1.1603	NA
unkown motif	YYCATTCAWW_UNKNOWN	NA	1.2496	1.0437	1.1356
Visual System Homeobox	CHX10_01	1.3623	1.8744	1.409	1.6871
Visual System Homeobox 2	TAATTA_CHX10_01	1.6188	1.375	1.5871	1.545
YY1	GCCATNTTG_YY1_Q6	1.0295	1.0308	1.3843	NA
YY1	YY1_02	NA	1.0704	1.3188	1.8094
YY1	YY1_Q6	NA	1.0787	1.9296	1.8568
Zinc Finger Homeodomain Enhancer-Binding Protein	AREB6_02	NA	1.3571	1.0842	1.61
Zinc Finger Homeodomain Enhancer-Binding Protein	CAGGTA_AREB6_01	1.2911	1.5597	1.1651	NA
Zinc Finger Motif Enhancer-Binding Protein	RREB1_01	1.2931	1.2204	1.3887	NA
Zinc Finger Protein 162	TGACCTTG_SF1_Q6	1.0372	1.4849	1.0411	1.218
