# Supplementary material for: Regulator combinations identify systemic sclerosis patients with more severe disease
Source: JCI Insight. 2020 Sep 3;5(17):e137567. doi: 10.1172/jci.insight.137567 (PMC7526449; doi:10.1172/jci.insight.137567)
Supplement: Supplemental Table 2 [file jciinsight-5-137567-s160.xlsx]

## Sheet: Milano
Pathways for Fibroproliferative samples cluster	Corrected P value		Pathways for Inflammatory 1 samples cluster	Corrected P value		Pathways for Inflammatory 2 samples cluster	Corrected P value		Pathways for Litmited samples cluster	Corrected P value
Spliceosome	2.7e-09		Pathways in cancer	1.75871e-18		MAPK signaling pathway	4.7e-14		Pathways in cancer	5.16e-22
mRNA surveillance pathway	2.57e-08		Transcriptional misregulation in cancer	1.0919e-15		Pathways in cancer	2.76e-12		MAPK signaling pathway	3.95e-20
Cell cycle	3.4e-08		PI3K-Akt signaling pathway	2.36335e-15		Wnt signaling pathway	2.8e-11		PI3K-Akt signaling pathway	1.74e-15
Ribosome	4.82013e-06		C-type lectin receptor signaling pathway	2.69143e-13		Breast cancer	5.72e-10		Breast cancer	2.59e-15
DNA replication	9.12423e-06		Focal adhesion	5.69253e-13		Transcriptional misregulation in cancer	6.63e-10		Proteoglycans in cancer	2.95e-14
RNA transport	0.000262485		MAPK signaling pathway	2.80468e-12		TGF-beta signaling pathway	1.74e-09		Transcriptional misregulation in cancer	3.11e-14
Mismatch repair	0.000636452		Ras signaling pathway	4.17608e-12		Signaling pathways regulating pluripotency of stem cells	1.86e-09		Wnt signaling pathway	1.5e-13
Chronic myeloid leukemia	0.001922		TNF signaling pathway	8.38287e-12		PI3K-Akt signaling pathway	3.37e-09		Signaling pathways regulating pluripotency of stem cells	3.17e-13
Thermogenesis	0.00926453		Proteoglycans in cancer	1.22871e-11		Gastric cancer	5.61e-09		Human papillomavirus infection	4.25e-13
Mitophagy - animal	0.00995651		Chemokine signaling pathway	4.93832e-11		Hypertrophic cardiomyopathy (HCM)	1.59e-08		Axon guidance	1.67e-12
Endocrine resistance	0.0221618		T cell receptor signaling pathway	1.20699e-10		Adrenergic signaling in cardiomyocytes	7.07e-07		Gastric cancer	4.07e-12
Longevity regulating pathway	0.0244917		Cytokine-cytokine receptor interaction	2.43465e-10		Oxytocin signaling pathway	1.54485e-06		Focal adhesion	2.3e-10
Human T-cell leukemia virus 1 infection	0.0251877		Rap1 signaling pathway	5.94129e-10		Proteoglycans in cancer	1.93396e-06		TGF-beta signaling pathway	3.07e-10
Huntington disease	0.0289394		Th1 and Th2 cell differentiation	1.01056e-09		Axon guidance	2.01247e-06		Ras signaling pathway	4.67e-10
Transcriptional misregulation in cancer	0.0289394		Human T-cell leukemia virus 1 infection	2.31528e-09		Focal adhesion	2.07847e-06		Cushing syndrome	1.39e-09
Autophagy - animal	0.0365027		B cell receptor signaling pathway	2.7461e-09		Tight junction	3.67324e-06		Hippo signaling pathway	9.09e-09
Thyroid cancer	0.0373332		JAK-STAT signaling pathway	3.72178e-09		Dilated cardiomyopathy (DCM)	3.9146e-06		Regulation of actin cytoskeleton	1.17e-08
Cellular senescence	0.0375339		Chronic myeloid leukemia	4.07899e-09		FoxO signaling pathway	4.39447e-06		Tight junction	1.83e-08
Ubiquitin mediated proteolysis	0.0459714		Human papillomavirus infection	1.13798e-08		Hippo signaling pathway	5.70273e-06		cAMP signaling pathway	1.96e-08
			Breast cancer	1.5686e-08		Basal cell carcinoma	8.68426e-06		Thyroid hormone signaling pathway	3.6e-08
			Axon guidance	2.41109e-08		Rap1 signaling pathway	1.17606e-05		Basal cell carcinoma	4.93e-08
			Osteoclast differentiation	3.29192e-08		Parathyroid hormone synthesis, secretion and action	3.19887e-05		FoxO signaling pathway	5.32e-08
			Prostate cancer	3.37935e-08		Cytokine-cytokine receptor interaction	3.7316e-05		Rap1 signaling pathway	6.2e-08
			Regulation of actin cytoskeleton	7.02639e-08		Cushing syndrome	5.59411e-05		Adrenergic signaling in cardiomyocytes	7.53e-08
			Th17 cell differentiation	8.44737e-08		GABAergic synapse	7.00948e-05		Apelin signaling pathway	8.79e-08
			Cellular senescence	1.58873e-07		Circadian rhythm	7.5498e-05		Calcium signaling pathway	8.92e-08
			Melanoma	2.06739e-07		Ras signaling pathway	8.05489e-05		Oxytocin signaling pathway	1.12e-07
			ErbB signaling pathway	2.78295e-07		Human papillomavirus infection	0.000109615		Prostate cancer	1.5e-07
			Small cell lung cancer	3.02624e-07		Melanoma	0.000135516		Melanoma	2.2e-07
			Endocrine resistance	3.05068e-07		cAMP signaling pathway	0.000150303		Hepatocellular carcinoma	5.2e-07
			Inflammatory bowel disease (IBD)	6.50263e-07		Melanogenesis	0.000161884		HIF-1 signaling pathway	6.49e-07
			Gastric cancer	8.04125e-07		AGE-RAGE signaling pathway in diabetic complications	0.00016916		Melanogenesis	7.68e-07
			Human cytomegalovirus infection	1.2238e-06		cGMP-PKG signaling pathway	0.000196519		Dopaminergic synapse	8.99e-07
			Hepatitis B	1.31558e-06		Prostate cancer	0.000474669		Endocrine resistance	9.34e-07
			EGFR tyrosine kinase inhibitor resistance	1.61133e-06		Regulation of actin cytoskeleton	0.000651011		Acute myeloid leukemia	1.85e-06
			AGE-RAGE signaling pathway in diabetic complications	3.59665e-06		Arrhythmogenic right ventricular cardiomyopathy (ARVC)	0.000750635		Hypertrophic cardiomyopathy (HCM)	3.95e-06
			Neurotrophin signaling pathway	3.73153e-06		Hepatocellular carcinoma	0.000756253		Chronic myeloid leukemia	6.57e-06
			NF-kappa B signaling pathway	3.82673e-06		Renin secretion	0.000796393		cGMP-PKG signaling pathway	7.25e-06
			Wnt signaling pathway	8.03564e-06		Thyroid hormone signaling pathway	0.0024179		Long-term depression	1.55e-05
			Rheumatoid arthritis	9.15847e-06		Insulin secretion	0.00265923		Glutamatergic synapse	1.7e-05
			Acute myeloid leukemia	1.32583e-05		Chagas disease (American trypanosomiasis)	0.00266187		Relaxin signaling pathway	1.85e-05
			Non-small cell lung cancer	1.32583e-05		Endocrine resistance	0.00485303		Parathyroid hormone synthesis, secretion and action	1.86e-05
			Signaling pathways regulating pluripotency of stem cells	1.61857e-05		EGFR tyrosine kinase inhibitor resistance	0.00516547		Dilated cardiomyopathy (DCM)	2.17e-05
			IL-17 signaling pathway	1.94456e-05		Glucagon signaling pathway	0.00582347		AGE-RAGE signaling pathway in diabetic complications	2.18e-05
			Fc epsilon RI signaling pathway	2.11996e-05		HIF-1 signaling pathway	0.00671015		Cholinergic synapse	2.48e-05
			Prolactin signaling pathway	2.17391e-05		Amoebiasis	0.0077142		ErbB signaling pathway	4.59e-05
			Kaposi sarcoma-associated herpesvirus infection	2.34672e-05		Long-term depression	0.0132455		Small cell lung cancer	4.63e-05
			Chagas disease (American trypanosomiasis)	2.38335e-05		JAK-STAT signaling pathway	0.0135384		Gastric acid secretion	0.00014026
			Glioma	3.37968e-05		Glutamatergic synapse	0.0175592		EGFR tyrosine kinase inhibitor resistance	0.00018491
			FoxO signaling pathway	4.35239e-05		Adipocytokine signaling pathway	0.0175682		Insulin signaling pathway	0.00020337
			Parathyroid hormone synthesis, secretion and action	4.3919e-05		Small cell lung cancer	0.0190394		Thyroid cancer	0.0002118
			Salmonella infection	6.87153e-05		Chronic myeloid leukemia	0.0225297		Circadian entrainment	0.00026264
			Pancreatic cancer	0.000117533		Longevity regulating pathway	0.0237056		Bladder cancer	0.00044724
			Thyroid hormone signaling pathway	0.000129134		Insulin resistance	0.0241872		Insulin secretion	0.00046984
			Relaxin signaling pathway	0.000150873		Platelet activation	0.0258845		Glioma	0.00073349
			Shigellosis	0.000287136		Th17 cell differentiation	0.0261925		GABAergic synapse	0.00088874
			Colorectal cancer	0.000305064		Dopaminergic synapse	0.0272196		Morphine addiction	0.00088874
			HIF-1 signaling pathway	0.000307517		Aldosterone-regulated sodium reabsorption	0.0279503		Renal cell carcinoma	0.00156548
			Platelet activation	0.000363295		Leukocyte transendothelial migration	0.0285513		Human T-cell leukemia virus 1 infection	0.00174284
			Bacterial invasion of epithelial cells	0.000387437		Acute myeloid leukemia	0.0306614		Platelet activation	0.00201306
			Fc gamma R-mediated phagocytosis	0.000396029		Proximal tubule bicarbonate reclamation	0.0364359		Gap junction	0.00234048
			Toxoplasmosis	0.000421002		Endometrial cancer	0.0381208		GnRH signaling pathway	0.00263289
			Epstein-Barr virus infection	0.000596992		Adherens junction	0.0386834		Arrhythmogenic right ventricular cardiomyopathy (ARVC)	0.00345207
			Leishmaniasis	0.000618234		ErbB signaling pathway	0.0399136		Insulin resistance	0.00358384
			Human immunodeficiency virus 1 infection	0.000723225		Long-term potentiation	0.0470977		mTOR signaling pathway	0.00363925
			Natural killer cell mediated cytotoxicity	0.000904142					Non-small cell lung cancer	0.00418211
			Malaria	0.00102414					AMPK signaling pathway	0.00424532
			Phospholipase D signaling pathway	0.00115809					Aldosterone synthesis and secretion	0.00443793
			Longevity regulating pathway	0.00123027					Longevity regulating pathway	0.00558334
			NOD-like receptor signaling pathway	0.00129688					Serotonergic synapse	0.0059455
			Insulin signaling pathway	0.00133114					Pancreatic cancer	0.00594837
			Renal cell carcinoma	0.00136717					Sphingolipid signaling pathway	0.00620337
			Toll-like receptor signaling pathway	0.00150901					Amoebiasis	0.00670833
			cGMP-PKG signaling pathway	0.00208325					Renin secretion	0.00676639
			Dopaminergic synapse	0.00216736					JAK-STAT signaling pathway	0.00720662
			Pertussis	0.0023822					Choline metabolism in cancer	0.00722155
			Oxytocin signaling pathway	0.00249348					Glucagon signaling pathway	0.00769586
			Tuberculosis	0.00258758					Notch signaling pathway	0.00791985
			Viral carcinogenesis	0.0026343					Endometrial cancer	0.00806136
			Primary immunodeficiency	0.00337956					Estrogen signaling pathway	0.00993313
			Endometrial cancer	0.00351096					Phospholipase D signaling pathway	0.0101038
			Hypertrophic cardiomyopathy (HCM)	0.003728					Amphetamine addiction	0.0127603
			Intestinal immune network for IgA production	0.0038221					Vascular smooth muscle contraction	0.0192569
			cAMP signaling pathway	0.00592242					Colorectal cancer	0.0203656
			Hippo signaling pathway	0.0097739					Adherens junction	0.0239152
			Measles	0.0109007					Inflammatory mediator regulation of TRP channels	0.0239933
			Choline metabolism in cancer	0.0136644					Leukocyte transendothelial migration	0.0265714
			ECM-receptor interaction	0.0191037					Neurotrophin signaling pathway	0.0271749
			Dilated cardiomyopathy (DCM)	0.0196366					Regulation of lipolysis in adipocytes	0.031463
			Thyroid cancer	0.0217418					Protein digestion and absorption	0.0329538
			Fluid shear stress and atherosclerosis	0.0217924					Pancreatic secretion	0.0349815
			Apelin signaling pathway	0.0217924					Chagas disease (American trypanosomiasis)	0.0360625
			mTOR signaling pathway	0.0226621					Hedgehog signaling pathway	0.0418698
			Leukocyte transendothelial migration	0.0238361					Human cytomegalovirus infection	0.0459535
			Cholinergic synapse	0.0238361					Cocaine addiction	0.0463112
			Endocytosis	0.0265932
			Amoebiasis	0.0285034
			Endocrine and other factor-regulated calcium reabsorption	0.0292646
			TGF-beta signaling pathway	0.0322125
			GnRH signaling pathway	0.0410154
			Adipocytokine signaling pathway	0.044104
			Pathogenic Escherichia coli infection	0.0493596

## Sheet: Pendergrass
Pathways for Fibroproliferative 1 samples cluster	Corrected P value		Pathways for Fibroproliferative 2 samples cluster	Corrected P value		Pathways for Inflammatory 1 samples cluster	Corrected P value		Pathways for Inflammatory 2 samples cluster	Corrected P value
MAPK signaling pathway	2.37e-10		Cell cycle	1.5e-07		Pathways in cancer	4.67e-20		MAPK signaling pathway	8.34e-12
Signaling pathways regulating pluripotency of stem cells	6.77e-10		DNA replication	9.44216e-06		MAPK signaling pathway	4.91e-20		Transcriptional misregulation in cancer	8.18e-10
Breast cancer	1.15e-08		Spliceosome	0.000113946		PI3K-Akt signaling pathway	6.29e-16		Pathways in cancer	5.05e-09
Transcriptional misregulation in cancer	1.58e-08		Transcriptional misregulation in cancer	0.000140864		Focal adhesion	3.92e-15		TGF-beta signaling pathway	3.94e-07
Proteoglycans in cancer	7.75e-08		mRNA surveillance pathway	0.000981811		Axon guidance	5.82e-14		Rap1 signaling pathway	1.88246e-06
Regulation of actin cytoskeleton	2.65e-07		Cellular senescence	0.00267989		Proteoglycans in cancer	3.64e-13		Ras signaling pathway	5.3888e-06
Gastric cancer	6.39e-07		Mitophagy - animal	0.00530036		Ras signaling pathway	4.25e-12		Focal adhesion	7.57467e-06
Pathways in cancer	8.86e-07		Chronic myeloid leukemia	0.00901018		Regulation of actin cytoskeleton	2.82e-11		cAMP signaling pathway	1.55905e-05
Wnt signaling pathway	9.58e-07		Thyroid cancer	0.01138		Transcriptional misregulation in cancer	3.38e-10		Breast cancer	1.58167e-05
Parathyroid hormone synthesis, secretion and action	1.62624e-06		Thyroid hormone signaling pathway	0.0290523		Rap1 signaling pathway	6.09e-10		Inflammatory bowel disease (IBD)	3.58183e-05
PI3K-Akt signaling pathway	5.56251e-06		Dopaminergic synapse	0.0309427		TNF signaling pathway	1.15e-09		PI3K-Akt signaling pathway	4.31368e-05
Amphetamine addiction	6.75303e-06		Base excision repair	0.0396767		Prostate cancer	1.92e-09		Signaling pathways regulating pluripotency of stem cells	5.39285e-05
Prostate cancer	1.78523e-05		Glioma	0.0423187		Human T-cell leukemia virus 1 infection	8.85e-09		Chronic myeloid leukemia	5.99699e-05
Cushing syndrome	3.21623e-05		Longevity regulating pathway	0.0432821		Breast cancer	1.28e-08		Th17 cell differentiation	6.56213e-05
Basal cell carcinoma	3.28269e-05		Non-small cell lung cancer	0.0466657		cGMP-PKG signaling pathway	4.87e-08		Proteoglycans in cancer	6.67457e-05
Melanoma	6.86752e-05		MAPK signaling pathway	0.0470734		FoxO signaling pathway	7.81e-08		Dilated cardiomyopathy (DCM)	0.000106693
Dopaminergic synapse	9.24015e-05					Wnt signaling pathway	1.19e-07		Hypertrophic cardiomyopathy (HCM)	0.000205595
Human papillomavirus infection	0.000136062					EGFR tyrosine kinase inhibitor resistance	1.31e-07		Melanoma	0.000217181
Hippo signaling pathway	0.000199915					Endocrine resistance	2.53e-07		Adrenergic signaling in cardiomyocytes	0.00041812
Cocaine addiction	0.000286643					Chemokine signaling pathway	2.84e-07		Wnt signaling pathway	0.000547904
Thyroid hormone signaling pathway	0.000316579					Relaxin signaling pathway	3.57e-07		FoxO signaling pathway	0.00083478
FoxO signaling pathway	0.000377195					Signaling pathways regulating pluripotency of stem cells	4.17e-07		Dopaminergic synapse	0.00102593
TGF-beta signaling pathway	0.000411022					ErbB signaling pathway	4.73e-07		Cytokine-cytokine receptor interaction	0.00108511
Axon guidance	0.00055629					C-type lectin receptor signaling pathway	5.22e-07		Gastric cancer	0.00110796
Endocrine resistance	0.000718065					Dilated cardiomyopathy (DCM)	6.68e-07		Axon guidance	0.0013586
Rap1 signaling pathway	0.000905063					Hypertrophic cardiomyopathy (HCM)	1.76196e-06		EGFR tyrosine kinase inhibitor resistance	0.00170096
AMPK signaling pathway	0.000912075					Gastric cancer	1.80065e-06		Chagas disease (American trypanosomiasis)	0.00182404
Acute myeloid leukemia	0.00113759					Cushing syndrome	1.82692e-06		Prostate cancer	0.00201591
Oxytocin signaling pathway	0.00179006					Adrenergic signaling in cardiomyocytes	2.43336e-06		Parathyroid hormone synthesis, secretion and action	0.0020575
Hepatocellular carcinoma	0.00226272					Endocytosis	4.79983e-06		ErbB signaling pathway	0.00205952
Insulin resistance	0.00263387					Hippo signaling pathway	4.80609e-06		Human cytomegalovirus infection	0.00234762
Ras signaling pathway	0.00291916					Parathyroid hormone synthesis, secretion and action	5.87482e-06		Glioma	0.00432163
Non-small cell lung cancer	0.00342093					Chronic myeloid leukemia	6.4139e-06		Oxytocin signaling pathway	0.00445688
Adrenergic signaling in cardiomyocytes	0.00357733					Small cell lung cancer	8.81352e-06		Non-small cell lung cancer	0.00488427
Chronic myeloid leukemia	0.00407984					TGF-beta signaling pathway	9.84378e-06		Gastric acid secretion	0.00560565
Melanogenesis	0.00447895					Human papillomavirus infection	9.9887e-06		Thyroid hormone signaling pathway	0.00636788
Cholinergic synapse	0.00588615					Neurotrophin signaling pathway	2.07414e-05		AGE-RAGE signaling pathway in diabetic complications	0.00852945
Longevity regulating pathway	0.00641628					Bacterial invasion of epithelial cells	3.18641e-05		Hepatocellular carcinoma	0.00887491
Focal adhesion	0.0078474					Human cytomegalovirus infection	4.05792e-05		Long-term depression	0.00949311
Tight junction	0.00944514					Platelet activation	4.18828e-05		TNF signaling pathway	0.0100073
Glioma	0.0127675					T cell receptor signaling pathway	4.66039e-05		JAK-STAT signaling pathway	0.0102731
ErbB signaling pathway	0.0130914					B cell receptor signaling pathway	6.11014e-05		IL-17 signaling pathway	0.010753
Glutamatergic synapse	0.0145658					Oxytocin signaling pathway	7.38261e-05		Endocrine resistance	0.01185
Glycosaminoglycan biosynthesis - heparan sulfate / heparin	0.0169103					Longevity regulating pathway	7.41953e-05		Glutamatergic synapse	0.0128821
cAMP signaling pathway	0.0205551					Thyroid hormone signaling pathway	7.7839e-05		Aldosterone-regulated sodium reabsorption	0.0129402
EGFR tyrosine kinase inhibitor resistance	0.0316139					AGE-RAGE signaling pathway in diabetic complications	9.32384e-05		Human papillomavirus infection	0.0216175
Long-term potentiation	0.0378567					Hepatocellular carcinoma	0.000114747		Renal cell carcinoma	0.0252669
Thyroid hormone synthesis	0.0451878					Osteoclast differentiation	0.000150064		Amphetamine addiction	0.0252669
Hedgehog signaling pathway	0.0454531					Melanoma	0.000150735		Insulin secretion	0.0257985
Cellular senescence	0.0470789					Shigellosis	0.000162289		T cell receptor signaling pathway	0.0264402
Circadian rhythm	0.0495257					Th1 and Th2 cell differentiation	0.00023543		Hepatitis B	0.0291461
						Calcium signaling pathway	0.000256447		Circadian entrainment	0.0301255
						Phospholipase D signaling pathway	0.00032553		Melanogenesis	0.0319781
						Pancreatic cancer	0.000351446		Relaxin signaling pathway	0.0329136
						Glioma	0.000351446		Endocrine and other factor-regulated calcium reabsorption	0.0359777
						Non-small cell lung cancer	0.000402539		Prolactin signaling pathway	0.0405439
						Cytokine-cytokine receptor interaction	0.000433329		cGMP-PKG signaling pathway	0.0449932
						Tight junction	0.000543025
						Hepatitis B	0.000573247
						Fc gamma R-mediated phagocytosis	0.000666891
						Choline metabolism in cancer	0.000706779
						cAMP signaling pathway	0.000901335
						Vascular smooth muscle contraction	0.000925602
						Cellular senescence	0.00139695
						Gastric acid secretion	0.00157282
						Th17 cell differentiation	0.00181041
						GnRH signaling pathway	0.00182474
						Kaposi sarcoma-associated herpesvirus infection	0.00227091
						Cholinergic synapse	0.00235017
						IL-17 signaling pathway	0.00250147
						Chagas disease (American trypanosomiasis)	0.00335562
						Colorectal cancer	0.00340801
						Adipocytokine signaling pathway	0.00416987
						JAK-STAT signaling pathway	0.00440008
						HIF-1 signaling pathway	0.00456415
						NF-kappa B signaling pathway	0.00466663
						Basal cell carcinoma	0.00551108
						Fc epsilon RI signaling pathway	0.00577211
						Arrhythmogenic right ventricular cardiomyopathy (ARVC)	0.00615579
						Salmonella infection	0.00642899
						Insulin resistance	0.00765507
						Melanogenesis	0.00807545
						mTOR signaling pathway	0.00847526
						Dopaminergic synapse	0.00965478
						Aldosterone synthesis and secretion	0.0111924
						Acute myeloid leukemia	0.0114326
						AMPK signaling pathway	0.0147172
						Bladder cancer	0.021011
						Insulin secretion	0.0214967
						Fluid shear stress and atherosclerosis	0.02265
						Endocrine and other factor-regulated calcium reabsorption	0.0252788
						Endometrial cancer	0.041701
						Adherens junction	0.0419295
						Prolactin signaling pathway	0.0423924
						Cortisol synthesis and secretion	0.0426271
						Apelin signaling pathway	0.0450908

## Sheet: Hinchcliff
Pathways for Fibroproliferative samples cluster	Corrected P value		Pathways for Inflammatory samples cluster	Corrected P value
Cell cycle	2.13258e-13		Pathways in cancer	3.63442e-18
DNA replication	1.07621e-12		Focal adhesion	2.41974e-15
Nucleotide excision repair	0.000522096		PI3K-Akt signaling pathway	6.66217e-15
Base excision repair	0.000595335		Proteoglycans in cancer	2.21508e-14
Mismatch repair	0.000772668		MAPK signaling pathway	5.51337e-14
Purine metabolism	0.00231797		Transcriptional misregulation in cancer	1.28424e-13
Pyrimidine metabolism	0.0068053		Regulation of actin cytoskeleton	3.07389e-12
			Chemokine signaling pathway	3.5222e-12
			Axon guidance	6.42847e-12
			Prostate cancer	7.1714e-12
			Breast cancer	8.34575e-12
			Chronic myeloid leukemia	1.58701e-11
			Acute myeloid leukemia	2.59942e-11
			TNF signaling pathway	4.41765e-11
			T cell receptor signaling pathway	5.40016e-11
			C-type lectin receptor signaling pathway	8.32464e-11
			Ras signaling pathway	1.54343e-10
			Signaling pathways regulating pluripotency of stem cells	2.7313e-10
			Human T-cell leukemia virus 1 infection	5.00837e-10
			EGFR tyrosine kinase inhibitor resistance	8.50617e-10
			Gastric cancer	2.75326e-09
			Melanoma	3.4585e-09
			B cell receptor signaling pathway	4.07321e-09
			ErbB signaling pathway	5.3548e-09
			Non-small cell lung cancer	5.55316e-09
			Endocrine resistance	6.24744e-09
			Endometrial cancer	9.46211e-09
			Rap1 signaling pathway	2.27844e-08
			FoxO signaling pathway	3.41022e-08
			Human cytomegalovirus infection	6.43439e-08
			JAK-STAT signaling pathway	6.74517e-08
			Human papillomavirus infection	9.98994e-08
			Osteoclast differentiation	1.13447e-07
			Glioma	2.8191e-07
			Th1 and Th2 cell differentiation	6.77571e-07
			Wnt signaling pathway	8.50092e-07
			Small cell lung cancer	8.85901e-07
			Colorectal cancer	1.09156e-06
			Pancreatic cancer	1.15462e-06
			Cytokine-cytokine receptor interaction	1.22336e-06
			Th17 cell differentiation	2.17951e-06
			Neurotrophin signaling pathway	2.23799e-06
			Shigellosis	3.44158e-06
			AGE-RAGE signaling pathway in diabetic complications	4.62121e-06
			Fc epsilon RI signaling pathway	5.03351e-06
			Thyroid cancer	6.25879e-06
			Hepatitis B	1.2466e-05
			IL-17 signaling pathway	1.25616e-05
			HIF-1 signaling pathway	1.43083e-05
			Cellular senescence	2.35806e-05
			Prolactin signaling pathway	2.64642e-05
			Relaxin signaling pathway	7.24616e-05
			Parathyroid hormone synthesis, secretion and action	8.32993e-05
			Salmonella infection	8.35853e-05
			TGF-beta signaling pathway	8.35853e-05
			Chagas disease (American trypanosomiasis)	9.4348e-05
			Kaposi sarcoma-associated herpesvirus infection	0.000108916
			Inflammatory bowel disease (IBD)	0.000115963
			Bacterial invasion of epithelial cells	0.000187814
			Fc gamma R-mediated phagocytosis	0.00022673
			NF-kappa B signaling pathway	0.000260662
			cGMP-PKG signaling pathway	0.000524941
			Bladder cancer	0.00064568
			Platelet activation	0.000665542
			Cholinergic synapse	0.000691412
			Hepatocellular carcinoma	0.000701863
			Hippo signaling pathway	0.000818878
			Human immunodeficiency virus 1 infection	0.000838226
			Toxoplasmosis	0.000887923
			Thyroid hormone signaling pathway	0.00102411
			cAMP signaling pathway	0.00103415
			Leukocyte transendothelial migration	0.00168158
			Oxytocin signaling pathway	0.00171005
			Melanogenesis	0.00174006
			Rheumatoid arthritis	0.00283127
			Epstein-Barr virus infection	0.00314789
			mTOR signaling pathway	0.00358959
			Hypertrophic cardiomyopathy (HCM)	0.00364865
			Renal cell carcinoma	0.00373206
			Longevity regulating pathway	0.00401498
			Dopaminergic synapse	0.00499761
			Basal cell carcinoma	0.0062235
			Viral carcinogenesis	0.00728865
			Cushing syndrome	0.00733853
			NOD-like receptor signaling pathway	0.0075717
			Natural killer cell mediated cytotoxicity	0.0078007
			Circadian rhythm	0.0081435
			Insulin signaling pathway	0.00859206
			Adherens junction	0.0090985
			Pertussis	0.0100734
			Dilated cardiomyopathy (DCM)	0.0107776
			Leishmaniasis	0.0151588
			Adipocytokine signaling pathway	0.0151588
			Vascular smooth muscle contraction	0.0209734
			Toll-like receptor signaling pathway	0.0226167
			GnRH signaling pathway	0.0265995
			Choline metabolism in cancer	0.0287791
			Primary immunodeficiency	0.0349198

## Sheet: Assassi
Pathways for Fibroproliferative 1 samples cluster	Corrected P value		Pathways for Fibroproliferative 2 samples cluster	Corrected P value		Pathways for Inflammatory samples cluster	Corrected P value
Spliceosome	2.15e-07		Breast cancer	1.79056e-06		MAPK signaling pathway	4.85e-24
Cell cycle	4.63916e-06		MAPK signaling pathway	5.50377e-06		Pathways in cancer	1.26e-21
RNA transport	5.37425e-05		Pathways in cancer	1.14013e-05		Proteoglycans in cancer	3.69e-18
Mitophagy - animal	0.000152988		Viral carcinogenesis	2.61998e-05		PI3K-Akt signaling pathway	1.2e-17
Ribosome	0.000444083		Transcriptional misregulation in cancer	3.04879e-05		Transcriptional misregulation in cancer	1.61e-15
mRNA surveillance pathway	0.00233322		Hippo signaling pathway	0.000107134		Breast cancer	1.1e-13
Longevity regulating pathway	0.00447962		Basal cell carcinoma	0.000114256		Human papillomavirus infection	9.08e-13
DNA replication	0.0102704		Wnt signaling pathway	0.00018393		Signaling pathways regulating pluripotency of stem cells	1.13e-12
Fanconi anemia pathway	0.0112248		Gastric cancer	0.000345646		Gastric cancer	1.83e-12
AMPK signaling pathway	0.0144701		Tight junction	0.000501488		Ras signaling pathway	2e-12
Thermogenesis	0.0207775		Circadian rhythm	0.000508356		Wnt signaling pathway	1.31e-11
mTOR signaling pathway	0.0328456		Cushing syndrome	0.000693429		Axon guidance	7.16e-11
Mismatch repair	0.0359145		Human papillomavirus infection	0.00113184		Adrenergic signaling in cardiomyocytes	1.33e-10
Endocytosis	0.0471617		Proteoglycans in cancer	0.00125628		Rap1 signaling pathway	1.35e-10
			Signaling pathways regulating pluripotency of stem cells	0.00233189		Regulation of actin cytoskeleton	3.58e-10
			Hepatocellular carcinoma	0.00278029		Oxytocin signaling pathway	5.28e-10
			PI3K-Akt signaling pathway	0.00369497		Focal adhesion	6.42e-10
			Insulin resistance	0.00664666		Cushing syndrome	5.12e-09
			AMPK signaling pathway	0.00851191		Hypertrophic cardiomyopathy (HCM)	5.58e-09
			Mitophagy - animal	0.00866823		AGE-RAGE signaling pathway in diabetic complications	7.75e-09
			Thyroid hormone signaling pathway	0.00991891		Melanoma	8e-09
			Cell cycle	0.0140064		Dilated cardiomyopathy (DCM)	8.95e-09
			Alcoholism	0.0178058		Hippo signaling pathway	9.02e-09
			Human T-cell leukemia virus 1 infection	0.0186862		Chronic myeloid leukemia	1.24e-08
			Prostate cancer	0.0195685		TGF-beta signaling pathway	1.29e-08
			ErbB signaling pathway	0.027777		cGMP-PKG signaling pathway	1.55e-08
			FoxO signaling pathway	0.0314834		Prostate cancer	2.73e-08
			Cocaine addiction	0.0325916		Endocrine resistance	5.1e-08
			Ras signaling pathway	0.0381738		Thyroid hormone signaling pathway	9.71e-08
			Axon guidance	0.0462923		Acute myeloid leukemia	1.07e-07
			Melanogenesis	0.0485565		cAMP signaling pathway	1.24e-07
						FoxO signaling pathway	2.04e-07
						HIF-1 signaling pathway	3.93e-07
						Basal cell carcinoma	4.28e-07
						Apelin signaling pathway	6.03e-07
						Parathyroid hormone synthesis, secretion and action	8.45e-07
						Dopaminergic synapse	1.01965e-06
						Relaxin signaling pathway	1.01965e-06
						Tight junction	1.18047e-06
						Chemokine signaling pathway	1.3133e-06
						TNF signaling pathway	1.56687e-06
						Human T-cell leukemia virus 1 infection	1.60476e-06
						Neurotrophin signaling pathway	2.88166e-06
						Cellular senescence	3.51525e-06
						Small cell lung cancer	3.8463e-06
						Hepatocellular carcinoma	4.74535e-06
						Calcium signaling pathway	4.97142e-06
						Aldosterone synthesis and secretion	7.28681e-06
						Cholinergic synapse	8.2091e-06
						Cytokine-cytokine receptor interaction	8.80025e-06
						Longevity regulating pathway	1.11408e-05
						Melanogenesis	1.34454e-05
						Glioma	1.41964e-05
						Insulin secretion	1.97306e-05
						Gastric acid secretion	2.76967e-05
						EGFR tyrosine kinase inhibitor resistance	3.08703e-05
						C-type lectin receptor signaling pathway	3.93319e-05
						Endocrine and other factor-regulated calcium reabsorption	4.84567e-05
						ErbB signaling pathway	6.07849e-05
						Thyroid cancer	7.80445e-05
						Chagas disease (American trypanosomiasis)	0.00011019
						Human cytomegalovirus infection	0.000114219
						Non-small cell lung cancer	0.000136957
						Th1 and Th2 cell differentiation	0.000188354
						Vascular smooth muscle contraction	0.000228399
						Arrhythmogenic right ventricular cardiomyopathy (ARVC)	0.000291065
						T cell receptor signaling pathway	0.000483964
						Th17 cell differentiation	0.000723523
						GnRH signaling pathway	0.000839254
						Hepatitis B	0.00108393
						Platelet activation	0.00122083
						Maturity onset diabetes of the young	0.00127795
						Endometrial cancer	0.00129546
						Circadian entrainment	0.00130118
						AMPK signaling pathway	0.00133348
						Long-term depression	0.0013508
						Shigellosis	0.00143785
						Colorectal cancer	0.00145215
						Renal cell carcinoma	0.0014944
						Pancreatic cancer	0.00152768
						Gap junction	0.00227143
						Inflammatory bowel disease (IBD)	0.00250191
						Long-term potentiation	0.00256514
						Adipocytokine signaling pathway	0.00257904
						JAK-STAT signaling pathway	0.00277232
						mTOR signaling pathway	0.00373802
						B cell receptor signaling pathway	0.0043438
						Amphetamine addiction	0.00436398
						Leukocyte transendothelial migration	0.00532254
						GABAergic synapse	0.00567541
						Glutamatergic synapse	0.00731289
						Fc gamma R-mediated phagocytosis	0.00865251
						Insulin signaling pathway	0.00877623
						Estrogen signaling pathway	0.00877623
						Insulin resistance	0.00895556
						Sphingolipid signaling pathway	0.00988451
						Pancreatic secretion	0.0113696
						Cortisol synthesis and secretion	0.0123414
						Aldosterone-regulated sodium reabsorption	0.0159156
						Osteoclast differentiation	0.0172782
						Adherens junction	0.0181545
						Cell adhesion molecules (CAMs)	0.0197095
						Choline metabolism in cancer	0.0240403
						Morphine addiction	0.0309624
						Bladder cancer	0.0341465
						ECM-receptor interaction	0.0357111
						Amyotrophic lateral sclerosis (ALS)	0.0361514
						Thyroid hormone synthesis	0.0425882
						Phospholipase D signaling pathway	0.0464114
						Serotonergic synapse	0.0469055
						Fc epsilon RI signaling pathway	0.0497041
