# Supplementary material for: Regulator combinations identify systemic sclerosis patients with more severe disease
Source: JCI Insight. 2020 Sep 3;5(17):e137567. doi: 10.1172/jci.insight.137567 (PMC7526449; doi:10.1172/jci.insight.137567)
Supplement: Supplemental Table 3 [file jciinsight-5-137567-s161.xlsx]

## Sheet: Supplementary_STable3_Correlati
	Milano	Pendergrass	Hinchcliff	Assassi	Mean
OCT1_07	0.758526	-0.0727463	0.599786	0.25023	0.383949
CCCACAT_MIR2993P	0.551358	0.316946	0.301991	0.358332	0.382157
CCAATNNSNNNGCG_UNKNOWN	0.720428	0.529001	-0.0137662	0.0942966	0.33249
GGTGTGT_MIR329	0.305705	0.440064	0.127572	0.401013	0.318588
CACTGTG_MIR128A_MIR128B	0.619577	0.395954	0.186064	0.041493	0.310772
GGCACAT_MIR455	0.0529175	0.242741	0.354223	0.46349	0.278343
FREAC3_01	0.446953	0.285416	0.422526	-0.0464749	0.277105
AGGGCCA_MIR328	-0.0642796	0.0735511	0.78907	0.262991	0.265333
RYAAAKNNNNNNTTGW_UNKNOWN	0.441282	0.0734934	0.507377	0.0270404	0.262298
ER_Q6_02	0.383175	0.270043	0.390272	-0.0020775	0.260353
SRY_02	0.33442	0.1526	0.618333	-0.0702947	0.258765
YTAAYNGCT_UNKNOWN	0.326534	0.00357508	0.259318	0.392638	0.245516
CGTSACG_PAX3_B	0.298774	0.315257	0.204868	0.145812	0.241178
NKX3A_01	0.367433	0.247304	0.39155	-0.0472461	0.23976
HNF1_Q6	0.125084	-0.172475	0.622736	0.380829	0.239044
FREAC2_01	0.477308	0.0909232	0.322014	0.0521654	0.235603
TTTNNANAGCYR_UNKNOWN	0.389161	-0.0128747	0.343466	0.213587	0.233335
TGTATGA_MIR4853P	0.0505138	0.644198	0.100378	0.100221	0.223828
PIT1_Q6	0.0750072	0.0225047	0.69821	0.0955893	0.222828
TATA_01	0.325742	0.499267	-0.294036	0.349719	0.220173
HOX13_01	0.106895	0.0281958	0.413468	0.312084	0.215161
FOXD3_01	0.32162	-0.0486302	0.421685	0.16293	0.214401
AGCGCAG_MIR191	0.384365	0.0799954	0.236256	0.149909	0.212631
FREAC7_01	0.257398	0.446479	0.225405	-0.109112	0.205042
T3R_Q6	0.325751	0.118507	0.352895	0.0192735	0.204107
MYAATNNNNNNNGGC_UNKNOWN	0.507503	-0.142874	0.494004	-0.0486216	0.202503
CGTCTTA_MIR208	-0.00322473	0.357777	-0.0934786	0.528981	0.197514
GFI1_01	0.138395	0.0466875	0.442263	0.161316	0.197165
FOXJ2_02	0.278086	-0.190825	0.282678	0.398303	0.192061
ETF_Q6	0.414902	-0.119944	0.691741	-0.236647	0.187513
CART1_01	0.223537	-0.125695	0.742469	-0.0990777	0.185308
GCGSCMNTTT_UNKNOWN	-0.0971378	0.39247	0.00401891	0.434416	0.183442
CDP_02	-0.216141	0.207703	0.505674	0.232465	0.182425
GGGCATT_MIR365	0.428673	0.0866661	-0.0732915	0.286062	0.182027
AMEF2_Q6	0.285755	0.108114	-0.0386551	0.361106	0.17908
CTGAGCC_MIR24	-0.0255165	0.252943	0.0859696	0.401317	0.178678
CAGGGTC_MIR504	-0.0860272	0.222558	0.0725841	0.499296	0.177103
GTGACTT_MIR224	0.492769	0.330749	-0.263927	0.146065	0.176414
CGCTGCT_MIR503	-0.0698592	0.352386	0.0598972	0.360848	0.175818
CAGCACT_MIR5123P	0.124594	0.26798	0.00182169	0.301163	0.17389
TGCTTTG_MIR330	0.566452	0.496962	-0.37937	0.00832559	0.173092
AAANWWTGC_UNKNOWN	0.382078	-0.0686301	0.406861	-0.0315123	0.172199
FOXO4_02	0.360047	-0.0440453	0.334161	0.0385006	0.172166
AAAYWAACM_HFH4_01	0.449423	-0.447133	0.572025	0.113536	0.171963
OCT1_02	0.321182	-0.163368	0.571705	-0.0461335	0.170846
ZID_01	0.214737	-0.159162	0.680799	-0.0567792	0.169899
HFH4_01	0.200342	-0.202397	0.684191	-0.0051357	0.16925
TTANWNANTGGM_UNKNOWN	0.137995	0.283385	0.0912431	0.159169	0.167948
YWATTWNNRGCT_UNKNOWN	-0.217708	0.494829	0.189981	0.199544	0.166662
CCAGGGG_MIR331	0.244872	0.0322272	0.226143	0.156779	0.165005
STAT6_01	0.278707	-0.107023	0.289575	0.190428	0.162922
CACTTTG_MIR520G_MIR520H	0.366343	0.35418	-0.282342	0.211808	0.162497
RGTTAMWNATT_HNF1_01	0.499006	-0.493051	0.321945	0.320606	0.162127
AGCTCCT_MIR28	0.348701	0.00581011	0.0566004	0.236504	0.161904
PAX2_01	-0.0498686	0.173754	0.394109	0.129407	0.16185
STAT5B_01	0.424506	0.294786	-0.194472	0.118894	0.160928
HNF1_C	0.167067	-0.257745	0.698307	0.0305996	0.159557
CTCCAAG_MIR432	0.273559	0.215889	-0.324141	0.472515	0.159455
CTCAAGA_MIR526B	0.266163	0.348663	0.124831	-0.102386	0.159318
GGCAGCT_MIR22	0.0719448	0.211796	0.376277	-0.0265996	0.158355
MYOD_Q6	0.13845	-0.149951	0.519243	0.109859	0.1544
MEF2_03	-0.0200261	-0.0704196	0.530021	0.177379	0.154239
YGACNNYACAR_UNKNOWN	0.335974	0.257182	0.474576	-0.45272	0.153753
CAGNYGKNAAA_UNKNOWN	0.134852	0.210379	0.319751	-0.0557844	0.152299
FOXJ2_01	0.285401	0.0329509	0.395373	-0.105786	0.151985
TTGCACT_MIR130A_MIR301_MIR130B	0.430744	0.382608	-0.379935	0.16201	0.148857
ATGGYGGA_UNKNOWN	0.335222	0.109224	0.121737	0.0273082	0.148373
GGGGCCC_MIR296	-0.191394	0.454133	-0.0464276	0.367608	0.14598
TATA_C	0.260275	0.105449	-0.129129	0.330487	0.141771
TGACCTY_ERR1_Q2	0.512242	0.0421458	-0.0351272	0.0389158	0.139544
USF_Q6	0.0671276	0.286309	-0.0169593	0.21878	0.138814
CTTTGTA_MIR524	0.427599	0.0227853	-0.166044	0.27032	0.138665
AGTTCTC_MIR146A_MIR146B	0.299054	-0.111351	0.127566	0.238964	0.138558
YAATNRNNNYNATT_UNKNOWN	0.207059	-0.0497555	0.251774	0.138131	0.136802
OSF2_Q6	0.304737	0.23241	-0.0121933	0.0219902	0.136736
ER_Q6	0.246707	0.243014	0.0618878	-0.00898192	0.135657
IRF1_01	0.0679354	0.287558	0.0425956	0.144226	0.135579
ACAGGGT_MIR10A_MIR10B	0.134839	0.256533	0.079371	0.0708887	0.135408
GATA4_Q3	0.285059	-0.0828779	0.429928	-0.0962061	0.133976
CTCAGGG_MIR125B_MIR125A	-0.30948	0.334379	0.157904	0.352484	0.133822
AR_Q6	0.249555	-0.00351716	0.533035	-0.246671	0.1331
ALX4_01	0.222738	0.172521	0.0231977	0.110851	0.132327
HFH8_01	0.0244601	0.0215355	0.51896	-0.0363933	0.132141
TTCCGTT_MIR191	-0.123154	0.258212	-0.157021	0.547587	0.131406
AACTTT_UNKNOWN	-0.0589249	-0.0654958	0.730784	-0.0832916	0.130768
TGCACGA_MIR517A_MIR517C	0.198286	-0.281487	0.287553	0.318493	0.130711
KRCTCNNNNMANAGC_UNKNOWN	0.367771	0.14198	0.218613	-0.212193	0.129043
CACTGCC_MIR34A_MIR34C_MIR449	0.105395	0.291352	-0.110283	0.223601	0.127516
RSRFC4_Q2	-0.179695	0.391281	0.486735	-0.193122	0.1263
AGGAAGC_MIR5163P	0.125121	0.0417941	0.174547	0.159554	0.125254
TCTCTCC_MIR185	0.0478021	-0.0407039	0.219641	0.273681	0.125105
GACTGTT_MIR212_MIR132	0.537089	0.49392	-0.580129	0.0433233	0.123551
MEF2_04	0.0443583	0.101265	0.383654	-0.0376602	0.122904
HNF3B_01	0.344182	-0.399075	0.580194	-0.0342215	0.12277
GCAAGGA_MIR502	0.566459	0.0418526	-0.39906	0.281561	0.122703
GTGCCAA_MIR96	0.535456	-0.0161393	-0.0599002	0.0304096	0.122456
CAGGTCC_MIR492	-0.150007	-0.170365	0.426409	0.383671	0.122427
TAL1ALPHAE47_01	0.171252	-0.0194219	0.409971	-0.0733312	0.122117
TTTTGAG_MIR373	0.248924	0.393327	-0.281786	0.125358	0.121456
GCTNWTTGK_UNKNOWN	0.265116	-0.07461	0.445524	-0.152949	0.12077
ER_Q6_01	0.187726	0.232367	0.344426	-0.284382	0.120034
FREAC4_01	0.4021	-0.303043	0.581029	-0.201158	0.119732
CAATGCA_MIR33	0.220704	0.243252	-0.086277	0.100024	0.119426
MEF2_02	0.177555	-0.120638	0.50344	-0.0843339	0.119006
NKX22_01	0.223146	-0.0711674	0.39494	-0.0771244	0.117449
NKX61_01	0.375088	-0.238658	0.131489	0.200393	0.117078
WCTCNATGGY_UNKNOWN	0.0698833	0.0619717	0.376466	-0.0509654	0.114339
WGTTNNNNNAAA_UNKNOWN	0.0347092	-0.0208828	0.645237	-0.204071	0.113748
MYCMAX_02	-0.241312	0.619221	0.230609	-0.154134	0.113596
CTGTTAC_MIR194	0.334389	0.183802	0.029961	-0.0941801	0.113493
OCT1_06	0.225533	-0.0404589	0.181704	0.0837812	0.11264
TTTGCAC_MIR19A_MIR19B	0.0221277	0.288467	0.0196605	0.117221	0.111869
GRE_C	0.330767	0.124813	0.218404	-0.226568	0.111854
TACGGGT_MIR99A_MIR100_MIR99B	0.136798	0.105927	-0.208364	0.411086	0.111362
NFY_Q6_01	0.137295	0.222669	-0.254189	0.339612	0.111347
E2F_Q4_01	-0.0269785	0.114485	0.411433	-0.0564287	0.110628
XBP1_01	0.397758	-0.129774	-0.173002	0.34365	0.109658
CTATGCA_MIR153	-0.407259	0.347496	-0.00407124	0.501943	0.109527
AR_Q2	0.161396	0.291979	-0.037014	0.0191226	0.108871
CEBPDELTA_Q6	0.137609	0.377346	-0.374308	0.290566	0.107803
GGCNKCCATNK_UNKNOWN	-0.0036204	0.386575	0.0424325	0.00553651	0.107731
KMCATNNWGGA_UNKNOWN	-0.042125	0.140954	-0.0478942	0.378427	0.10734
GGGATGC_MIR3245P	0.599637	-0.17956	-0.222776	0.226803	0.106026
TGGNNNNNNKCCAR_UNKNOWN	0.170878	0.16211	0.100369	-0.00990236	0.105864
ACCAATC_MIR509	-0.0225049	-0.120176	0.350979	0.213738	0.105509
CTACCTC_LET7A_LET7B_LET7C_LET7D_LET7E_LET7F_MIR98_LET7G_LET7I	0.446628	0.227598	-0.36816	0.113766	0.104958
MSX1_01	-0.0878342	-0.297004	0.682708	0.115077	0.103237
HFH3_01	-0.0129174	-0.235245	0.550216	0.110459	0.103128
OCT1_Q6	0.177931	-0.0351225	0.282086	-0.0165552	0.102085
ATGCACG_MIR517B	0.622045	-0.0999983	-0.284177	0.169235	0.101776
KCCGNSWTTT_UNKNOWN	-0.340457	0.00295627	0.382701	0.360316	0.101379
PR_02	0.292327	-0.291293	0.309494	0.0944444	0.101243
CEBPGAMMA_Q6	0.304693	0.071745	0.158342	-0.129969	0.101203
FOXO1_01	0.392246	-0.372809	0.249359	0.135151	0.100987
HNF4_DR1_Q3	0.564674	0.126375	-0.147716	-0.143219	0.100029
HNF1_01	0.0524875	-0.35209	0.62626	0.0722211	0.0997197
WYAAANNRNNNGCG_UNKNOWN	0.1377	-0.0350825	0.310993	-0.0178345	0.0989438
TGCGCANK_UNKNOWN	0.167471	-0.205021	0.251365	0.179317	0.0982832
YTAATTAA_LHX3_01	0.264821	-0.0905251	0.121577	0.092571	0.0971109
CCTGCTG_MIR214	-0.0828219	0.168926	-0.131811	0.430289	0.0961453
CEBP_Q3	0.0918252	-0.322751	0.532609	0.0766745	0.0945895
TCF4_Q5	0.321127	-0.143903	0.226252	-0.0329058	0.0926427
TGACCTTG_SF1_Q6	0.45489	0.169815	-0.388099	0.133266	0.0924682
NFY_01	0.39876	-0.355732	0.241222	0.0842379	0.0921221
EVI1_03	-0.0255501	0.359733	0.371755	-0.339329	0.0916522
HIF1_Q3	0.276309	0.408136	-0.270121	-0.0494257	0.0912247
ACCAAAG_MIR9	-0.00220724	0.288612	-0.0261307	0.102543	0.0907044
OCT_C	-0.0115813	-0.156268	0.562192	-0.0361418	0.0895503
GTATGAT_MIR154_MIR487	0.341893	0.389392	-0.0855354	-0.289873	0.0889692
GGGACCA_MIR133A_MIR133B	-0.0425132	0.0169421	-0.0569115	0.436727	0.088561
TCCAGAT_MIR5165P	0.0877284	-0.0633984	0.00897396	0.320281	0.0883963
FOXO3_01	0.349542	0.0781355	-0.177075	0.102375	0.0882444
WTGAAAT_UNKNOWN	0.034123	0.12572	0.256363	-0.0638827	0.0880808
S8_01	0.337596	-0.44886	0.339994	0.121661	0.0875978
TGATTTRY_GFI1_01	-0.486994	0.341421	0.435597	0.0590027	0.0872565
TGCCTTA_MIR124A	-0.0289907	0.40582	-0.013814	-0.0165183	0.0866243
CREBP1_01	0.56239	-0.290916	0.177469	-0.102648	0.0865735
EGR1_01	0.5328	-0.23059	0.442208	-0.398181	0.0865592
NKX25_01	0.232	-0.220461	-0.0442073	0.378213	0.0863863
CTCTAGA_MIR526C_MIR518F_MIR526A	0.351103	0.2016	-0.365392	0.157839	0.0862873
GATAAGR_GATA_C	0.341711	0.0252814	0.174347	-0.198436	0.0857259
E4F1_Q6	0.267771	-0.0757626	0.22858	-0.078189	0.0855997
FOX_Q2	0.190535	-0.200749	0.57579	-0.223509	0.0855168
PAX4_04	0.244529	0.0214292	-0.0681502	0.140583	0.0845979
GTTNYYNNGGTNA_UNKNOWN	0.0293556	0.0596232	0.53873	-0.29321	0.0836247
KTGGYRSGAA_UNKNOWN	-0.0549812	0.135309	0.21173	0.0394202	0.0828694
COUP_DR1_Q6	0.486734	0.395724	-0.389969	-0.162862	0.0824069
TAGAACC_MIR182	0.0440011	0.268762	0.137107	-0.124674	0.0812992
E2F1_Q4	-0.0798728	-0.1475	0.460032	0.0892086	0.0804669
AATGGAG_MIR136	-0.0837578	0.0238455	0.0296158	0.351287	0.0802476
GATA6_01	0.0229222	-0.278928	0.358399	0.21801	0.0801009
AGGGCAG_MIR18A	-0.244677	0.206364	-0.114209	0.472139	0.0799041
NGFIC_01	0.489471	-0.187564	0.237884	-0.220802	0.0797473
GTGGTGA_MIR197	0.337593	-0.313819	-0.0677149	0.362873	0.0797329
HNF6_Q6	0.388717	-0.274897	0.53036	-0.327662	0.0791293
STAT5A_04	0.210897	0.338671	0.0994333	-0.33327	0.0789327
NF1_Q6	0.255697	0.156099	0.213655	-0.312452	0.0782497
TCCGTCC_MIR184	-0.192076	0.0733401	0.0527511	0.378764	0.078195
GTCTACC_MIR379	0.358158	-0.0818368	0.0372604	-0.0010323	0.0781374
CCACACA_MIR147	-0.134447	0.258345	-0.241766	0.429896	0.0780071
CCATCCA_MIR432	0.30813	-0.271348	0.12789	0.144966	0.0774093
GGTGAAG_MIR412	-0.250361	0.478224	-0.198685	0.278905	0.0770208
GGATCCG_MIR127	-0.258972	0.180769	0.0228656	0.362776	0.0768598
GGCAGTG_MIR3243P	-0.00698602	0.235588	0.0262962	0.0500185	0.076229
OCT1_B	0.161906	-0.106124	-0.0256291	0.272002	0.0755387
TAL1BETAITF2_01	0.305577	-0.100848	0.15049	-0.0538755	0.075336
USF_Q6_01	0.0459393	0.357808	-0.392076	0.288248	0.0749798
TMTCGCGANR_UNKNOWN	-0.172266	-0.300594	0.4493	0.321407	0.0744619
PAX8_01	-0.213123	-0.391888	0.771851	0.126743	0.0733957
GTTATAT_MIR410	-0.00968492	0.10331	0.00564393	0.190995	0.0725659
OCT1_01	0.342031	-0.339037	0.274458	0.0127814	0.0725584
HMGIY_Q6	0.376292	-0.306223	0.464443	-0.245302	0.0723026
GCCNNNWTAAR_UNKNOWN	0.482214	-0.169404	0.283595	-0.31065	0.0714387
MZF1_02	0.620259	-0.211304	0.070164	-0.194682	0.0711093
TATAAA_TATA_01	-0.0348198	0.0791955	0.0363463	0.20292	0.0709104
CACGTG_MYC_Q2	0.147326	0.0760057	-0.048082	0.107823	0.0707683
CAGGTA_AREB6_01	0.281408	-0.174984	0.638011	-0.462991	0.070361
RACCACAR_AML_Q6	0.43461	-0.223326	-0.164671	0.230875	0.0693717
TGCTGCT_MIR15A_MIR16_MIR15B_MIR195_MIR424_MIR497	0.141804	0.139964	-0.130892	0.124241	0.0687789
OCT1_Q5_01	-0.0325529	-0.319565	0.466798	0.159415	0.0685239
ATGTCAC_MIR489	0.0952068	0.120649	0.0974967	-0.0417806	0.0678931
PAX4_02	-0.0839971	-0.355131	0.580634	0.123219	0.0661811
HOXA3_01	0.0303761	-0.0593313	0.287413	0.00613053	0.0661471
SGCGSSAAA_E2F1DP2_01	-0.0710997	0.118863	0.132392	0.0818525	0.0655019
GTGCCAT_MIR183	0.486607	0.229052	-0.476064	0.021387	0.0652455
AAAGACA_MIR511	0.29195	0.213881	-0.350938	0.105605	0.0651245
CIZ_01	0.297468	-0.0692628	-0.0796382	0.110226	0.0646983
PBX1_01	-0.104714	-0.184401	0.678911	-0.132064	0.0644329
FXR_Q3	-0.00861407	-0.264967	0.518513	0.00456087	0.0623733
HP1SITEFACTOR_Q6	0.389516	-0.105151	0.228107	-0.26409	0.0620953
TTGTTT_FOXO4_01	0.0146595	-0.0934086	0.488811	-0.164094	0.061492
CEBP_C	-0.0679746	0.115689	0.493351	-0.296892	0.0610433
HMEF2_Q6	-0.0438177	-0.15635	0.361504	0.0820519	0.060847
GATA_C	0.00970436	0.0125471	0.285684	-0.0653742	0.0606403
ATGTAGC_MIR221_MIR222	0.316989	-0.20875	0.173628	-0.039996	0.0604675
LHX3_01	0.279393	0.00707416	-0.358375	0.311868	0.0599899
E2F_01	0.0555864	0.0894042	0.172061	-0.0786191	0.0596082
YTTCCNNNGGAMR_UNKNOWN	0.216115	0.258145	-0.00910856	-0.22735	0.0594504
STAT_01	0.486908	-0.189915	-0.392725	0.333477	0.0594362
STAT5A_01	0.49124	-0.0991077	-0.216618	0.0555927	0.0577768
AGTCAGC_MIR345	0.516049	-0.0536726	-0.287931	0.0562829	0.0576819
STAT6_02	0.105043	0.116916	0.173708	-0.165742	0.0574812
AACTGGA_MIR145	0.293486	0.166986	-0.376969	0.145861	0.0573409
TAXCREB_01	0.31902	-0.262775	-0.00136166	0.172081	0.0567413
TCCAGAG_MIR518C	-0.0869079	0.335093	-0.206848	0.184441	0.0564443
EGR2_01	0.223154	-0.0806759	0.131066	-0.0503525	0.0557979
GNCF_01	0.209978	0.0376605	0.0394962	-0.0641121	0.0557557
OCT1_04	0.377049	-0.465747	0.418074	-0.108599	0.0551944
E2F1_Q6_01	-0.079347	-0.0853357	0.14967	0.23484	0.0549569
STAT1_01	0.0918908	-0.0671592	-0.175818	0.369038	0.0544881
CGGTGTG_MIR220	-0.247003	0.0769527	-0.142549	0.529788	0.0542973
CCANNAGRKGGC_UNKNOWN	0.422033	0.145723	-0.499856	0.148053	0.0539883
YTATTTTNR_MEF2_02	0.324125	-0.0746017	0.281343	-0.317342	0.0533809
GGCAGAC_MIR346	-0.236328	0.0211115	0.16884	0.257001	0.0526561
GAGCTGG_MIR337	-0.29084	0.122469	0.166621	0.212294	0.052636
GACAATC_MIR219	-0.332354	-0.211467	0.565781	0.18747	0.0523575
MCAATNNNNNGCG_UNKNOWN	0.761779	-0.168897	-0.262534	-0.126026	0.0510807
GCTGAGT_MIR5125P	-0.248094	0.177963	-0.00190141	0.276124	0.051023
HNF3_Q6	0.163183	0.00375692	0.0325668	-0.00224301	0.049316
SOX5_01	0.00174448	-0.184744	0.573501	-0.195935	0.0486417
AP2_Q6_01	0.452421	-0.398136	0.321061	-0.181168	0.0485442
FAC1_01	0.611708	-0.264337	-0.122821	-0.0316007	0.0482372
GTACAGG_MIR486	0.449798	0.110107	-0.606218	0.239097	0.0481958
GTGTTGA_MIR505	0.230382	0.313785	-0.638687	0.283902	0.0473458
AAGGGAT_MIR188	-0.0340915	0.487369	-0.266736	0.00255865	0.0472751
CAGTGTT_MIR141_MIR200A	0.202993	0.278845	-0.416841	0.124015	0.0472532
RORA1_01	0.303421	-0.127188	-0.00595504	0.0121715	0.0456125
MEIS1AHOXA9_01	0.0617241	-0.307815	0.160341	0.267713	0.045491
TEF_Q6	0.0223885	0.11859	0.0157455	0.0230157	0.044935
GTTRYCATRR_UNKNOWN	0.032504	0.497488	-0.129267	-0.223435	0.0443227
GCGCTTT_MIR518B_MIR518C_MIR518D	-0.148826	0.210992	0.0608227	0.0511313	0.0435299
GATA1_03	0.123253	0.292409	-0.158739	-0.0867407	0.0425457
AAGCACA_MIR218	-0.0354025	0.260043	-0.13546	0.0803379	0.0423795
CRX_Q4	0.282478	-0.213762	0.289974	-0.190833	0.0419639
NRSF_01	0.544659	-0.620563	0.468356	-0.225318	0.0417835
TST1_01	0.319596	0.0265573	0.175755	-0.355676	0.0415584
AATGTGA_MIR23A_MIR23B	0.491978	0.207959	-0.760604	0.225229	0.0411405
GTGTCAA_MIR514	-0.17503	-0.109123	0.0278528	0.420745	0.0411111
ACTGCCT_MIR34B	-0.0428178	0.155712	-0.323101	0.374205	0.0409996
DR3_Q4	0.477158	-0.219694	-0.108096	0.014147	0.0408789
CTCTATG_MIR368	0.213314	0.0446485	-0.278048	0.183589	0.0408759
ARNT_02	0.101662	0.1347	0.0161465	-0.0903922	0.040529
E2F1_Q4_01	-0.192968	-0.0520415	0.471561	-0.0644991	0.0405133
AP2_Q3	0.212616	0.00725799	0.202476	-0.261214	0.0402839
SRF_C	0.0930615	0.176556	-0.289948	0.173631	0.0383251
RSRFC4_01	-0.0241638	-0.25178	0.764615	-0.335632	0.0382597
POU6F1_01	0.193231	-0.067651	0.251216	-0.224618	0.0380448
AACTGAC_MIR223	-0.255007	0.0721011	0.242752	0.0913592	0.0378014
HOXA4_Q2	0.188867	-0.0728042	-0.247819	0.282126	0.0375925
HFH1_01	0.214519	-0.158484	0.120054	-0.0266348	0.0373636
TCTGATA_MIR361	0.10959	0.0406316	-0.063657	0.0623893	0.0372385
ACATTCC_MIR1_MIR206	0.159947	0.27177	-0.0299105	-0.256476	0.0363329
TTGCCAA_MIR182	0.167617	-0.0806692	-0.124626	0.182842	0.036291
E2F_03	-0.00683264	-0.0793474	0.22479	0.00429713	0.0357267
GGGNRMNNYCAT_UNKNOWN	0.284356	0.15944	-0.27142	-0.0297928	0.035646
COMP1_01	0.209377	-0.0525604	0.142855	-0.157785	0.0354716
TTCYNRGAA_STAT5B_01	0.421807	0.0263498	-0.271939	-0.0345831	0.0354088
GGATTA_PITX2_Q2	0.0954835	-0.155212	0.407495	-0.207923	0.034961
CCTGTGA_MIR513	-0.195013	0.311442	-0.271537	0.294598	0.0348726
POU3F2_02	-0.0747337	-0.405293	0.39388	0.224888	0.0346853
GCAAAAA_MIR129	0.0930986	0.16268	-0.334039	0.216032	0.0344427
CTCTGGA_MIR520A_MIR525	-0.415272	0.0270234	0.221665	0.301347	0.0336909
CEBPA_01	0.222166	0.117037	-0.182414	-0.0222265	0.0336406
CAGCCTC_MIR4855P	0.121211	0.0450594	-0.351949	0.319554	0.0334686
SRF_Q4	0.00974494	0.225194	-0.384449	0.280353	0.0327107
AML1_01	0.203427	0.412649	-0.788385	0.294919	0.0306525
AML1_Q6	0.203427	0.412649	-0.788385	0.294919	0.0306525
ALPHACP1_01	0.113961	-0.158637	-0.0476202	0.213747	0.0303628
ARNT_01	-0.092122	0.0529035	0.258672	-0.103481	0.0289933
TGCACTG_MIR148A_MIR152_MIR148B	0.491196	0.313269	-0.69306	0.00275601	0.0285403
SRF_Q5_01	0.149864	-0.0201213	-0.266057	0.249549	0.0283085
GTAAGAT_MIR200A	0.168978	-0.0127365	-0.185983	0.141547	0.0279513
CMYB_01	-0.126128	0.266947	0.100902	-0.133193	0.0271319
CTTTGA_LEF1_Q2	0.373345	0.17567	-0.400467	-0.0403916	0.0270391
E2F1_Q6	-0.129357	-0.00385566	0.264028	-0.0247005	0.0265289
GCGCCTT_MIR525_MIR524	-0.00943826	0.167513	-0.315256	0.26101	0.0259571
YKACATTT_UNKNOWN	0.628609	-0.0219443	-0.468863	-0.0382864	0.0248788
MEF2_Q6_01	-0.012562	-0.119494	0.298617	-0.0680584	0.0246257
RTTTNNNYTGGM_UNKNOWN	-0.0433831	-0.428481	0.324731	0.243322	0.0240473
CDP_01	0.420967	-0.262634	0.140326	-0.205127	0.0233832
SPZ1_01	-0.0798771	0.0581738	0.0821218	0.0328423	0.0233152
E2F_Q3_01	-0.070225	-0.102189	0.398483	-0.135746	0.0225807
TCTATGA_MIR376A_MIR376B	0.433296	0.286256	-0.584274	-0.0460183	0.0223149
WWTAAGGC_UNKNOWN	0.0692525	0.182105	-0.286757	0.122152	0.0216883
TAGCTTT_MIR9	0.308427	0.279068	-0.630435	0.129607	0.0216667
E2F_Q3	-0.156661	-0.0673247	0.371016	-0.0628196	0.0210527
POU3F2_01	-0.0675688	0.0681564	0.0403277	0.0423709	0.0208216
TATCTGG_MIR488	0.220911	-0.014103	-0.00880511	-0.11491	0.0207731
EVI1_01	-0.0375494	0.0344066	-0.130176	0.21533	0.0205029
GTCAGGA_MIR378	-0.259271	0.0706584	0.167609	0.102962	0.0204895
CCCAGAG_MIR326	-0.332229	0.227205	0.0844465	0.0989072	0.0195823
ATTACAT_MIR3803P	0.454042	0.306856	-0.373985	-0.311252	0.0189154
PAX_Q6	0.464166	-0.191609	-0.146141	-0.050822	0.0188985
MEF2_01	0.153666	-0.1019	-0.121436	0.140371	0.0176753
E2F1DP1RB_01	-0.0448462	-0.253381	0.440883	-0.0728773	0.0174445
TGCAAAC_MIR452	-0.0160317	0.581147	-0.640244	0.14285	0.0169303
GTTAAAG_MIR302B	-0.099547	0.29743	-0.068707	-0.0627356	0.0166102
CTTTGCA_MIR527	0.140613	0.256163	-0.470923	0.13694	0.0156984
RORA2_01	0.152782	-0.297653	0.340627	-0.132986	0.0156923
TGTTTGY_HNF3_Q6	0.0409999	-0.162256	0.377103	-0.193456	0.0155976
STTTCRNTTT_IRF_Q6	-0.0637669	0.163528	0.0107195	-0.049454	0.0152566
CAGNWMCNNNGAC_UNKNOWN	0.244668	-0.440374	0.439334	-0.183224	0.0151009
GATA1_05	0.339058	-0.280686	0.000711999	-0.00257248	0.0141279
CREL_01	0.375282	-0.254407	-0.188622	0.122013	0.0135667
ACACTAC_MIR1423P	0.25667	0.343536	-0.279296	-0.267991	0.0132299
COREBINDINGFACTOR_Q6	0.363534	0.100839	-0.711461	0.299454	0.0130915
AR_01	0.00313319	-0.0449768	0.117925	-0.0247182	0.0128409
CAGCAGG_MIR370	0.100403	0.17025	-0.542681	0.321718	0.0124226
ATGCTGG_MIR338	-0.0099421	-0.102033	-0.0874702	0.248542	0.0122742
CCAGGTT_MIR490	-0.128177	0.234944	-0.404676	0.346851	0.0122354
MTF1_Q4	0.0383299	0.299924	-0.226383	-0.0658134	0.0115144
ACTGTAG_MIR139	0.331655	-0.0013131	-0.271109	-0.0141674	0.0112663
GTCTTCC_MIR7	-0.0191826	0.218467	-0.195065	0.040508	0.0111818
GACAGGG_MIR339	-0.0423274	-0.329811	0.138331	0.277442	0.0109085
MMEF2_Q6	0.158367	-0.295738	0.310287	-0.132788	0.0100321
TCTGATC_MIR383	0.184611	0.151902	0.153239	-0.450473	0.00981986
GGCACTT_MIR519E	0.422614	-0.449428	-0.29518	0.359077	0.00927052
E2F_02	-0.142655	-0.0738064	0.188083	0.0619408	0.00839052
PAX8_B	0.109257	-0.0329565	-0.219328	0.172953	0.00748131
ACTAYRNNNCCCR_UNKNOWN	-0.0501468	0.0862014	0.0401669	-0.0463952	0.00745658
FOXM1_01	0.533149	-0.286432	-0.217279	-0.000282394	0.00728882
ACTGAAA_MIR30A3P_MIR30E3P	-0.0733159	0.248455	-0.269428	0.122094	0.00695127
OCT1_05	-0.0098992	-0.366411	0.386539	0.0148604	0.00627217
STAT_Q6	0.31684	-0.165037	0.118392	-0.248033	0.00554045
PR_Q2	0.471323	-0.220652	0.0213172	-0.249837	0.00553778
ATF_01	0.146574	-0.206894	0.178352	-0.0968103	0.00530539
GAGCCAG_MIR149	-0.468615	0.059735	-0.0460936	0.474647	0.00491828
MYB_Q5_01	0.175223	-0.0734859	0.247178	-0.330417	0.00462434
CACGTTT_MIR302A	0.194892	0.0589266	-0.500193	0.261716	0.00383549
ACACTCC_MIR122A	0.21844	-0.055872	0.223523	-0.371451	0.00366015
PPARA_01	-0.486123	0.274487	0.236608	-0.013036	0.00298404
STAT5A_02	0.0523396	-0.459216	0.353826	0.0619268	0.00221903
YATGNWAAT_OCT_C	-0.215128	-0.355774	0.619692	-0.0428628	0.00148175
TAATAAT_MIR126	-0.0422336	0.142201	-0.157077	0.0596548	0.00063624
MYOD_Q6_01	-0.0203743	0.174077	0.172427	-0.32654	-0.000102789
SNACANNNYSYAGA_UNKNOWN	-0.200415	-0.0359965	0.445059	-0.209797	-0.000287672
HNF4ALPHA_Q6	-0.0207804	0.102053	-0.0833345	-0.000892476	-0.000738672
SEF1_C	0.196439	-0.18746	0.0352049	-0.0499623	-0.0014446
TBP_01	0.214326	-0.0772985	-0.137154	-0.00681059	-0.00173432
E2F_Q4	-0.0470829	-0.224044	0.387922	-0.126241	-0.00236136
CEBPB_01	0.0397572	0.0742764	-0.292838	0.168897	-0.00247696
HTF_01	-0.183382	0.218792	0.117319	-0.164019	-0.00282247
GTGCAAA_MIR507	0.319559	-0.163358	-0.342372	0.173022	-0.00328735
AR_03	0.374353	-0.238884	-0.0317286	-0.121046	-0.00432655
HAND1E47_01	0.187545	-0.559086	0.471521	-0.119644	-0.00491623
USF_02	-0.164082	-0.0766132	0.157763	0.0608013	-0.00553284
GTATTAT_MIR3693P	0.173251	0.0278633	-0.304478	0.0811646	-0.00554968
MZF1_01	0.41808	0.129445	-0.37375	-0.197578	-0.0059508
YAATNANRNNNCAG_UNKNOWN	-0.278288	0.056835	0.338687	-0.142841	-0.00640161
ATAGGAA_MIR202	0.00165367	0.266042	-0.172392	-0.122303	-0.00674954
RFX1_02	0.179466	0.177857	-0.241711	-0.144325	-0.00717832
PAX3_B	-0.0410601	0.151521	-0.249298	0.108205	-0.00765804
AML_Q6	0.508732	-0.256083	-0.0346037	-0.248957	-0.0077278
E2F_Q6_01	0.0425905	0.0333809	0.108602	-0.217288	-0.00817869
PAX4_01	0.400727	-0.204569	0.240202	-0.470413	-0.00851334
CATGTAA_MIR496	0.106445	0.0681228	-0.239635	0.0294562	-0.00890262
GTGGGTGK_UNKNOWN	0.189415	0.0188692	-0.166421	-0.0790194	-0.00928901
ACATATC_MIR190	-0.191746	0.501952	-0.516254	0.164706	-0.0103356
TTAYRTAA_E4BP4_01	0.2154	-0.314681	0.113193	-0.0564632	-0.0106379
PAX2_02	0.233023	-0.163847	-0.178627	0.0659015	-0.0108872
ATGAAGG_MIR205	-0.0131326	-0.133312	0.159947	-0.0582331	-0.0111827
GTGCCTT_MIR506	-0.0930616	0.12348	0.045862	-0.121942	-0.0114153
DR1_Q3	0.56332	-0.0998584	-0.443573	-0.0669563	-0.0117669
YYCATTCAWW_UNKNOWN	-0.00657505	0.00439281	-0.0281446	-0.0208498	-0.0127942
CREB_Q4	0.287751	-0.173859	-0.0582805	-0.108851	-0.0133098
STAT4_01	0.303713	-0.331732	-0.054846	0.0292587	-0.0134016
SREBP1_Q6	0.224545	0.435361	-0.258061	-0.456633	-0.0136967
CATTGTYY_SOX9_B1	0.409916	-0.181198	-0.0444557	-0.240294	-0.014008
ACAACCT_MIR453	0.249635	-0.239116	-0.431755	0.363341	-0.0144737
CREBP1_Q2	0.280522	0.0677649	-0.158128	-0.248378	-0.0145549
GTTTGTT_MIR495	0.0806107	0.276385	-0.40279	-0.0209569	-0.0166879
SREBP1_02	0.116922	-0.00265526	-0.166076	-0.01518	-0.0167474
IRF7_01	-0.101172	-0.15855	0.226901	-0.0347452	-0.0168915
CACBINDINGPROTEIN_Q6	0.104455	0.206071	-0.225039	-0.15525	-0.0174404
AP1_C	0.22676	-0.0988896	-0.0418424	-0.156139	-0.0175277
ACTGTGA_MIR27A_MIR27B	0.39285	-0.078239	-0.16298	-0.222744	-0.0177784
RCGCANGCGY_NRF1_Q6	-0.129347	-0.10523	-0.0304969	0.193602	-0.0178679
AHR_Q5	-0.269863	-0.0340739	0.141192	0.0912064	-0.0178846
DR4_Q2	0.0446803	-0.147669	0.358061	-0.327346	-0.0180684
TCATCTC_MIR143	-0.103747	-0.0553402	0.253649	-0.167015	-0.0181133
CTTGTAT_MIR381	-0.00946797	0.0739607	-0.028221	-0.10967	-0.0183495
LMO2COM_01	0.450372	-0.221283	0.028755	-0.333303	-0.0188646
E12_Q6	0.122203	-0.119932	0.0628773	-0.144789	-0.0199103
ACAWNRNSRCGG_UNKNOWN	-0.240775	0.402886	-0.173512	-0.0700199	-0.0203551
LEF1_Q6	0.375536	-0.33631	0.00494378	-0.127203	-0.0207584
CTAGGAA_MIR384	-0.239745	-0.0904578	0.0925561	0.152371	-0.0213188
EN1_01	0.0952735	0.0404068	-0.0592556	-0.164039	-0.0219035
CREB_Q2_01	0.235091	-0.302848	-0.0883543	0.0683122	-0.0219499
E2F1DP1_01	-0.133079	-0.0789381	0.162047	-0.0394281	-0.0223496
E2F1DP2_01	-0.133079	-0.0789381	0.162047	-0.0394281	-0.0223496
E2F4DP2_01	-0.133079	-0.0789381	0.162047	-0.0394281	-0.0223496
ATACTGT_MIR144	0.105106	-0.0912294	-0.0758202	-0.0299308	-0.0229686
GCCATNTTG_YY1_Q6	-0.211593	0.0154516	0.218828	-0.114735	-0.023012
HSF1_01	-0.0457403	0.490318	-0.667455	0.128703	-0.0235437
PAX4_03	0.296909	-0.122587	-0.232248	-0.0365491	-0.0236188
GAGCCTG_MIR484	-0.202639	0.159957	-0.181125	0.129217	-0.0236476
GGGNNTTTCC_NFKB_Q6_01	0.0773952	0.053953	-0.477372	0.248854	-0.0242926
CCTNTMAGA_UNKNOWN	0.0236609	-0.103053	-0.313159	0.294983	-0.0243922
CDX2_Q5	-0.179003	-0.382382	0.690286	-0.227574	-0.0246684
RNCTGNYNRNCTGNY_UNKNOWN	0.09985	-0.188199	0.174201	-0.187092	-0.0253098
GGCCAGT_MIR193A_MIR193B	-0.0879037	0.108496	-0.112761	-0.0107489	-0.0257296
AAACCAC_MIR140	0.31044	-0.121657	-0.259847	-0.0331799	-0.0260611
HEN1_01	0.088414	0.140699	-0.244359	-0.090012	-0.0263143
CDC5_01	-0.0109687	-0.527154	0.528898	-0.0968082	-0.0265083
GCACTTT_MIR175P_MIR20A_MIR106A_MIR106B_MIR20B_MIR519D	0.236332	-0.160211	-0.386372	0.203689	-0.0266407
AGGTGCA_MIR500	0.23111	-0.58606	0.337258	-0.0899063	-0.0268994
MYOD_01	0.162351	-0.0898492	0.153477	-0.334368	-0.0270971
BACH2_01	0.0274119	0.15334	-0.362062	0.0719003	-0.0273524
YCATTAA_UNKNOWN	0.262069	-0.514589	0.320025	-0.178506	-0.0277501
TGTGTGA_MIR377	0.0964477	-0.145765	-0.324227	0.261665	-0.0279698
GTCGATC_MIR3695P	-0.286847	0.143818	-0.0774243	0.10516	-0.0288235
GCACCTT_MIR18A_MIR18B	-0.0381428	0.124975	-0.406558	0.203257	-0.0291172
CTAWWWATA_RSRFC4_Q2	-0.0611907	-0.535246	0.27098	0.208431	-0.0292565
WTTGKCTG_UNKNOWN	-0.0646258	-0.0153742	-0.157636	0.12057	-0.0292666
GTACTGT_MIR101	0.208726	0.186774	-0.410319	-0.103741	-0.0296399
SRY_01	0.12441	0.0349034	0.0830146	-0.364647	-0.0305796
ATGTTAA_MIR302C	0.408265	-0.0223651	-0.493094	-0.0181446	-0.0313347
AGTCTAG_MIR151	0.350253	0.0139418	-0.182023	-0.30786	-0.0314221
GATTGGY_NFY_Q6_01	-0.0800814	0.106475	-0.0730933	-0.0799256	-0.0316564
E2F1_Q3	-0.0686416	-0.232858	0.246088	-0.0715541	-0.0317413
ATACCTC_MIR202	0.266887	-0.18279	-0.0158881	-0.198458	-0.0325623
GTAGGCA_MIR189	-0.300122	0.077296	-0.274955	0.367488	-0.0325733
GATA2_01	0.374735	-0.0878413	-0.346212	-0.0720122	-0.0328325
USF_C	0.119965	0.273552	-0.355052	-0.170822	-0.033089
AREB6_02	0.253337	-0.193625	-0.0618906	-0.130886	-0.0332663
NFKAPPAB_01	0.157551	-0.233729	-0.363847	0.30657	-0.0333637
YY1_Q6	-0.0888609	0.165472	0.158241	-0.372323	-0.0343678
TAL1BETAE47_01	0.217863	-0.388693	0.0525314	-0.0197265	-0.0345062
AGCGCTT_MIR518F_MIR518E_MIR518A	0.219764	0.0382022	-0.634417	0.238219	-0.0345579
TCCCRNNRTGC_UNKNOWN	-0.367689	0.00723147	0.214761	0.00510365	-0.0351481
LFA1_Q6	0.124965	0.119602	-0.260866	-0.124501	-0.0352001
CATRRAGC_UNKNOWN	-0.315436	0.115296	0.280399	-0.222601	-0.0355857
GCAAGAC_MIR431	0.0612169	-0.1892	0.12371	-0.140401	-0.0361685
NFAT_Q4_01	0.12089	-0.0751556	0.0463798	-0.237354	-0.0363099
ERR1_Q2	0.123616	0.120652	0.103187	-0.493484	-0.036507
AAGCACT_MIR520F	0.340526	-0.205705	-0.485251	0.201537	-0.0372233
RNTCANNRNNYNATTW_UNKNOWN	0.0712116	0.233946	-0.401564	-0.0529796	-0.0373467
GGARNTKYCCA_UNKNOWN	-0.383115	0.122048	0.0780134	0.033595	-0.0373645
TAXCREB_02	-0.149299	0.319948	-0.133168	-0.187271	-0.0374477
TCCATTKW_UNKNOWN	-0.219384	-0.0265276	0.250453	-0.154986	-0.0376112
IK3_01	0.109314	-0.520807	-0.0572472	0.316732	-0.0380022
SMTTTTGT_UNKNOWN	0.116569	-0.169637	-0.246907	0.147106	-0.0382172
OCT1_03	0.153609	-0.223079	0.206586	-0.291857	-0.0386851
E2F1_Q3_01	0.231143	-0.0719477	0.110627	-0.424844	-0.0387553
GTAAACC_MIR2995P	0.258827	0.0808836	-0.30929	-0.185768	-0.0388368
MYCMAX_03	0.133847	-0.0462343	0.035004	-0.279538	-0.0392303
SREBP1_01	-0.0075802	-0.290637	0.210185	-0.0689809	-0.0392535
TAANNYSGCG_UNKNOWN	-0.33589	0.399802	-0.129028	-0.0947711	-0.0399717
MEIS1_01	0.283584	-0.264268	-0.0261747	-0.153128	-0.0399966
SP1_Q4_01	-0.0283243	-0.289356	0.107196	0.0503134	-0.0400429
CACCCBINDINGFACTOR_Q6	0.602454	-0.207582	-0.300216	-0.256504	-0.040462
AGCACTT_MIR93_MIR302A_MIR302B_MIR302C_MIR302D_MIR372_MIR373_MIR520E_MIR520A_MIR526B_MIR520B_MIR520C_MIR520D	0.14055	-0.184894	-0.392043	0.273752	-0.0406589
AAAYRNCTG_UNKNOWN	-0.054004	-0.127122	0.135819	-0.121305	-0.0416531
ACAACTT_MIR382	0.436638	-0.291287	-0.0301606	-0.28532	-0.0425323
GATA1_02	0.1863	-0.181556	0.0324124	-0.208182	-0.0427563
CAGTATT_MIR200B_MIR200C_MIR429	0.350779	-0.176994	-0.428055	0.0797282	-0.0436354
PXR_Q2	0.184427	-0.170076	0.01949	-0.208415	-0.0436434
TACAATC_MIR508	-0.106835	0.52595	-0.678846	0.0844853	-0.0438113
GTCAACC_MIR3805P	0.0868541	0.0865594	-0.266315	-0.0828832	-0.0439462
EGR_Q6	0.412285	-0.204428	-0.1329	-0.25174	-0.0441954
TCF11_01	-0.0296772	-0.125176	-0.0668945	0.0449473	-0.0442001
ATATGCA_MIR448	0.0535768	0.213571	-0.612714	0.167958	-0.044402
VDR_Q3	0.349826	-0.292046	-0.0845717	-0.151071	-0.0444656
CTTTAAR_UNKNOWN	0.0975872	-0.217513	0.0198448	-0.0780226	-0.0445259
RAAGNYNNCTTY_UNKNOWN	-0.0553922	-0.0356993	-0.330405	0.243336	-0.04454
CCTGAGT_MIR510	-0.174027	-0.0186137	-0.23576	0.248516	-0.0449711
AAAGGGA_MIR204_MIR211	-0.1366	0.490515	-0.670874	0.13663	-0.0450824
NMYC_01	0.264259	0.278661	-0.423323	-0.300957	-0.04534
TTANTCA_UNKNOWN	-0.175219	0.148439	-0.118521	-0.0377155	-0.0457542
GR_01	0.105214	-0.161505	0.00614983	-0.13369	-0.0459578
AR_02	-0.0278384	-0.169978	0.144272	-0.130486	-0.0460076
RYTAAWNNNTGAY_UNKNOWN	0.147231	-0.15495	0.0308229	-0.210826	-0.0469304
TATTATA_MIR374	0.271639	0.160395	-0.524727	-0.0968557	-0.0473872
SRF_01	0.0731453	-0.149276	-0.343942	0.229012	-0.0477654
USF_01	-0.143225	-0.0936231	0.0880891	-0.0468953	-0.0489135
TGIF_01	-0.235288	-0.204302	0.1461	0.0949769	-0.0496281
YNGTTNNNATT_UNKNOWN	0.0732511	-0.0649421	-0.0828648	-0.12501	-0.0498915
EGR3_01	-0.0568853	-0.158625	0.267813	-0.254935	-0.0506581
CDPCR1_01	0.0613157	-0.348478	0.175982	-0.0936543	-0.0512087
EVI1_05	0.216125	-0.0930747	0.0136132	-0.343174	-0.0516276
TAATTA_CHX10_01	0.0209068	-0.207734	-0.138785	0.118631	-0.0517453
AREB6_04	0.142743	-0.273123	-0.11099	0.0326211	-0.0521871
MAX_01	-0.19977	0.0686948	0.0124112	-0.0908069	-0.0523677
E2F_Q6	-0.0634018	-0.269211	0.369172	-0.247075	-0.052629
HNF4_01_B	0.381922	-0.117454	-0.507251	0.030868	-0.0529786
CTGYNNCTYTAA_UNKNOWN	0.117194	-0.403394	0.222366	-0.1498	-0.0534086
CTCNANGTGNY_UNKNOWN	0.13171	-0.289991	0.169855	-0.226362	-0.0536971
NFKAPPAB65_01	0.158098	-0.299086	-0.0777534	0.00210457	-0.054159
ATCATGA_MIR433	0.371126	-0.180675	-0.083525	-0.323588	-0.0541655
STAT1_03	0.183417	-0.0127378	-0.0487954	-0.338859	-0.0542438
CDPCR3HD_01	0.131456	-0.265029	0.0346274	-0.118353	-0.0543246
NFE2_01	0.0837869	0.0906994	-0.0729698	-0.31945	-0.0544835
AACATTC_MIR4093P	0.102594	0.383333	-0.369794	-0.335454	-0.0548304
PAX5_01	0.290701	-0.426466	-0.00140809	-0.0830707	-0.055061
WHN_B	-0.30546	-0.049136	0.26559	-0.131243	-0.0550622
GATA_Q6	0.177677	0.205663	-0.363789	-0.240631	-0.05527
GAGACTG_MIR452	0.187107	-0.471064	0.0878845	-0.0268053	-0.0557194
AACGGTT_MIR451	-0.0132094	0.138105	-0.230182	-0.1192	-0.0561217
TGCCAAR_NF1_Q6	-0.180088	0.243649	-0.282862	-0.00574066	-0.0562605
MYB_Q6	0.0779004	-0.446083	0.15353	-0.0153815	-0.0575087
MAZR_01	0.475537	-0.606339	0.0775079	-0.178139	-0.0578584
IRF2_01	-0.696226	-0.0505103	0.376447	0.135	-0.0588224
GCTTGAA_MIR498	0.276719	0.0837889	-0.470635	-0.125604	-0.0589328
AHR_01	0.377667	0.0857241	-0.302887	-0.39808	-0.0593939
YRTCANNRCGC_UNKNOWN	0.16391	-0.268938	0.0857433	-0.218465	-0.0594375
TCGATGG_MIR213	0.0440717	-0.072717	0.0518762	-0.261046	-0.0594537
TTCYRGAA_UNKNOWN	0.120225	0.107185	-0.544993	0.079255	-0.0595819
TGGAAA_NFAT_Q4_01	-0.016112	0.10593	-0.255806	-0.0728377	-0.0597065
TGCACTT_MIR519C_MIR519B_MIR519A	0.180339	0.139703	-0.720189	0.15763	-0.0606292
ROAZ_01	0.445143	-0.419626	-0.0760103	-0.193831	-0.0610808
E47_02	0.156912	-0.340299	-0.0316518	-0.030042	-0.0612702
AFP1_Q6	0.349594	-0.524342	-0.0597974	-0.012002	-0.0616369
CREB_02	0.00259456	-0.195625	0.279212	-0.33371	-0.0618822
RYCACNNRNNRNCAG_UNKNOWN	-0.108582	-0.0330365	-0.123273	0.0165357	-0.062089
PBX1_02	-0.101778	-0.589042	0.516371	-0.0746776	-0.0622816
NRF2_Q4	0.0995021	-0.239817	-0.0496519	-0.0627253	-0.0631731
AP1_01	0.356135	-0.314937	-0.37255	0.075054	-0.0640744
NRF1_Q6	0.107943	0.00231281	-0.161749	-0.20576	-0.0643134
FOXO1_02	0.0193317	0.0658723	-0.458743	0.11471	-0.0647074
ATF6_01	0.16244	0.178325	-0.389321	-0.212824	-0.0653451
MEIS1BHOXA9_01	-0.0572601	-0.229235	0.0932102	-0.0695785	-0.0657159
CREB_Q4_01	0.424667	-0.16634	-0.354937	-0.166719	-0.0658324
AREB6_01	-0.0523238	-0.262726	-0.0681709	0.118387	-0.0662086
HIF1_Q5	0.150115	0.0650061	-0.192073	-0.290923	-0.0669686
OCT_Q6	-0.244434	-0.427112	0.348224	0.0553479	-0.0669936
SP1_Q6	-0.0143039	-0.247462	0.151353	-0.158155	-0.067142
RRAGTTGT_UNKNOWN	-0.11843	0.0208666	0.167243	-0.338943	-0.067316
GATA1_04	0.245186	-0.269375	-0.00168046	-0.245782	-0.0679129
MYB_Q3	0.399742	-0.262767	-0.148352	-0.262153	-0.0683826
ZF5_B	0.287054	-0.245042	0.172718	-0.488564	-0.0684583
NF1_Q6_01	0.120635	-0.283271	-0.0802398	-0.0310388	-0.0684788
NFY_Q6	-0.0649389	-0.11707	-0.0189861	-0.075731	-0.0691815
AAAGGAT_MIR501	0.0855691	-0.0728332	-0.330612	0.0400717	-0.0694512
ATGCAGT_MIR217	-0.115391	0.181405	-0.457585	0.113718	-0.0694634
AACYNNNNTTCCS_UNKNOWN	0.292238	-0.260882	-0.196815	-0.114236	-0.0699236
GCTCTTG_MIR335	0.185253	0.188923	-0.563792	-0.0922217	-0.0704595
WCAANNNYCAG_UNKNOWN	-0.0227744	-0.329884	0.39882	-0.330761	-0.0711499
LMO2COM_02	0.269617	0.119683	-0.101234	-0.574316	-0.0715626
ZF5_01	0.500243	-0.157895	-0.214349	-0.414773	-0.0716933
STAT1_02	0.0591865	-0.218902	-0.0836351	-0.044545	-0.0719739
AGTCTTA_MIR499	0.031976	0.161576	-0.2272	-0.254785	-0.0721083
TTTGCAG_MIR518A2	-0.000477561	0.0656786	-0.403939	0.0498193	-0.0722298
RGAGGAARY_PU1_Q6	-0.177152	0.114617	-0.355922	0.125271	-0.0732967
IK2_01	0.05339	-0.363206	0.182095	-0.165614	-0.0733337
TCTAGAG_MIR517	0.378984	0.136298	-0.51516	-0.29657	-0.0741118
YGTCCTTGR_UNKNOWN	0.00767735	-0.253293	-0.262264	0.208614	-0.0748164
EVI1_02	-0.236572	-0.273265	0.537997	-0.331058	-0.0757243
PAX3_01	0.0802102	0.0560655	-0.174079	-0.265209	-0.075753
CCAWNWWNNNGGC_UNKNOWN	0.105874	-0.160972	0.145621	-0.393627	-0.0757759
YTCCCRNNAGGY_UNKNOWN	0.252701	0.0632125	-0.0873156	-0.533007	-0.0761023
TAAWWATAG_RSRFC4_Q2	0.097816	-0.155337	-0.0855922	-0.16202	-0.0762832
RACTNNRTTTNC_UNKNOWN	0.27519	-0.277895	-0.334967	0.0323315	-0.0763351
HNF3ALPHA_Q6	0.224499	-0.0996412	-0.220698	-0.209767	-0.0764018
IPF1_Q4	0.0382563	-0.409617	0.196354	-0.135668	-0.0776688
YRCCAKNNGNCGC_UNKNOWN	0.199663	-0.374572	0.238182	-0.37478	-0.0778767
HLF_01	0.0250386	-0.207929	0.0330282	-0.162944	-0.0782014
RNGTGGGC_UNKNOWN	0.0940527	-0.0676972	-0.349006	0.00974114	-0.0782275
ICSBP_Q6	-0.249319	-0.114865	-0.0278191	0.0786756	-0.078332
CEBP_Q2_01	0.0984216	-0.194719	-0.349423	0.131839	-0.0784703
POU1F1_Q6	0.392865	-0.195537	-0.435274	-0.0782982	-0.0790611
LYF1_01	0.0164068	-0.0751992	-0.356582	0.0989719	-0.0791007
YATTNATC_UNKNOWN	-0.0511816	0.0926782	-0.209952	-0.15281	-0.0803163
TCCCCAC_MIR491	-0.325275	-0.3936	0.326613	0.0703961	-0.0804663
CAGGTG_E12_Q6	0.353793	-0.235442	-0.166639	-0.277909	-0.0815493
AHRARNT_02	0.325827	-0.00440658	-0.46838	-0.184328	-0.0828218
GTGACGY_E4F1_Q6	0.0221496	-0.240347	0.00129699	-0.114589	-0.0828722
TFIII_Q6	0.620366	-0.26273	-0.163328	-0.525925	-0.0829044
ATF_B	-0.00113352	-0.239687	0.0509717	-0.14591	-0.0839399
CHX10_01	0.176331	-0.391453	-0.0904275	-0.0310931	-0.0841607
CTGCAGY_UNKNOWN	0.289479	-0.20426	-0.211154	-0.214569	-0.0851258
E47_01	0.327567	-0.282721	-0.380494	-0.0129978	-0.0871614
GAANYNYGACNY_UNKNOWN	0.131208	-0.19834	-0.208393	-0.0769625	-0.0881221
AP4_Q6_01	0.133841	-0.231358	-0.338779	0.0833388	-0.0882394
AHRARNT_01	0.098053	-0.276479	-0.395583	0.220783	-0.0883063
TTTGTAG_MIR520D	0.164914	-0.0257947	-0.615601	0.120512	-0.0889925
CP2_01	-0.216549	0.177483	-0.107675	-0.209848	-0.0891471
MYCMAX_B	-0.211276	-0.0418816	0.154197	-0.259335	-0.0895737
TCTGGAC_MIR198	-0.0259316	-0.216558	-0.473748	0.355927	-0.0900776
ACCTGTTG_UNKNOWN	0.382425	-0.29052	-0.103996	-0.350219	-0.0905774
GGTAACC_MIR4095P	-0.35391	0.513395	-0.0825703	-0.441254	-0.0910849
CDPCR3_01	0.263041	-0.14486	0.0798042	-0.565381	-0.0918491
EVI1_04	-0.195652	-0.0678024	-0.017034	-0.0894752	-0.0924908
AP1_Q2_01	0.132316	-0.185231	-0.453011	0.133122	-0.093201
ACAWYAAAG_UNKNOWN	0.243407	-0.36358	-0.189821	-0.0658174	-0.0939529
GGGTGGRR_PAX4_03	0.260496	-0.0914888	-0.402013	-0.144375	-0.0943452
NKX62_Q2	0.230839	-0.153667	-0.284518	-0.171696	-0.0947603
GR_Q6	-0.321567	-0.379592	0.515663	-0.201021	-0.0966293
GTTGNYNNRGNAAC_UNKNOWN	-0.2428	0.208966	-0.2836	-0.0698702	-0.096826
ATF3_Q6	0.203887	-0.400874	0.0260022	-0.217656	-0.0971603
CCAWWNAAGG_SRF_Q4	-0.0775571	-0.00987557	-0.401257	0.0980287	-0.0976652
GCATTTG_MIR105	0.0579893	0.0435017	-0.436497	-0.0570483	-0.0980136
ACTACCT_MIR196A_MIR196B	0.00897931	0.34749	-0.488972	-0.263343	-0.0989615
NFKB_C	-0.083521	-0.161661	-0.451129	0.298759	-0.0993882
PTF1BETA_Q6	0.187541	-0.282572	-0.0233738	-0.279444	-0.0994621
ATTCTTT_MIR186	0.3599	-0.17479	-0.429285	-0.158092	-0.100567
YY1_01	0.0515686	-0.295061	0.248309	-0.407466	-0.100662
PAX6_01	0.11786	0.00924219	-0.352977	-0.180273	-0.101537
HNF4_01	0.0906205	-0.234155	-0.29628	0.033262	-0.101638
GATA1_01	0.12346	-0.148981	-0.282374	-0.102565	-0.102615
BACH1_01	0.239773	0.224486	-0.474466	-0.403473	-0.10342
AP1_Q4_01	0.0560649	0.0260392	-0.398945	-0.0985957	-0.103859
MYOGNF1_01	-0.198028	-0.257807	-0.0648687	0.103451	-0.104313
GGGAGGRR_MAZ_Q6	0.278615	-0.157234	-0.291065	-0.25312	-0.105701
ACCATTT_MIR522	-0.284511	0.323969	-0.51032	0.0457952	-0.106267
E2F4DP1_01	-0.151681	-0.213789	0.242691	-0.303045	-0.106456
CHOP_01	-0.08511	-0.37064	-0.0760138	0.105809	-0.106489
CACCAGC_MIR138	-0.242835	-0.0437684	-0.455151	0.3151	-0.106663
ATF1_Q6	0.274983	-0.337602	-0.257966	-0.106245	-0.106707
TGCTGAY_UNKNOWN	0.136728	-0.230556	-0.331155	-0.00298172	-0.106991
HEN1_02	0.406113	-0.362021	-0.361656	-0.113381	-0.107736
GATA3_01	-0.0514519	0.196092	-0.00625872	-0.571481	-0.108275
AP2_Q6	-0.0997651	-0.197524	0.259686	-0.396507	-0.108527
ACTGCAG_MIR173P	-0.1554	-0.369729	-0.166159	0.253568	-0.10943
CGGAARNGGCNG_UNKNOWN	0.140924	-0.0673241	-0.336202	-0.175396	-0.1095
SP1_Q2_01	0.344252	-0.219001	-0.142731	-0.422194	-0.109918
RTAAACA_FREAC2_01	0.0804587	-0.459491	0.00676955	-0.0681562	-0.110105
RGAANNTTC_HSF1_01	-0.395048	0.294013	-0.575702	0.235945	-0.110198
EVI1_06	-0.349649	0.141848	0.0346663	-0.267856	-0.110247
SMAD_Q6	0.184012	-0.388116	-0.0688086	-0.171684	-0.111149
TGAATGT_MIR181A_MIR181B_MIR181C_MIR181D	0.45895	-0.107198	-0.423553	-0.377772	-0.112393
TNCATNTCCYR_UNKNOWN	0.131162	0.343365	-0.657565	-0.266692	-0.112433
COUP_01	0.311776	0.0521274	-0.638441	-0.178288	-0.113206
PPAR_DR1_Q2	0.198423	-0.0565269	-0.260476	-0.338401	-0.114245
LXR_DR4_Q3	0.214889	-0.0867916	-0.551631	-0.0373549	-0.115222
ISRE_01	-0.357313	-0.0318391	0.0803875	-0.152383	-0.115287
CATTTCA_MIR203	-0.163244	0.108097	-0.358698	-0.0477377	-0.115396
OLF1_01	0.242439	-0.0938705	-0.158068	-0.454816	-0.116079
PR_01	0.188802	-0.228253	-0.0503447	-0.377046	-0.11671
CREB_Q2	0.265677	-0.3626	-0.131735	-0.239414	-0.117018
GGGYGTGNY_UNKNOWN	-0.0553574	-0.139114	-0.148289	-0.125387	-0.117037
FOXO4_01	-0.0387864	-0.372862	-0.0367781	-0.0199601	-0.117097
ATGCTGC_MIR103_MIR107	0.115628	0.0437338	-0.428444	-0.200023	-0.117276
YY1_02	-0.128161	-0.375588	0.311294	-0.278094	-0.117637
SOX9_B1	-0.0326332	-0.403628	0.166898	-0.201827	-0.117797
TACTTGA_MIR26A_MIR26B	0.0940123	0.0195648	-0.526329	-0.0597684	-0.11813
ATCMNTCCGY_UNKNOWN	-0.327413	-0.025127	-0.0491757	-0.0761935	-0.119477
MYCMAX_01	-0.136213	0.0474004	-0.144436	-0.245133	-0.119595
TFIIA_Q6	0.161361	-0.425284	-0.0938517	-0.121091	-0.119716
WGGAATGY_TEF1_Q6	0.271139	-0.206108	-0.465379	-0.0816178	-0.120491
FXR_IR1_Q6	0.0838753	-0.408879	-0.089689	-0.0702606	-0.121238
ATF4_Q2	0.254397	-0.198316	-0.347914	-0.193752	-0.121397
ATAACCT_MIR154	0.0283099	-0.260845	-0.436962	0.181104	-0.122099
SREBP_Q3	-0.137579	0.170263	-0.0575217	-0.466299	-0.122784
GGCKCATGS_UNKNOWN	-0.477999	-0.283278	0.313685	-0.0439552	-0.122887
AP4_Q5	0.147534	-0.287795	0.108841	-0.462158	-0.123395
PPARG_01	0.252779	-0.0527616	-0.182332	-0.512881	-0.123799
LXR_Q3	0.722487	-0.167625	-0.700671	-0.34952	-0.123832
CCAWYNNGAAR_UNKNOWN	0.261902	0.0417276	-0.376595	-0.424164	-0.124282
TGASTMAGC_NFE2_01	-0.108678	0.112385	-0.261903	-0.240969	-0.124791
GGGCGGR_SP1_Q6	0.185115	-0.376223	-0.130266	-0.181958	-0.125833
STAT3_01	0.05916	-0.163357	-0.557045	0.156896	-0.126086
CRGAARNNNNCGA_UNKNOWN	-0.201198	-0.34207	0.180251	-0.142808	-0.126456
NFKB_Q6	-0.116076	0.0292361	-0.279563	-0.139792	-0.126549
ACACTGG_MIR199A_MIR199B	0.346615	-0.34405	-0.534366	0.0245632	-0.126809
TITF1_Q3	-0.387892	-0.349158	0.554258	-0.326708	-0.127375
IK1_01	0.0861752	-0.122562	-0.333968	-0.140285	-0.12766
TGTTTAC_MIR30A5P_MIR30C_MIR30D_MIR30B_MIR30E5P	0.268692	-0.395843	-0.405956	0.0201068	-0.12825
TTGCWCAAY_CEBPB_02	0.349731	-0.435917	-0.702232	0.272586	-0.128958
SP1_01	0.188162	-0.3196	-0.18666	-0.198714	-0.129203
TTCNRGNNNNTTC_HSF_Q6	-0.340708	0.134527	-0.407411	0.0948079	-0.129696
CETS1P54_01	-0.110902	-0.0279691	-0.11961	-0.263919	-0.1306
YGCANTGCR_UNKNOWN	-0.0772074	-0.343627	0.0930037	-0.198081	-0.131478
E4BP4_01	-0.195274	-0.11385	-0.159448	-0.0621775	-0.132687
STAT5A_03	-0.0434178	-0.164548	-0.409426	0.0856633	-0.132932
CEBP_01	-0.169659	-0.150396	-0.288949	0.0746702	-0.133584
IRF1_Q6	-0.505943	-0.0585537	0.244169	-0.214051	-0.133595
NFKB_Q6_01	0.0146421	-0.297331	-0.253601	0.00120886	-0.13377
TGGTGCT_MIR29A_MIR29B_MIR29C	-0.291923	0.0346109	-0.103042	-0.177195	-0.134387
ACTWSNACTNY_UNKNOWN	0.209892	-0.00805783	-0.277765	-0.46455	-0.13512
GTGCAAT_MIR25_MIR32_MIR92_MIR363_MIR367	-0.253694	-0.130176	-0.279831	0.120989	-0.135678
AGCATTA_MIR155	-0.0695842	0.292782	-0.232423	-0.534713	-0.135984
SYATTGTG_UNKNOWN	0.31957	-0.324433	-0.237908	-0.306277	-0.137262
TTGGAGA_MIR5155P_MIR519E	0.117116	-0.2911	-0.455611	0.080025	-0.137393
IRF_Q6	-0.553151	-0.119826	-0.0415974	0.164126	-0.137612
GATGKMRGCG_UNKNOWN	-0.251762	0.267268	-0.189973	-0.376603	-0.137767
CTACTGT_MIR199A	0.015649	0.152605	-0.340714	-0.379421	-0.13797
AAGWWRNYGGC_UNKNOWN	-0.170518	-0.141068	0.106247	-0.34807	-0.138352
CP2_02	0.116674	-0.131546	-0.492999	-0.0464828	-0.138588
AP3_Q6	0.192278	-0.432526	-0.164619	-0.150531	-0.138849
AACWWCAANK_UNKNOWN	0.246282	-0.0459447	-0.185519	-0.572671	-0.139463
CEBP_Q2	0.130732	-0.232199	-0.221556	-0.236183	-0.139801
AP2REP_01	0.15193	-0.467234	-0.198068	-0.0463725	-0.139936
NFAT_Q6	0.118948	-0.0302441	-0.38533	-0.263426	-0.140013
GCGNNANTTCC_UNKNOWN	-0.220146	-0.0168705	-0.248736	-0.0753051	-0.140265
BRN2_01	0.266617	-0.525231	-0.165079	-0.139611	-0.140826
CCGNMNNTNACG_UNKNOWN	-0.331549	-0.392928	0.0630987	0.0954273	-0.141488
CCCNNGGGAR_OLF1_01	0.0507151	-0.243731	-0.331622	-0.0413247	-0.141491
TAAYNRNNTCC_UNKNOWN	-0.287378	-0.392597	0.340219	-0.235522	-0.14382
TGACAGNY_MEIS1_01	-0.319201	-0.150298	-0.425916	0.315756	-0.144915
NRF2_01	0.285064	-0.403918	-0.0724262	-0.390669	-0.145487
SRF_Q6	-0.122187	0.298065	-0.906868	0.136929	-0.148515
AAGCCAT_MIR135A_MIR135B	0.0023809	-0.0023389	-0.495204	-0.0990925	-0.148564
TGACATY_UNKNOWN	-0.194007	-0.256887	0.0823264	-0.226548	-0.148779
PAX5_02	-0.0601454	-0.0416905	-0.321581	-0.172539	-0.148989
TAGGTCA_MIR192_MIR215	-0.170609	-0.0340752	-0.208598	-0.185297	-0.149645
TAATGTG_MIR323	0.332596	0.058293	-0.609403	-0.386792	-0.151326
GGAANCGGAANY_UNKNOWN	-0.276918	-0.287251	-0.0714856	0.026338	-0.152329
AAGCAAT_MIR137	0.00877256	0.108675	-0.826421	0.0981792	-0.152699
GGCNRNWCTTYS_UNKNOWN	-0.118769	-0.0775674	-0.253456	-0.161509	-0.152825
ZIC2_01	0.234677	-0.330781	-0.266548	-0.24871	-0.152841
ATCTTGC_MIR31	-0.275828	-0.0961375	-0.541256	0.300508	-0.153178
HEB_Q6	0.157323	-0.0888109	-0.626369	-0.055022	-0.15322
ZIC3_01	-0.0568094	-0.392449	-0.0280492	-0.136483	-0.153448
TEL2_Q6	-0.546138	-0.145004	-0.295211	0.371458	-0.153724
CAGCTTT_MIR320	0.0817703	0.198945	-0.569123	-0.326562	-0.153742
AP4_Q6	0.0260616	-0.234925	-0.200153	-0.208174	-0.154297
PPARA_02	0.138328	-0.394983	-0.0539302	-0.311366	-0.155488
AP1_Q6	0.113225	-0.261536	-0.41759	-0.0579015	-0.15595
DBP_Q6	0.0182014	-0.270245	-0.0337633	-0.342613	-0.157105
VDR_Q6	0.236672	-0.456427	-0.150013	-0.262182	-0.157987
CEBPB_02	-0.198825	-0.364728	-0.174546	0.102569	-0.158882
CAGCTG_AP4_Q5	0.233191	-0.439808	-0.365828	-0.0657739	-0.159555
TCF11MAFG_01	0.115273	-0.130551	-0.147354	-0.477423	-0.160014
YGCGYRCGC_UNKNOWN	0.161906	-0.204768	-0.0442352	-0.558992	-0.161522
CTTTGT_LEF1_Q2	-0.0914088	-0.257215	-0.203424	-0.0957224	-0.161943
AGGCACT_MIR5153P	-0.304422	0.0530112	-0.531157	0.128547	-0.163505
RYTTCCTG_ETS2_B	-0.0762399	-0.256775	-0.487867	0.158868	-0.165504
CTACTAG_MIR325	-0.0227458	-0.0828395	-0.494806	-0.0618575	-0.165562
CREBP1CJUN_01	0.186374	-0.31328	-0.073236	-0.464132	-0.166069
NERF_Q2	-0.236303	-0.00732239	-0.421363	-0.000410819	-0.16635
TGANTCA_AP1_C	-0.116302	-0.187111	-0.374711	0.00827924	-0.167461
ELK1_02	-0.368979	0.0926703	-0.174497	-0.221636	-0.16811
SF1_Q6	0.260557	-0.135981	-0.381028	-0.416864	-0.168329
RRCCGTTA_UNKNOWN	-0.217242	-0.378566	0.137789	-0.217754	-0.168943
NFY_C	-0.163896	-0.2727	-0.0307728	-0.211994	-0.169841
GR_Q6_01	-0.223436	-0.494469	0.187797	-0.149656	-0.169941
ETS2_B	-0.262664	-0.116676	-0.39339	0.0917735	-0.170239
SMAD3_Q6	-0.258713	-0.21791	-0.190325	-0.0194217	-0.171592
AGCYRWTTC_UNKNOWN	-0.0568523	-0.0480379	-0.593071	0.00938554	-0.172144
GGCNNMSMYNTTG_UNKNOWN	-0.386798	0.0325179	-0.210686	-0.124255	-0.172305
AGGAGTG_MIR483	-0.0179615	-0.33494	-0.61757	0.274851	-0.173905
ARGGGTTAA_UNKNOWN	0.442201	-0.636608	-0.416266	-0.0891459	-0.174955
TGACGTCA_ATF3_Q6	0.122472	-0.366364	-0.07305	-0.38497	-0.175478
GTCNYYATGR_UNKNOWN	-0.329579	-0.322516	0.164441	-0.214337	-0.175498
CAAGGAT_MIR362	-0.0046402	-0.573801	-0.140884	0.0133378	-0.176497
MGGAAGTG_GABP_B	-0.407158	-0.286249	-0.0364317	0.0208606	-0.177245
MYOGENIN_Q6	-0.0179211	-0.542476	-0.0815673	-0.074535	-0.179125
RYTGCNWTGGNR_UNKNOWN	-0.158141	-0.364928	-0.144939	-0.0508902	-0.179725
AP1_Q4	0.254174	-0.581978	-0.493122	0.0995294	-0.180349
CTGRYYYNATT_UNKNOWN	0.108339	-0.0619223	-0.462331	-0.310954	-0.181717
RYTGCNNRGNAAC_MIF1_01	-0.350848	-0.0226736	0.118324	-0.476864	-0.183015
TTF1_Q6	-0.120087	-0.373535	-0.192163	-0.0463492	-0.183034
EFC_Q6	-0.22479	-0.249176	0.107745	-0.367805	-0.183506
TGTYNNNNNRGCARM_UNKNOWN	-0.105973	0.0150202	-0.357671	-0.28763	-0.184064
GCM_Q2	-0.0595031	-0.041741	-0.389852	-0.247116	-0.184553
ATGTTTC_MIR494	0.102375	-0.0376236	-0.361622	-0.44275	-0.184905
PITX2_Q2	-0.118066	-0.352833	-0.144081	-0.1324	-0.186845
ACGCACA_MIR210	-0.217276	-0.457925	-0.268321	0.192194	-0.187832
GGAMTNNNNNTCCY_UNKNOWN	-0.25649	-0.226261	-0.0711363	-0.20121	-0.188774
CYTAGCAAY_UNKNOWN	-0.185823	-0.38888	0.311509	-0.492411	-0.188902
CREB_01	0.0793211	-0.31127	-0.205105	-0.319553	-0.189152
GCANCTGNY_MYOD_Q6	0.0362929	-0.428953	-0.0928191	-0.271192	-0.189168
AREB6_03	0.16817	-0.35652	-0.275905	-0.293763	-0.189504
ATGTACA_MIR493	-0.140914	-0.465686	-0.348734	0.17956	-0.193943
PU1_Q6	0.303965	-0.368835	-0.583698	-0.141566	-0.197533
SP1_Q6_01	-0.134297	-0.21787	-0.0693464	-0.382491	-0.201001
USF2_Q6	0.127285	-0.0567775	-0.423058	-0.452098	-0.201162
ATAAGCT_MIR21	-0.407204	0.0354076	-0.560687	0.126233	-0.201563
AP1_Q6_01	-0.311954	-0.202637	-0.674948	0.381948	-0.201898
E2A_Q2	-0.0932558	-0.256169	-0.17147	-0.289594	-0.202622
TGAGATT_MIR216	0.178733	-0.241929	-0.404656	-0.345953	-0.203451
SCGGAAGY_ELK1_02	-0.315003	-0.371251	-0.0345096	-0.094846	-0.203902
TCF1P_Q6	-0.182584	-0.217433	-0.208046	-0.208991	-0.204264
MAF_Q6	-0.194716	-0.21824	-0.41291	-0.00224124	-0.207027
SMAD4_Q6	0.0590016	-0.352666	-0.540384	0.000254055	-0.208448
MYC_Q2	0.19115	0.0445922	-0.596332	-0.475628	-0.209054
CREB_Q3	-0.123936	-0.254568	-0.0166148	-0.441326	-0.209111
AP1_Q2	-0.194946	-0.289026	-0.417963	0.0645745	-0.20934
HSF2_01	-0.115477	-0.105463	-0.565098	-0.0589002	-0.211235
TCANNTGAY_SREBP1_01	-0.0242593	-0.158131	-0.112462	-0.566762	-0.215403
LEF1_Q2	0.15858	-0.269568	-0.616575	-0.14241	-0.217493
PEA3_Q6	-0.174434	-0.0365789	-0.529129	-0.130018	-0.21754
HSF_Q6	0.148476	-0.0071116	-0.773244	-0.240373	-0.218063
ARP1_01	0.0229527	-0.59564	0.0482835	-0.354214	-0.219654
GKCGCNNNNNNNTGAYG_UNKNOWN	-0.412532	-0.0532419	-0.120192	-0.295623	-0.220397
AAGTCCA_MIR422B_MIR422A	-0.117569	-0.165698	-0.447713	-0.153005	-0.220996
NFMUE1_Q6	-0.503813	-0.417569	0.429429	-0.3982	-0.222538
RP58_01	-0.347638	-0.314276	-0.188217	-0.0607417	-0.227718
HNF4_Q6	0.00345102	-0.251819	-0.539858	-0.124938	-0.228291
CCCNNNNNNAAGWT_UNKNOWN	-0.0651287	-0.287843	-0.449211	-0.120033	-0.230554
TGANNYRGCA_TCF11MAFG_01	-0.321937	-0.460943	-0.0608623	-0.0838603	-0.231901
YNTTTNNNANGCARM_UNKNOWN	0.0226816	-0.55569	-0.292849	-0.102666	-0.232131
E2F_Q2	-0.156797	-0.202459	-0.311439	-0.259231	-0.232482
RREB1_01	-0.112898	-0.197831	-0.509452	-0.117474	-0.234413
MAZ_Q6	0.329268	-0.443367	-0.120307	-0.703955	-0.234591
GABP_B	-0.306211	-0.364274	0.022355	-0.299547	-0.236919
ELF1_Q6	-0.264645	-0.130522	-0.466863	-0.0998448	-0.240469
ELK1_01	-0.583926	0.141146	-0.365136	-0.155521	-0.240859
CAGTCAC_MIR134	0.0499596	-0.0464925	-0.477999	-0.495814	-0.242586
AP2ALPHA_01	-0.249493	-0.365175	-0.207537	-0.155733	-0.244485
AP1FJ_Q2	-0.0974316	-0.381168	-0.513457	0.00107432	-0.247746
MIF1_01	-0.158854	-0.17499	-0.117378	-0.543205	-0.248607
SP3_Q3	-0.200907	-0.418166	-0.127401	-0.253533	-0.250001
LBP1_Q6	-0.260218	-0.523105	0.127088	-0.366675	-0.255727
STAT3_02	-0.17849	-0.164541	-0.324617	-0.360138	-0.256946
HMX1_01	-0.357	-0.244284	-0.444998	0.00764122	-0.25966
TEF1_Q6	0.0842044	0.0108043	-0.672865	-0.463485	-0.260335
ZIC1_01	-0.0283483	-0.433013	-0.350194	-0.250639	-0.265548
TTGGGAG_MIR150	-0.105949	-0.387005	-0.295793	-0.281956	-0.267676
RFX1_01	-0.429869	-0.210778	-0.208408	-0.221975	-0.267757
CGCAAAA_MIR450	-0.20435	-0.385569	-0.531408	0.0389849	-0.270586
P53_02	-0.0589051	-0.460825	-0.0323558	-0.535786	-0.271968
P53_DECAMER_Q2	-0.239854	-0.153152	-0.350932	-0.350627	-0.273641
ACTTTAT_MIR1425P	-0.0295899	-0.102722	-0.561446	-0.413151	-0.276727
ACCGAGC_MIR423	0.0371354	-0.320267	-0.685236	-0.153691	-0.280515
TGAYRTCA_ATF3_Q6	-0.187566	-0.501135	-0.186754	-0.302677	-0.294533
AP2GAMMA_01	-0.13761	-0.46927	-0.326545	-0.276069	-0.302374
GTGTGAG_MIR342	-0.234932	-0.485649	-0.357986	-0.132961	-0.302882
AP4_01	-0.0945865	-0.382968	-0.452028	-0.298676	-0.307065
NCX_01	0.0101088	-0.41801	-0.478373	-0.346662	-0.308234
ETS_Q4	-0.375916	-0.112097	-0.535085	-0.228466	-0.312891
ETS1_B	-0.456367	-0.0292279	-0.565519	-0.236193	-0.321827
P300_01	-0.349277	-0.41822	-0.385385	-0.332961	-0.371461
NKX25_02	-0.272973	-0.52234	-0.435801	-0.395881	-0.406749
