# Supplementary material for: Regulator combinations identify systemic sclerosis patients with more severe disease
Source: JCI Insight. 2020 Sep 3;5(17):e137567. doi: 10.1172/jci.insight.137567 (PMC7526449; doi:10.1172/jci.insight.137567)
Supplement: Supplemental Table 4 [file jciinsight-5-137567-s162.xlsx]

## Sheet: Supplementary_STable4_Correlati
	Milano	Pendergrass	Hinchcliff	Assassi	Mean
ETS2_B	0.843262	0.769154	0.292386	0.225738	0.532635
NFAT_Q6	0.937227	0.521675	-0.058665	0.680963	0.5203
YYCATTCAWW_UNKNOWN	0.744534	0.434477	0.261192	0.493718	0.48348
STAT_01	0.832955	0.25346	0.340728	0.475858	0.47575
RYTTCCTG_ETS2_B	0.910087	0.44637	0.198066	0.3057	0.465056
XBP1_01	0.577325	0.350486	0.512499	0.382444	0.455689
NFKB_Q6	0.86088	0.464721	0.0676343	0.346266	0.434875
ETS1_B	0.778699	0.307512	0.23462	0.375567	0.424099
STAT5A_01	0.76559	0.374437	0.0570925	0.453772	0.412723
TTF1_Q6	0.715793	0.0862647	0.448106	0.400127	0.412573
SRF_C	0.449777	0.618226	0.307231	0.253422	0.407164
PEA3_Q6	0.822655	0.380772	0.226068	0.176639	0.401534
COREBINDINGFACTOR_Q6	0.744067	0.247435	0.0190647	0.59067	0.400309
CCCNNNNNNAAGWT_UNKNOWN	0.564657	0.334951	0.440151	0.253785	0.398386
AHRARNT_02	0.625408	0.494169	0.272794	0.194903	0.396819
PTF1BETA_Q6	0.42936	0.219343	0.52533	0.389085	0.390779
CDPCR1_01	0.805283	0.232374	0.0684348	0.432575	0.384667
IRF_Q6	0.840222	0.253402	0.26768	0.165639	0.381736
STAT_Q6	0.488851	0.64637	0.356081	0.0249065	0.379052
GCM_Q2	0.566589	0.457735	0.379836	0.110636	0.378699
YAATNRNNNYNATT_UNKNOWN	0.49607	0.389117	0.164826	0.43907	0.372271
PAX3_B	0.625411	0.357449	0.182677	0.283715	0.362313
RAAGNYNNCTTY_UNKNOWN	0.542872	0.546491	0.507013	-0.154329	0.360512
NERF_Q2	0.497279	0.370368	0.13878	0.423365	0.357448
FAC1_01	0.82552	0.238107	0.0322733	0.330848	0.356687
TGGAAA_NFAT_Q4_01	0.743555	0.469917	0.0995652	0.107352	0.355097
SMAD4_Q6	0.354145	0.368273	0.244184	0.43606	0.350666
CTTTAAR_UNKNOWN	0.155074	0.380649	0.267569	0.587568	0.347715
HMX1_01	0.680119	0.203543	0.305408	0.189631	0.344675
STAT3_02	0.384707	0.306153	0.254009	0.427766	0.343159
STAT6_02	0.738194	0.303167	0.381798	-0.0520324	0.342782
SRF_01	0.43063	0.675739	0.184141	0.075437	0.341486
RGAGGAARY_PU1_Q6	0.319004	0.383592	0.3606	0.300089	0.340821
GGARNTKYCCA_UNKNOWN	0.499271	-0.202691	0.405834	0.6463	0.337179
RACCACAR_AML_Q6	0.720073	0.127252	0.106553	0.388483	0.33559
IRF7_01	0.752162	0.124666	0.174818	0.281215	0.333215
TTCYNRGAA_STAT5B_01	0.495334	0.407405	0.0550434	0.36822	0.331501
SRF_Q4	0.307513	0.593735	0.262042	0.130906	0.323549
SRY_02	0.676412	0.097694	0.153746	0.361408	0.322315
PU1_Q6	0.760475	0.413573	-0.141177	0.245206	0.319519
RFX1_02	0.519321	0.441581	0.200148	0.112866	0.318479
STAT5B_01	0.627434	0.134398	0.211806	0.299279	0.318229
ISRE_01	0.634047	0.320237	0.254369	0.061734	0.317597
NFKB_C	0.704892	0.342561	-0.0753344	0.295345	0.316866
ATF1_Q6	0.612715	0.28304	0.109417	0.244138	0.312328
ATAACCT_MIR154	0.419794	0.468326	0.263577	0.0856716	0.309342
EVI1_01	0.684405	0.423504	0.0347543	0.088839	0.307876
FXR_Q3	0.800706	0.34274	0.0185266	0.0654574	0.306857
PAX4_04	0.491111	0.274218	0.180393	0.281239	0.30674
SMTTTTGT_UNKNOWN	0.961944	0.253449	-0.032238	0.0364245	0.304895
YNTTTNNNANGCARM_UNKNOWN	0.368514	0.124509	0.296943	0.428744	0.304678
TAL1BETAE47_01	0.503968	0.300313	0.187941	0.222936	0.30379
PBX1_02	0.667521	0.348373	0.0220459	0.173604	0.302886
CREL_01	0.8273	0.337091	-0.274639	0.321312	0.302766
CEBPB_01	0.613138	0.496461	0.214403	-0.11862	0.301345
LMO2COM_02	0.302596	0.246859	0.227127	0.423164	0.299936
PAX2_02	0.57139	0.351555	0.0908191	0.178657	0.298105
TEF_Q6	0.666636	0.255163	0.445177	-0.17573	0.297811
ATF6_01	0.648444	0.460829	0.249892	-0.175083	0.296021
SOX9_B1	0.734787	0.348878	-0.061021	0.156653	0.294824
GTGGGTGK_UNKNOWN	0.487819	0.309483	0.239871	0.134602	0.292944
GCCNNNWTAAR_UNKNOWN	0.971804	-0.0432526	-0.232288	0.469578	0.29146
WGGAATGY_TEF1_Q6	0.530045	0.104532	0.270018	0.2561	0.290174
HSF2_01	0.69759	0.309446	0.0611479	0.0900533	0.289559
CTTTGT_LEF1_Q2	0.995953	0.19623	-0.138303	0.0926132	0.286623
AML_Q6	0.728986	-0.0805595	0.0717839	0.42354	0.285938
ACGCACA_MIR210	0.361436	0.233491	0.410644	0.133341	0.284728
STAT4_01	0.628035	0.396832	0.140345	-0.0285824	0.284157
ELF1_Q6	0.713779	0.148957	0.244506	0.0288509	0.284023
AML1_01	0.771979	0.0477265	0.0197194	0.294139	0.283391
AML1_Q6	0.771979	0.0477265	0.0197194	0.294139	0.283391
MYOD_01	0.168024	0.372264	0.252985	0.339541	0.283203
TCCAGAT_MIR5165P	0.255981	0.567812	0.278118	0.0248783	0.281697
CTGRYYYNATT_UNKNOWN	0.482021	0.500647	-0.114225	0.256502	0.281236
TAL1BETAITF2_01	0.407774	0.324554	0.208314	0.179241	0.279971
GTGACGY_E4F1_Q6	0.397405	0.304699	0.123487	0.294291	0.27997
GAANYNYGACNY_UNKNOWN	0.220142	0.371961	0.197341	0.328415	0.279465
CEBPDELTA_Q6	0.40322	0.561802	-0.144983	0.292277	0.278079
CCCNNGGGAR_OLF1_01	0.731915	-0.145769	0.199858	0.323582	0.277396
CTGCAGY_UNKNOWN	0.745128	-0.171392	0.0264439	0.506534	0.276678
SMAD3_Q6	0.475604	-0.126029	0.366408	0.381856	0.27446
RP58_01	0.243772	0.241554	0.288069	0.321112	0.273627
CCAWWNAAGG_SRF_Q4	0.252267	0.643842	0.275208	-0.0780008	0.273329
CEBP_Q2	0.875633	0.198863	0.0231844	-0.00530037	0.273095
LXR_Q3	0.281857	0.165304	0.0624642	0.582667	0.273073
STTTCRNTTT_IRF_Q6	0.719795	0.314042	0.17925	-0.131203	0.270471
AATGGAG_MIR136	0.513241	0.29314	0.0421125	0.231268	0.26994
TGAYRTCA_ATF3_Q6	0.53127	0.268156	0.276796	-0.00227793	0.268486
ICSBP_Q6	0.532308	0.160709	0.314178	0.0641257	0.26783
LFA1_Q6	0.585638	-0.0320987	0.00193148	0.511203	0.266669
CREBP1_01	0.669315	-0.0427786	-0.136677	0.57407	0.265982
HTF_01	0.322718	0.438662	-0.00927038	0.305383	0.264373
AFP1_Q6	0.499756	0.304746	0.055548	0.196365	0.264104
EGR_Q6	0.670372	0.178018	0.0124111	0.190842	0.262911
GGGNNTTTCC_NFKB_Q6_01	0.617542	-0.0715554	0.0560197	0.448908	0.262729
CEBPB_02	0.53029	0.262366	0.0604136	0.19598	0.262263
SREBP1_02	0.628813	0.103005	0.0881965	0.217536	0.259388
TAXCREB_01	0.724458	0.31979	0.0164862	-0.0237855	0.259237
TCF11_01	0.829492	0.273606	-0.092885	0.0244725	0.258671
CDPCR3_01	0.401314	0.353538	-0.144773	0.422979	0.258264
COMP1_01	0.456613	0.309975	-0.075357	0.330791	0.255506
PAX_Q6	0.726013	-0.148275	0.137473	0.291313	0.251631
IK1_01	0.524938	0.16212	0.0144727	0.302633	0.251041
AGCYRWTTC_UNKNOWN	-0.0815275	0.542801	0.0997197	0.426083	0.246769
TAL1ALPHAE47_01	0.249371	0.520453	0.0566226	0.159476	0.246481
WTTGKCTG_UNKNOWN	0.44123	0.163121	0.16453	0.211995	0.245219
AREB6_04	0.409804	0.362483	0.223679	-0.0166068	0.24484
CAGTCAC_MIR134	0.431817	0.199429	0.0778411	0.269926	0.244753
IRF1_01	0.600158	0.433416	-0.0608269	-0.00039373	0.243088
STAT3_01	0.287568	-0.0446958	0.368304	0.3595	0.242669
CTAWWWATA_RSRFC4_Q2	0.435504	0.321825	0.118137	0.0805035	0.238992
CEBP_Q2_01	0.49292	0.00875475	0.265529	0.181118	0.23708
OCT1_05	0.299968	0.238146	0.265538	0.1436	0.236813
AP2_Q6_01	0.677033	-0.138582	-0.0116702	0.420411	0.236798
RSRFC4_Q2	0.430816	0.322089	0.130621	0.0602298	0.235939
CDPCR3HD_01	0.53414	0.365208	-0.311498	0.354909	0.23569
PAX5_02	0.491842	0.255564	-0.06243	0.245434	0.232602
AP2ALPHA_01	0.217938	0.301609	-0.00815933	0.415932	0.23183
CEBP_01	0.263444	0.506116	0.151453	0.00386809	0.23122
TEL2_Q6	0.425668	0.272342	-0.0861596	0.310185	0.230509
NFKAPPAB65_01	0.811019	-0.0432827	-0.0649995	0.21829	0.230257
TTANWNANTGGM_UNKNOWN	0.645312	0.424255	-0.305546	0.156211	0.230058
OSF2_Q6	0.803694	-0.0511856	-0.0451381	0.212047	0.229854
GATA4_Q3	0.398915	0.40709	-0.000972194	0.114017	0.229762
TTAYRTAA_E4BP4_01	0.494282	0.164583	-0.0805521	0.334334	0.228162
ETS_Q4	0.640239	-0.104467	0.19004	0.184004	0.227454
CATRRAGC_UNKNOWN	0.20096	0.256456	0.181311	0.269236	0.226991
YTATTTTNR_MEF2_02	0.464238	0.394975	0.0463212	-0.00518554	0.225087
CREB_Q2	0.592092	0.242023	-0.0319023	0.0979743	0.225047
TTCNRGNNNNTTC_HSF_Q6	0.336302	-0.199242	0.619992	0.137578	0.223658
SRF_Q5_01	0.227258	0.413852	0.180007	0.0709873	0.223026
SP1_Q2_01	0.535109	0.0274926	-0.0623086	0.378939	0.219808
AMEF2_Q6	0.353497	0.411862	0.0789383	0.0324736	0.219193
TATAAA_TATA_01	0.399965	0.415864	-0.0653287	0.125628	0.219032
PR_01	0.683571	0.183153	-0.151602	0.152472	0.216899
AAAYWAACM_HFH4_01	0.630759	0.313478	-0.106888	0.0296678	0.216754
YATGNWAAT_OCT_C	0.609809	0.0898174	0.00465488	0.162015	0.216574
PXR_Q2	0.838883	0.110111	-0.191807	0.103587	0.215193
STAT5A_03	0.33675	0.196678	-0.0122815	0.336013	0.21429
CCACACA_MIR147	0.558249	-0.185862	0.202909	0.281308	0.214151
TATA_C	0.226508	0.463035	-0.0326109	0.19037	0.211825
CCANNAGRKGGC_UNKNOWN	0.246812	0.0974594	0.0779115	0.422896	0.21127
WWTAAGGC_UNKNOWN	-0.172315	0.404701	0.392879	0.212458	0.209431
CATTGTYY_SOX9_B1	0.380458	0.404025	-0.0912613	0.141648	0.208717
PIT1_Q6	0.485246	0.334855	0.121198	-0.107975	0.208331
SP1_01	-0.114495	0.380767	0.164612	0.398723	0.207402
SRF_Q6	-0.0147425	0.56636	0.164841	0.10986	0.206579
TGGNNNNNNKCCAR_UNKNOWN	0.329111	0.223032	-0.183341	0.455926	0.206182
GTTAAAG_MIR302B	0.0426487	0.423771	0.286127	0.0695498	0.205524
PAX3_01	0.361048	0.444384	0.0442775	-0.0330811	0.204157
CREB_Q3	0.575366	0.172819	-0.0654397	0.133244	0.203997
CREB_Q4	0.638655	0.0848323	0.0373402	0.0532029	0.203508
FOXJ2_02	0.545196	-0.0878749	0.202598	0.15296	0.20322
ATF_B	0.589729	0.264906	0.0101971	-0.0536117	0.202805
POU6F1_01	0.440762	0.184693	0.0479419	0.120905	0.198576
HSF1_01	0.586419	0.0908973	0.214412	-0.100309	0.197855
RYTAAWNNNTGAY_UNKNOWN	0.480472	-0.152573	-0.0112665	0.474173	0.197701
NKX22_01	0.319449	0.148121	0.0212595	0.298919	0.196937
HMEF2_Q6	0.460887	0.0809408	-0.0209184	0.264213	0.196281
TEF1_Q6	0.250812	0.132727	0.221701	0.175445	0.195171
WGTTNNNNNAAA_UNKNOWN	0.73181	0.0452511	0.0293955	-0.0391367	0.19183
FOXO4_01	0.488579	0.101126	-0.103363	0.278138	0.19112
NKX62_Q2	0.566896	0.0986045	-0.0561095	0.151969	0.19034
CAGCCTC_MIR4855P	0.392836	0.412155	-0.0143053	-0.0304415	0.190061
STAT5A_04	0.331556	0.339361	0.119165	-0.0321192	0.189491
BACH1_01	0.659893	0.0386921	-0.246664	0.303397	0.18883
SRY_01	0.387338	-0.0359408	-0.0211163	0.424734	0.188754
WTGAAAT_UNKNOWN	0.545599	0.340457	-0.136953	-0.00185676	0.186812
AP3_Q6	0.257895	0.206567	-0.11605	0.39506	0.185868
CDP_01	0.676886	-0.133432	-0.146337	0.344022	0.185285
MTF1_Q4	0.557502	-0.184797	0.166827	0.200752	0.185071
AAANWWTGC_UNKNOWN	0.473969	-0.174023	0.379999	0.05983	0.184944
KCCGNSWTTT_UNKNOWN	0.316807	0.10442	0.295717	0.0226004	0.184886
GTTTGTT_MIR495	0.214637	0.183616	0.0905739	0.247142	0.183992
CTGTTAC_MIR194	0.34364	0.375334	0.0755526	-0.0600946	0.183608
YGCGYRCGC_UNKNOWN	0.678385	-0.187346	0.413973	-0.177204	0.181952
RGAANNTTC_HSF1_01	0.482809	0.24692	0.120326	-0.127054	0.18075
NFKB_Q6_01	0.741134	0.0823899	-0.334395	0.229262	0.179598
HEN1_02	0.517143	-0.190828	0.0319468	0.351049	0.177327
AHRARNT_01	0.362014	0.0377531	-0.103252	0.412374	0.177222
IK3_01	0.407411	0.267555	-0.190403	0.221848	0.176603
FREAC4_01	0.39505	0.490438	-0.0849723	-0.0982892	0.175557
YTTCCNNNGGAMR_UNKNOWN	0.150611	0.395359	-0.167627	0.321298	0.17491
AR_01	0.495844	0.296395	-0.0845857	-0.00911529	0.174634
SOX5_01	0.515091	0.150066	0.253466	-0.227435	0.172797
CGTSACG_PAX3_B	0.623968	-0.0676638	-0.0792394	0.212651	0.172429
BACH2_01	0.551639	-0.0490138	-0.221806	0.403773	0.171148
TAAYNRNNTCC_UNKNOWN	0.600584	0.0794941	-0.166671	0.168728	0.170534
OLF1_01	0.444107	-0.0976618	0.0590949	0.275117	0.170164
CDP_02	0.475664	0.266693	-0.181719	0.118361	0.16975
DR3_Q4	0.508122	0.428562	-0.482485	0.224434	0.169658
TAATGTG_MIR323	0.161937	0.440648	-0.11627	0.183763	0.16752
OCT1_03	0.745675	-0.175348	0.163949	-0.0654489	0.167207
TCTATGA_MIR376A_MIR376B	0.17481	0.479415	0.0830542	-0.0754495	0.165458
HNF3_Q6	0.508671	0.0476585	0.0392383	0.0628211	0.164597
NKX61_01	0.723645	0.00219298	-0.181017	0.112498	0.16433
AGTCAGC_MIR345	0.341848	-0.0617924	0.0849683	0.291907	0.164233
MEF2_02	0.557113	-0.147792	0.155714	0.0910501	0.164021
GTCAGGA_MIR378	0.0912204	0.299858	0.236424	0.0268114	0.163578
TFIIA_Q6	0.09827	0.207142	0.278312	0.0674952	0.162805
EN1_01	0.515428	0.0521189	0.181749	-0.099495	0.16245
CEBPA_01	0.300955	0.485523	-0.0954268	-0.0522111	0.15971
GGGCATT_MIR365	0.568149	0.197771	-0.0273522	-0.0999007	0.159667
E4BP4_01	0.454139	-0.176978	0.0854526	0.275816	0.159608
TCTAGAG_MIR517	-0.138644	0.100785	0.508718	0.160332	0.157798
CAAGGAT_MIR362	-0.173416	0.30495	0.151207	0.345365	0.157027
TGATTTRY_GFI1_01	0.565432	0.219663	0.0757059	-0.234219	0.156646
RSRFC4_01	0.225183	0.320173	0.201257	-0.124171	0.15561
ACCTGTTG_UNKNOWN	0.228284	0.00285538	0.479733	-0.0891758	0.155424
OCT1_04	0.448931	0.0665576	0.191901	-0.0860613	0.155332
HOXA4_Q2	0.512771	0.273135	-0.0601086	-0.109641	0.154039
TTCYRGAA_UNKNOWN	0.11898	0.320519	0.184811	-0.0167568	0.151888
AAAGGGA_MIR204_MIR211	0.202384	0.0990107	-0.0309129	0.335577	0.151515
ACAWNRNSRCGG_UNKNOWN	0.1815	0.294376	0.0887771	0.0397564	0.151102
AHR_Q5	0.25722	0.126184	-0.100367	0.320217	0.150813
CREBP1_Q2	0.408061	-0.023855	0.0976959	0.117855	0.149939
HNF3ALPHA_Q6	0.609629	-0.209572	-0.105057	0.300512	0.148878
PAX8_B	0.418658	-0.00408456	-0.0401696	0.220356	0.14869
GCTGAGT_MIR5125P	0.212081	-0.130131	0.0358735	0.475692	0.148379
OCT1_01	0.443951	-0.142383	-0.0856511	0.36954	0.146364
TAAWWATAG_RSRFC4_Q2	0.482323	0.331162	-0.541732	0.30588	0.144409
T3R_Q6	0.0237417	-0.110599	0.235421	0.425855	0.143605
E4F1_Q6	0.384944	0.0319758	0.120544	0.0350866	0.143138
CREB_01	0.335087	0.24839	-0.0366357	0.0200392	0.14172
TFIII_Q6	-0.255328	0.255403	0.0260442	0.539015	0.141284
AP2GAMMA_01	0.207248	-0.0436097	0.107528	0.291512	0.140669
CREB_Q4_01	0.464474	0.382517	-0.158787	-0.128185	0.140005
POU3F2_01	0.787258	-0.199909	-0.167501	0.1367	0.139137
AHR_01	0.440582	-0.535567	0.0874896	0.563836	0.139085
GTTRYCATRR_UNKNOWN	0.143961	0.311176	0.0125822	0.0845029	0.138056
GTGGTGA_MIR197	0.31377	-0.119648	0.155807	0.195267	0.136299
ARGGGTTAA_UNKNOWN	0.218775	-0.352532	0.258612	0.408075	0.133233
BRN2_01	0.829589	-0.259818	-0.186751	0.146089	0.132277
NFKAPPAB_01	0.670018	-0.0821769	-0.200442	0.141243	0.132161
ZIC3_01	0.104889	0.231235	-0.0177856	0.210012	0.132088
ATGTTTC_MIR494	0.147197	0.245545	0.0632351	0.0720933	0.132018
AAACCAC_MIR140	0.215873	0.237658	-0.179355	0.253881	0.132014
ATF_01	0.647941	-0.25734	0.0590213	0.0776396	0.131816
GGATTA_PITX2_Q2	0.470843	0.0529644	-0.24061	0.241557	0.131189
MEF2_04	-0.340329	0.435827	0.189437	0.239413	0.131087
GRE_C	0.55756	0.39026	-0.331829	-0.091776	0.131054
MYOD_Q6_01	-0.161219	0.130661	0.100182	0.454198	0.130955
IRF2_01	0.382856	0.35669	0.0305834	-0.249437	0.130173
GGGAGGRR_MAZ_Q6	-0.0658628	0.00715405	0.164249	0.414746	0.130071
CCTGTGA_MIR513	0.0465818	0.131174	0.089759	0.24999	0.129376
HNF4_01_B	0.280822	-0.0188718	-0.0905313	0.343	0.128605
FREAC7_01	0.607949	-0.19965	0.120945	-0.0152567	0.128497
LMO2COM_01	0.419524	-0.00704006	-0.227121	0.324094	0.127364
TGCCAAR_NF1_Q6	0.157429	0.230511	-0.0528143	0.173681	0.127202
WYAAANNRNNNGCG_UNKNOWN	0.182821	-0.124126	0.132617	0.312451	0.125941
MEF2_03	0.262767	0.0337277	0.32111	-0.1144	0.125801
GATA_Q6	0.228703	0.00400454	0.00486638	0.264409	0.125496
POU3F2_02	0.0363789	0.280801	0.171205	0.0108386	0.124806
CAGCTG_AP4_Q5	0.348204	0.00803482	-0.0532985	0.194109	0.124262
ATATGCA_MIR448	0.034953	0.346669	0.0314434	0.0826242	0.123922
CART1_01	0.0464132	0.258452	0.211676	-0.0232892	0.123313
NCX_01	-0.136073	0.161378	0.304715	0.161209	0.122807
TACGGGT_MIR99A_MIR100_MIR99B	0.347884	-0.154282	0.180844	0.115506	0.122488
AP2_Q6	0.731771	-0.556536	0.0407998	0.273419	0.122363
CGGTGTG_MIR220	-0.0621145	0.214812	0.274586	0.0579042	0.121297
TTGTTT_FOXO4_01	0.38581	0.288727	0.0743581	-0.26633	0.120641
E47_02	0.087093	-0.186319	-0.0698077	0.645999	0.119241
COUP_01	-0.239414	0.368228	0.0312828	0.315417	0.118879
CREB_Q2_01	0.441535	-0.0192232	0.130297	-0.0788394	0.118442
CP2_02	0.116428	0.0732917	-0.0261753	0.309319	0.118216
GATA1_05	0.386114	0.0873213	-0.212947	0.21084	0.117832
NKX25_02	0.423544	-0.480921	0.409207	0.118155	0.117496
YTCCCRNNAGGY_UNKNOWN	0.472662	-0.510301	0.301874	0.203986	0.117055
TATCTGG_MIR488	-0.413116	0.502612	0.0416615	0.336461	0.116905
IRF1_Q6	0.557249	0.380708	-0.0471693	-0.427539	0.115812
GTCGATC_MIR3695P	0.0023607	0.215091	0.307565	-0.0628713	0.115536
PITX2_Q2	0.178644	0.0284252	0.0731654	0.173782	0.113504
GAGCCAG_MIR149	-0.231183	0.485208	-0.0684548	0.267275	0.113211
RYCACNNRNNRNCAG_UNKNOWN	0.366495	0.154756	-0.211416	0.141765	0.1129
CGCTGCT_MIR503	0.436741	0.311046	-0.0403894	-0.256746	0.112663
ACCATTT_MIR522	-0.534706	0.743337	0.162238	0.0773392	0.112052
RORA2_01	-0.113237	0.122665	0.186064	0.252551	0.112011
AP1_Q2_01	0.585649	-0.420349	0.221531	0.057243	0.111018
SYATTGTG_UNKNOWN	0.650602	0.129514	-0.194193	-0.14315	0.110693
GAGACTG_MIR452	0.109245	0.172363	-0.106344	0.266038	0.110325
TCF1P_Q6	0.216422	0.409287	-0.0748229	-0.110469	0.110104
ARP1_01	0.228921	-0.208121	-0.045582	0.45855	0.108442
CREBP1CJUN_01	0.391523	0.182734	-0.0363634	-0.114295	0.105899
YATTNATC_UNKNOWN	0.420157	0.182985	-0.267792	0.0827429	0.104523
CCTGCTG_MIR214	0.294126	0.288924	0.0821106	-0.248679	0.104121
CAGTGTT_MIR141_MIR200A	-0.32713	0.367673	0.270036	0.105585	0.104041
HLF_01	0.641686	-0.213062	-0.0987077	0.0826341	0.103137
AP1FJ_Q2	-0.412524	0.416513	0.204935	0.202826	0.102937
AACTTT_UNKNOWN	0.642269	-0.0627497	-0.0645944	-0.103413	0.102878
ACTGCCT_MIR34B	0.0923287	0.045473	0.190606	0.081589	0.102499
HAND1E47_01	0.289673	-0.0489494	-0.0494174	0.205485	0.0991978
NF1_Q6	0.511279	-0.083356	-0.235007	0.203461	0.0990943
GFI1_01	0.494395	0.0399187	0.128499	-0.267349	0.0988657
E47_01	0.36606	-0.302903	0.055638	0.274771	0.0983914
E2F_01	0.380576	-0.0775819	-0.116251	0.206141	0.0982209
TTANTCA_UNKNOWN	0.603325	-0.569504	0.019061	0.338229	0.0977777
FOX_Q2	0.390192	0.238423	-0.209346	-0.035223	0.0960114
CGGAARNGGCNG_UNKNOWN	0.24704	-0.000110753	-0.00183225	0.138601	0.0959244
SP3_Q3	0.164829	0.1038	-0.322631	0.437011	0.0957522
ACACTAC_MIR1423P	0.135736	0.127139	-0.0123078	0.132239	0.0957015
CTTTGA_LEF1_Q2	0.397123	0.103205	-0.168273	0.050717	0.095693
GACAATC_MIR219	0.27721	-0.108727	0.247641	-0.0370947	0.0947575
LXR_DR4_Q3	0.456363	0.0115465	-0.213519	0.122742	0.0942833
ZF5_01	0.737112	-0.403416	-0.0835875	0.123498	0.0934019
DBP_Q6	0.257831	-0.0602401	0.296934	-0.12204	0.0931212
VDR_Q3	0.484537	-0.217328	-0.100969	0.205699	0.0929848
TATA_01	-0.406179	0.454879	0.26098	0.0613943	0.0927685
ACAWYAAAG_UNKNOWN	0.726935	-0.216001	-0.360536	0.220104	0.0926258
OCT_Q6	0.260456	-0.199059	0.126147	0.182542	0.0925216
E12_Q6	-0.289141	0.394138	-0.0520333	0.317036	0.0924997
MYCMAX_03	0.0146873	0.455426	0.033566	-0.13523	0.0921124
CTCTAGA_MIR526C_MIR518F_MIR526A	0.307029	-0.270762	0.185324	0.146268	0.0919645
GATA6_01	-0.0352713	0.48896	-0.102361	0.0156805	0.0917522
MEIS1_01	0.506663	0.160593	-0.343587	0.0411589	0.091207
MYOGNF1_01	-0.307092	0.21561	0.133617	0.319552	0.0904219
NF1_Q6_01	-0.0781252	0.225188	-0.0454577	0.259826	0.0903578
IPF1_Q4	0.442955	-0.10102	0.0500997	-0.0307774	0.0903143
TAANNYSGCG_UNKNOWN	0.477432	-0.260128	0.210313	-0.0827123	0.0862261
CEBP_C	0.282879	0.409066	-0.287898	-0.0604371	0.0859024
PPARA_01	-0.00998205	0.314518	-0.148849	0.186753	0.0856098
ACCGAGC_MIR423	0.454642	0.250586	-0.489174	0.126108	0.0855405
PPAR_DR1_Q2	-0.363615	0.295293	0.00581189	0.401918	0.0848521
AP1_Q6	0.516832	0.0390041	-0.279616	0.0620833	0.084576
CHOP_01	0.461933	0.208978	-0.036559	-0.296743	0.0844023
CACGTTT_MIR302A	0.408644	-0.150892	-0.0157019	0.0916721	0.0834305
TCTGGAC_MIR198	0.0371315	0.380833	-0.25188	0.164887	0.082743
HNF1_01	0.00397539	0.124845	-0.273061	0.473994	0.0824383
GATAAGR_GATA_C	0.130715	0.00966173	-0.0803226	0.263502	0.0808889
TCCATTKW_UNKNOWN	-0.0773239	0.279487	0.0287164	0.0839041	0.0786959
CAGCACT_MIR5123P	-0.240885	0.225091	0.186165	0.141061	0.0778578
YTAATTAA_LHX3_01	0.411908	-0.112817	-0.0297646	0.0406157	0.0774854
HP1SITEFACTOR_Q6	-0.201291	0.37022	-0.0313298	0.170297	0.0769741
GGTAACC_MIR4095P	0.34259	0.0253004	-0.234491	0.173138	0.0766343
TCTCTCC_MIR185	0.129366	0.443593	0.000509882	-0.267024	0.0766115
CACTGTG_MIR128A_MIR128B	0.21394	0.216403	-0.106239	-0.0208099	0.0758236
TGTYNNNNNRGCARM_UNKNOWN	0.305071	-0.338355	-0.186583	0.51898	0.0747784
ATF3_Q6	0.42519	0.0763147	-0.0586695	-0.151075	0.0729402
MEF2_01	0.550657	0.0485813	-0.106798	-0.202757	0.0724209
TBP_01	0.23423	-0.145134	0.200785	-0.00099109	0.0722224
IK2_01	-0.0693358	-0.000300645	0.122795	0.234574	0.0719333
E2A_Q2	-0.296825	0.18467	0.0756518	0.320946	0.0711108
ATF4_Q2	0.358292	0.0631595	-0.200062	0.0604552	0.070461
HEN1_01	0.267339	-0.213032	0.135556	0.0859874	0.0689623
CCTGAGT_MIR510	0.298683	-0.28264	0.218586	0.0380558	0.0681713
GCTNWTTGK_UNKNOWN	0.461011	-0.186208	0.0404907	-0.0458882	0.0673513
OCT1_Q5_01	0.249678	-0.170134	0.0899014	0.0969617	0.0666017
ATCMNTCCGY_UNKNOWN	0.319121	0.185918	-0.0177367	-0.220905	0.0665993
AGGCACT_MIR5153P	-0.227622	0.145967	-0.0809959	0.428985	0.0665836
ATGTTAA_MIR302C	-0.44987	0.414692	-0.0015444	0.299588	0.0657163
YTAAYNGCT_UNKNOWN	0.630071	0.0597241	-0.261302	-0.167558	0.0652339
RYAAAKNNNNNNTTGW_UNKNOWN	-0.4467	0.220058	0.467549	0.0189824	0.0649724
STAT1_01	-0.168416	-0.422615	0.673138	0.171314	0.0633555
AR_Q6	-0.135617	0.0224546	0.134271	0.231279	0.0630971
AP2REP_01	0.621232	-0.642149	0.00582217	0.266055	0.0627401
RYTGCNWTGGNR_UNKNOWN	-0.0999601	-0.0624895	0.139953	0.271465	0.0622422
AACGGTT_MIR451	-0.269746	0.290353	-0.176435	0.400636	0.0612019
ER_Q6	0.339607	-0.104581	-0.244892	0.254383	0.0611293
FOXD3_01	0.221643	-0.105738	-0.00795994	0.134971	0.0607288
AGGGCCA_MIR328	0.272801	0.0628629	-0.0234209	-0.0693755	0.060717
CRX_Q4	0.165757	-0.251465	-0.104213	0.427048	0.0592817
CTTTGCA_MIR527	-0.373671	0.387619	0.0338726	0.186634	0.0586135
ATGCTGG_MIR338	-0.15954	0.135935	-0.0310333	0.280917	0.0565695
CTACTAG_MIR325	-0.00871926	-0.0336284	-0.00403152	0.270444	0.0560162
CCTNTMAGA_UNKNOWN	-0.336696	0.261974	0.0590738	0.236638	0.0552474
STAT5A_02	0.384337	-0.0377764	-0.250951	0.121843	0.0543632
AAAYRNCTG_UNKNOWN	-0.0741941	0.220081	0.277919	-0.206946	0.0542152
OCT_C	0.386368	-0.198709	-0.208864	0.236045	0.0537101
FOXO4_02	0.267678	-0.350753	-0.18158	0.477287	0.053158
CGTCTTA_MIR208	-0.314926	0.0646967	0.323454	0.136196	0.052355
FOXO3_01	0.305711	-0.189779	-0.0425488	0.128364	0.0504367
FOXJ2_01	0.278516	0.0200111	0.0363062	-0.137103	0.0494326
HNF1_C	0.0642999	0.287483	-0.44089	0.286746	0.0494097
ATTCTTT_MIR186	-0.0809934	0.0740005	0.087822	0.113428	0.0485643
MGGAAGTG_GABP_B	-0.00642636	0.107246	0.080586	0.011744	0.0482873
PR_Q2	0.17309	-0.162513	-0.271652	0.451748	0.0476683
ACAGGGT_MIR10A_MIR10B	-0.0977234	0.0106997	-0.0630555	0.33664	0.0466401
CACCAGC_MIR138	0.166247	-0.140899	0.483928	-0.325755	0.0458804
CCCAGAG_MIR326	0.279694	0.203529	-0.126491	-0.177989	0.0446858
MYB_Q6	-0.0230637	-0.211064	0.144107	0.266566	0.0441361
HNF1_Q6	0.313692	0.0234369	-0.236851	0.0701141	0.0425978
CGCAAAA_MIR450	0.722249	-0.153387	-0.328412	-0.0773471	0.0407756
CAGGTG_E12_Q6	-0.141485	-0.0161086	0.085541	0.229396	0.0393359
USF_02	0.0339586	0.143555	0.033769	-0.0541225	0.03929
GTAAGAT_MIR200A	0.049581	0.340661	-0.175007	-0.061691	0.038386
TAATTA_CHX10_01	0.397494	-0.0770935	-0.0371161	-0.130099	0.0382963
YKACATTT_UNKNOWN	-0.0463136	0.347495	0.0222336	-0.171315	0.0380252
EGR3_01	0.255283	-0.310226	0.0584237	0.139165	0.0356613
MCAATNNNNNGCG_UNKNOWN	0.441757	-0.212797	0.0768448	-0.165969	0.0349592
KTGGYRSGAA_UNKNOWN	0.382081	0.0753554	-0.00526482	-0.314648	0.0343808
CAATGCA_MIR33	-0.352437	0.0532792	0.311703	0.121858	0.033601
PAX4_02	0.350596	-0.322691	0.154889	-0.051635	0.0327898
HIF1_Q5	0.485986	-0.183794	-0.113717	-0.0598778	0.0321493
TTTGCAG_MIR518A2	0.253808	-0.308909	0.15714	0.0199866	0.0305064
AGCGCTT_MIR518F_MIR518E_MIR518A	-0.43525	0.229953	0.207713	0.116356	0.029693
CDC5_01	-0.148174	0.202428	0.0011945	0.0587972	0.0285615
P53_02	0.317988	-0.31962	-0.194357	0.309959	0.0284925
CREB_02	0.187225	0.0201517	0.00426896	-0.0990141	0.0281579
GGCNRNWCTTYS_UNKNOWN	0.240234	0.248065	-0.131354	-0.247644	0.0273252
AGGAGTG_MIR483	0.179197	-0.357195	-0.0704002	0.355454	0.026764
ATGCTGC_MIR103_MIR107	-0.0420699	-0.0745603	0.0777115	0.138914	0.0249988
FXR_IR1_Q6	0.587241	-0.305372	-0.0165018	-0.166361	0.0247518
AP1_Q2	-0.0611473	0.113424	-0.0607193	0.10734	0.0247243
CACBINDINGPROTEIN_Q6	-0.25723	0.0183122	0.0930376	0.239583	0.0234258
NGFIC_01	0.208713	-0.32139	-0.0773577	0.281691	0.0229141
MZF1_01	-0.0272163	-0.175311	-0.0991845	0.391669	0.0224893
HOXA3_01	-0.212961	0.373092	-0.130256	0.059894	0.0224423
OCT1_B	0.378344	-0.423869	-0.089834	0.220422	0.0212658
RTTTNNNYTGGM_UNKNOWN	0.172	-0.0331645	-0.0813819	0.0174529	0.0187266
YCATTAA_UNKNOWN	-0.0109733	0.164181	-0.0322707	-0.0485464	0.0180977
NFAT_Q4_01	0.77623	-0.351123	-0.0668517	-0.287921	0.0175837
ATGGYGGA_UNKNOWN	0.754457	-0.218607	-0.222915	-0.247448	0.016372
PAX8_01	0.079757	-0.135706	0.0884217	0.0325353	0.0162521
HMGIY_Q6	0.745504	-0.364105	-0.137406	-0.182082	0.0154777
POU1F1_Q6	0.0532667	-0.540898	0.110496	0.437023	0.0149718
CIZ_01	-0.352637	0.21173	0.0354751	0.162774	0.0143357
CAGNYGKNAAA_UNKNOWN	0.0127092	-0.17919	0.193048	0.0276978	0.0135661
EGR2_01	0.29861	-0.549006	-0.017025	0.320364	0.0132357
SP1_Q4_01	-0.289749	0.281304	0.0223892	0.0385106	0.0131137
P53_DECAMER_Q2	-0.0697423	0.0755523	-0.12657	0.17231	0.0128876
NFY_C	0.0391097	0.0226942	-0.130804	0.117554	0.0121384
COUP_DR1_Q6	-0.396373	0.308798	-0.0271004	0.163013	0.0120842
CHX10_01	0.136879	0.0808392	-0.101675	-0.0690397	0.0117508
HOX13_01	0.135741	0.340102	0.0117025	-0.443405	0.0110352
ACAACTT_MIR382	-0.0475357	-0.0807897	-0.0383873	0.208864	0.0105378
CEBPGAMMA_Q6	-0.128967	0.224341	0.0399514	-0.0966646	0.00966541
USF_01	0.0873463	0.245539	-0.0713407	-0.224781	0.00919086
CEBP_Q3	0.53043	-0.269313	-0.023976	-0.204897	0.00806096
CAGGGTC_MIR504	-0.210369	0.319214	-0.0208904	-0.0559767	0.00799444
ER_Q6_02	0.272329	-0.0218181	-0.125517	-0.100468	0.00613157
HFH8_01	0.347823	-0.0545545	-0.149855	-0.121387	0.00550681
WCTCNATGGY_UNKNOWN	-0.0538157	0.254331	0.0328547	-0.219424	0.00348655
TGCTGAY_UNKNOWN	0.312116	-0.403626	0.15004	-0.0465699	0.00298999
NKX3A_01	0.611959	-0.120438	-0.118285	-0.363563	0.00241858
CTCAGGG_MIR125B_MIR125A	0.161753	0.205688	-0.279322	-0.0804983	0.00190522
TGTTTGY_HNF3_Q6	0.476	0.00487092	-0.336832	-0.138394	0.00141115
RTAAACA_FREAC2_01	0.310849	0.0806907	-0.223042	-0.17062	-0.000530725
WHN_B	0.65426	-0.177667	-0.368591	-0.113229	-0.00130671
TCTGATC_MIR383	-0.405809	0.1997	0.0557745	0.144966	-0.00134222
GATA1_02	-0.247448	-0.0196523	-0.150031	0.410298	-0.00170836
YGACNNYACAR_UNKNOWN	-0.361	-0.0538665	-0.017778	0.425322	-0.00183073
LEF1_Q6	-0.195266	0.0875557	-0.1919	0.284973	-0.0036595
AAAGGAT_MIR501	-0.361892	-0.0818172	0.218724	0.20533	-0.00491383
E2F_Q3	0.0358109	0.0252724	-0.307794	0.218619	-0.00702297
ATCATGA_MIR433	0.10414	-0.0366051	-0.091277	-0.00602941	-0.00744294
HNF4_DR1_Q3	-0.331319	0.0767992	-0.0433322	0.266646	-0.00780135
FREAC3_01	-0.422707	0.337058	-0.106838	0.159532	-0.00823854
PAX4_03	-0.499073	0.00737781	0.109876	0.347869	-0.0084875
EVI1_05	0.222271	0.172415	-0.0133763	-0.416784	-0.00886886
FOXO1_02	-0.0316432	0.235959	-0.488505	0.243137	-0.0102631
CCAGGGG_MIR331	0.125664	0.49683	-0.32215	-0.341902	-0.0103894
ZIC2_01	-0.177951	-0.169505	0.126047	0.179818	-0.0103978
AREB6_01	-0.184833	0.0862473	-0.0837537	0.140144	-0.0105489
CTTGTAT_MIR381	-0.16036	-0.0696411	0.196726	-0.0111245	-0.0110998
TNCATNTCCYR_UNKNOWN	0.193967	-0.0281739	0.181371	-0.394166	-0.0117506
TGCTTTG_MIR330	-0.531432	0.426096	-0.0741847	0.130818	-0.0121757
GCCATNTTG_YY1_Q6	-0.297221	0.239347	0.0513343	-0.0435397	-0.0125198
MYOD_Q6	-0.301303	-0.15863	-0.107423	0.512974	-0.0135958
ATAGGAA_MIR202	-0.367965	0.365006	-0.0474565	-0.00451191	-0.0137318
GGCACTT_MIR519E	-0.177916	-0.18993	0.118717	0.193591	-0.0138845
SREBP1_Q6	-0.152106	-0.200214	0.11054	0.182272	-0.0148769
AAGCAAT_MIR137	-0.0956684	-0.295463	0.278317	0.0530354	-0.0149447
DR1_Q3	-0.0737072	-0.142047	-0.0157021	0.171541	-0.0149789
GTGTTGA_MIR505	-0.320439	0.207406	0.135703	-0.0829951	-0.0150813
YWATTWNNRGCT_UNKNOWN	0.0024761	-0.182995	-0.00454017	0.123952	-0.0152767
AGCGCAG_MIR191	-0.276786	0.300125	-0.19902	0.113036	-0.0156612
MYAATNNNNNNNGGC_UNKNOWN	-0.453233	-0.0517033	0.052006	0.389999	-0.0157327
TGTGTGA_MIR377	-0.288731	-0.13058	0.0821122	0.274213	-0.0157462
AAGCCAT_MIR135A_MIR135B	0.0480228	-0.00666497	-0.155199	0.0504317	-0.0158524
GGTGTGT_MIR329	-0.146066	-0.0170881	-0.0559144	0.155038	-0.0160078
ATAAGCT_MIR21	-0.0265158	0.120001	-0.252201	0.0936109	-0.0162763
ZID_01	-0.354048	0.0882656	0.100659	0.0986234	-0.0166249
GATA1_03	-0.327022	0.131528	0.0687354	0.0588789	-0.0169698
GTGTGAG_MIR342	0.190582	-0.352104	0.261949	-0.171813	-0.0178466
AP2_Q3	0.346252	-0.410792	-0.0305259	0.0219544	-0.0182778
GTGTCAA_MIR514	0.0559736	0.307105	-0.273915	-0.163154	-0.0184977
TTTTGAG_MIR373	-0.065638	-0.235212	-0.10089	0.326229	-0.0188775
MYB_Q5_01	0.23152	-0.085067	-0.341054	0.118406	-0.0190488
TITF1_Q3	-0.0771637	-0.0873221	0.126457	-0.0391553	-0.0192961
GTGACTT_MIR224	-0.823227	0.51519	-0.11318	0.340861	-0.0200894
RFX1_01	-0.189195	-0.105653	0.0906903	0.121137	-0.0207553
CTAGGAA_MIR384	-0.50509	0.230417	-0.0104146	0.201768	-0.0208298
AREB6_03	0.0785554	-0.444047	0.137284	0.144734	-0.0208685
GGGGCCC_MIR296	0.0763198	0.370462	-0.10472	-0.426845	-0.0211958
SMAD_Q6	-0.405321	0.0457967	0.0800574	0.192894	-0.0216432
HFH1_01	0.356039	-0.0678805	-0.140596	-0.236314	-0.0221877
GTAAACC_MIR2995P	-0.419334	0.345895	-0.0158976	-0.0013909	-0.0226819
TGACGTCA_ATF3_Q6	-0.122338	0.141309	0.0226012	-0.135553	-0.0234954
CACCCBINDINGFACTOR_Q6	0.161263	-0.568514	0.0272465	0.284291	-0.0239283
MYB_Q3	0.0049321	-0.173878	-0.177302	0.249932	-0.0240789
FOXO1_01	0.320049	0.246812	-0.442879	-0.220632	-0.0241622
RNTCANNRNNYNATTW_UNKNOWN	-0.201387	0.162961	-0.189811	0.129228	-0.0247523
TGACATY_UNKNOWN	0.210576	-0.167051	0.115505	-0.259585	-0.0251389
YGTCCTTGR_UNKNOWN	-0.352766	0.450641	-0.332795	0.124612	-0.0275772
AAGCACA_MIR218	-0.247264	0.0851588	0.0584534	-0.00874067	-0.0280981
MSX1_01	0.551106	-0.116706	-0.218095	-0.332703	-0.0290991
CCGNMNNTNACG_UNKNOWN	0.0563389	-0.123176	0.136786	-0.192069	-0.0305299
GTACAGG_MIR486	-0.282253	0.284588	-0.171972	0.0465368	-0.0307752
HFH4_01	0.396909	-0.276441	-0.218776	-0.0257501	-0.0310145
TST1_01	0.0609788	-0.353616	-0.0931993	0.256774	-0.0322657
HSF_Q6	0.25452	-0.146675	-0.152724	-0.0843862	-0.0323163
GGGTGGRR_PAX4_03	-0.165496	-0.355871	0.0351676	0.351708	-0.0336227
AACTGAC_MIR223	-0.74499	0.364257	0.0869127	0.159192	-0.033657
E2F_Q2	0.00274497	-0.0213056	-0.24013	0.122655	-0.034009
TCF11MAFG_01	-0.319923	-0.0768066	0.207065	0.0514699	-0.0345488
TGCAAAC_MIR452	-0.521917	0.458001	-0.15804	0.0820989	-0.0349643
TTTGTAG_MIR520D	-0.209193	0.0733629	-0.10028	0.0864364	-0.0374184
MMEF2_Q6	-0.239483	0.0415709	-0.1711	0.218313	-0.0376748
ACCAATC_MIR509	0.527547	-0.39672	0.0527873	-0.336204	-0.0381475
GTTGNYNNRGNAAC_UNKNOWN	-0.533943	0.104914	0.117098	0.154664	-0.0393168
LYF1_01	0.206327	-0.287516	-0.258149	0.177234	-0.040526
GGCKCATGS_UNKNOWN	-0.5971	0.196937	0.218358	0.0196749	-0.0405326
AP4_01	-0.315898	0.058527	-0.131363	0.223226	-0.0413769
MZF1_02	-0.182094	-0.18162	0.174837	0.0232185	-0.0414146
GTCNYYATGR_UNKNOWN	0.366006	-0.166935	0.0949902	-0.459826	-0.0414412
MYCMAX_B	-0.20906	0.13687	-0.202751	0.107163	-0.0419445
AAGTCCA_MIR422B_MIR422A	0.313439	-0.439752	-0.0201945	-0.0231949	-0.0424256
OCT1_06	0.284718	-0.637648	0.372333	-0.189842	-0.0426095
AGCATTA_MIR155	-0.0165395	-0.400667	-0.0400104	0.286043	-0.0427932
GGGATGC_MIR3245P	-0.178072	0.122104	-0.211556	0.0954354	-0.0430223
GGATCCG_MIR127	-0.293762	0.260042	-0.00595678	-0.132574	-0.0430627
VDR_Q6	-0.234628	0.0277405	-0.0238199	0.055839	-0.043717
OCT1_07	-0.275976	0.0583873	-0.0312649	0.0725031	-0.0440876
CMYB_01	-0.397872	-0.132429	0.0584535	0.28711	-0.0461843
SPZ1_01	-0.0591166	-0.210448	0.100675	-0.0193307	-0.047055
MAF_Q6	-0.509529	-0.169833	0.0680921	0.419935	-0.0478337
AR_Q2	-0.0914646	-0.0170796	-0.230886	0.147646	-0.047946
TGACAGNY_MEIS1_01	0.0368176	-0.0282711	-0.237564	0.0361934	-0.048206
ATCTTGC_MIR31	-0.579596	0.281051	-0.256266	0.360582	-0.0485572
GGCAGAC_MIR346	-0.518959	-0.0106695	0.243069	0.0898858	-0.0491685
ALX4_01	0.0384247	0.166504	-0.140526	-0.26243	-0.0495071
AP4_Q5	-0.237874	-0.347402	0.0740715	0.31213	-0.0497687
CAGCTTT_MIR320	-0.644272	0.593377	-0.0896362	-0.0633008	-0.050958
ACATATC_MIR190	-0.11058	0.173622	-0.315737	0.0461046	-0.0516478
GR_Q6_01	0.379125	-0.164449	-0.271767	-0.159965	-0.0542638
GTGCAAA_MIR507	-0.294845	0.0156828	0.0578884	0.00385055	-0.0543558
HFH3_01	0.485728	-0.450349	0.0785038	-0.332416	-0.0546335
USF_Q6	0.014382	-0.0392766	-0.0140562	-0.181255	-0.0550514
AP1_Q6_01	-0.221214	-0.0865516	-0.263512	0.349309	-0.055492
SEF1_C	-0.418393	-0.455387	0.329352	0.321504	-0.055731
HNF4_Q6	-0.394306	0.0190233	-0.131638	0.279056	-0.056966
GATA1_01	-0.404374	-0.207757	0.058613	0.324228	-0.0573225
CETS1P54_01	0.356788	-0.426728	0.0263476	-0.189693	-0.0583213
AR_03	-0.5312	0.0785693	0.0431181	0.1747	-0.058703
FOXM1_01	-0.475299	0.106762	-0.155987	0.289597	-0.0587317
MYOGENIN_Q6	-0.227986	-0.36662	0.0822094	0.275371	-0.0592563
SP1_Q6_01	-0.134066	-0.260074	0.000994054	0.153395	-0.0599377
GGAMTNNNNNTCCY_UNKNOWN	-0.374302	0.0198913	-0.268022	0.381658	-0.0601936
AP4_Q6	-0.329417	-0.167535	0.0137162	0.238701	-0.0611338
RNCTGNYNRNCTGNY_UNKNOWN	-0.108331	0.281806	-0.289563	-0.129312	-0.0613499
HNF6_Q6	-0.111398	0.1974	-0.364612	0.0293369	-0.0623182
PR_02	0.0972419	-0.14282	-0.139991	-0.0642566	-0.0624564
TACTTGA_MIR26A_MIR26B	-0.573107	0.226403	0.0186139	0.0767352	-0.0628388
AP1_Q4	-0.425059	0.397702	-0.101921	-0.122136	-0.0628536
CAGNWMCNNNGAC_UNKNOWN	-0.180218	-0.020066	-0.178398	0.123032	-0.0639124
FREAC2_01	0.575559	-0.253915	-0.332627	-0.246024	-0.0642517
MYCMAX_02	-0.420375	0.252087	-0.067764	-0.0309092	-0.0667404
YNGTTNNNATT_UNKNOWN	0.172148	-0.036121	-0.0870126	-0.317304	-0.0670724
GTGCCTT_MIR506	-0.288694	0.316034	0.0298661	-0.331099	-0.0684733
GTTNYYNNGGTNA_UNKNOWN	0.586908	-0.429096	-0.0330553	-0.399044	-0.068572
CCAGGTT_MIR490	-0.183083	-0.190617	-0.189044	0.288282	-0.0686157
GCGNNANTTCC_UNKNOWN	0.0534398	-0.238358	0.0740927	-0.163768	-0.0686481
EVI1_06	0.245568	-0.0939316	-0.364917	-0.0665101	-0.0699479
ACTWSNACTNY_UNKNOWN	-0.42644	-0.291064	-0.0500251	0.486896	-0.0701583
ACTGTAG_MIR139	-0.286925	-0.238833	0.0623385	0.179885	-0.0708835
YGCANTGCR_UNKNOWN	-0.0414036	-0.187767	-0.262738	0.207225	-0.0711708
CCATCCA_MIR432	0.490661	-0.592089	-0.160631	-0.0232196	-0.0713196
CCAWYNNGAAR_UNKNOWN	-0.0255735	0.0202385	-0.0756106	-0.205235	-0.0715452
AGGGCAG_MIR18A	-0.457899	0.378586	-0.0414036	-0.167267	-0.0719959
TCF4_Q5	0.34928	0.115533	-0.472261	-0.281431	-0.07222
TGANNYRGCA_TCF11MAFG_01	-0.218748	-0.171716	-0.196067	0.297318	-0.0723031
HNF4ALPHA_Q6	-0.14399	0.280469	-0.301255	-0.125128	-0.0724759
CTGAGCC_MIR24	-0.315326	0.246645	-0.0426143	-0.18046	-0.0729391
TGCACGA_MIR517A_MIR517C	-0.613181	0.399396	-0.147962	0.0691231	-0.0731561
E2F1_Q3_01	0.4351	-0.402361	-0.223555	-0.103432	-0.0735618
ATGTAGC_MIR221_MIR222	0.00124913	-0.341787	-0.0872851	0.133567	-0.0735641
GTGCCAT_MIR183	-0.518858	0.298259	-0.200166	0.125565	-0.0738
TCCGTCC_MIR184	-0.280204	0.0119785	0.029712	-0.0576502	-0.0740408
GCAAAAA_MIR129	-0.279132	-0.251019	-0.0214277	0.254761	-0.0742045
EVI1_02	0.258216	-0.139632	-0.147045	-0.273337	-0.0754492
USF_C	-0.175212	-0.067927	-0.429227	0.368955	-0.0758526
ACACTCC_MIR122A	0.471874	-0.420712	0.0451437	-0.402285	-0.0764947
YRCCAKNNGNCGC_UNKNOWN	0.721013	-0.418809	-0.241691	-0.369116	-0.077151
RRCCGTTA_UNKNOWN	-0.210014	0.00402749	0.0600899	-0.164271	-0.0775418
NFY_01	-0.254208	-0.326648	0.0341969	0.232316	-0.0785857
TAXCREB_02	0.037987	-0.481717	-0.061178	0.188879	-0.0790074
GCGCTTT_MIR518B_MIR518C_MIR518D	0.0118058	0.0418493	-0.287635	-0.0885312	-0.0806278
CDX2_Q5	-0.200305	0.406255	-0.178455	-0.357737	-0.0825603
GGCCAGT_MIR193A_MIR193B	-0.17163	-0.24432	-0.0507051	0.136293	-0.0825905
NKX25_01	0.197814	-0.0808917	-0.18793	-0.264201	-0.083802
GGTGAAG_MIR412	-0.435514	0.400179	-0.323128	0.0225038	-0.0839899
USF_Q6_01	-0.39878	-0.0849642	0.297387	-0.149946	-0.0840757
TAGCTTT_MIR9	-0.683024	0.220443	0.0350327	0.0876016	-0.0849866
LHX3_01	0.0796137	-0.15075	-0.321931	0.0526992	-0.0850919
GGCNKCCATNK_UNKNOWN	-0.305749	0.0668099	-0.124745	0.0228097	-0.0852185
NFY_Q6_01	-0.292839	-0.183569	-0.349659	0.484882	-0.0852961
TCANNTGAY_SREBP1_01	-0.585581	0.334006	-0.206014	0.109937	-0.0869131
CCAWNWWNNNGGC_UNKNOWN	-0.297261	0.241472	-0.14547	-0.147767	-0.0872564
CTCTATG_MIR368	-0.254239	-0.159521	-0.196655	0.260733	-0.0874205
HIF1_Q3	-0.130156	-0.0755146	-0.231128	0.0826895	-0.0885272
GATA_C	-0.510936	-0.128164	-0.0429964	0.326835	-0.0888154
TTGCCAA_MIR182	-0.510487	0.120405	-0.0656277	0.0976377	-0.0895181
TAGAACC_MIR182	-0.396679	0.0890733	-0.169079	0.117055	-0.0899071
SP1_Q6	-0.344875	0.0883742	0.0194782	-0.123245	-0.0900668
RNGTGGGC_UNKNOWN	-0.308149	-0.536848	0.0750782	0.408664	-0.0903136
AREB6_02	-0.244981	0.172525	-0.0971297	-0.19358	-0.0907915
TGACCTY_ERR1_Q2	-0.422873	0.162596	-0.0422677	-0.0606705	-0.0908037
NRF2_Q4	-0.216869	-0.474524	-0.118376	0.444317	-0.0913632
TATTATA_MIR374	-0.567398	0.305172	0.10183	-0.206795	-0.091798
AGCTCCT_MIR28	-0.153712	-0.100737	0.199359	-0.316329	-0.0928545
RREB1_01	-0.229617	-0.224985	0.137806	-0.0556145	-0.0931025
PAX2_01	0.230371	-0.349222	-0.0861266	-0.171823	-0.0942003
MAX_01	-0.217206	0.167331	-0.14781	-0.180546	-0.0945575
CACGTG_MYC_Q2	-0.176962	0.112497	-0.331007	0.0130643	-0.095602
YY1_Q6	-0.279747	0.0205149	0.0211019	-0.14509	-0.0958051
HNF3B_01	0.431244	-0.291131	-0.251312	-0.273618	-0.0962043
PPARA_02	-0.113442	-0.0893997	-0.0688198	-0.116127	-0.0969472
TACAATC_MIR508	-0.63122	-0.0512414	0.0877213	0.20642	-0.09708
PPARG_01	-0.0208118	0.0779525	-0.124932	-0.321811	-0.0974006
MEIS1AHOXA9_01	-0.48767	0.0946411	0.12083	-0.119185	-0.0978458
MAZ_Q6	-0.356716	-0.169883	-0.250041	0.376647	-0.0999982
NFE2_01	-0.0491802	-0.463248	-0.170015	0.280137	-0.100577
S8_01	-0.354723	0.210609	-0.299021	0.036204	-0.101733
LEF1_Q2	-0.463666	-0.213026	0.18411	0.083454	-0.102282
GCAAGGA_MIR502	-0.656879	0.123119	0.100235	0.0217135	-0.102953
RGTTAMWNATT_HNF1_01	-0.0638892	-0.0733658	-0.0716793	-0.206234	-0.103792
OCT1_Q6	-0.124071	-0.140103	-0.174235	0.0227751	-0.103909
STAT6_01	-0.142675	-0.323717	-0.202847	0.25345	-0.103947
GGGCGGR_SP1_Q6	-0.170879	-0.294795	0.000637001	0.0487687	-0.104067
GGGYGTGNY_UNKNOWN	-0.467693	-0.105737	0.000532051	0.144614	-0.107071
AACYNNNNTTCCS_UNKNOWN	-0.387625	0.152993	-0.107339	-0.0886671	-0.10766
ACTACCT_MIR196A_MIR196B	-0.447117	0.151163	0.10396	-0.241349	-0.108336
CTCTGGA_MIR520A_MIR525	-0.03888	-0.427083	-0.0108913	0.0431592	-0.108424
PBX1_01	-0.117664	0.0477253	-0.204054	-0.163073	-0.109267
CATTTCA_MIR203	-0.363222	-0.149324	-0.0624943	0.133977	-0.110266
GGGACCA_MIR133A_MIR133B	-0.461051	0.296059	-0.244637	-0.0378587	-0.111872
CYTAGCAAY_UNKNOWN	0.0186884	-0.381554	-0.29813	0.206912	-0.113521
MYCMAX_01	-0.23171	0.0350997	-0.217473	-0.0431408	-0.114306
HEB_Q6	-0.747702	-0.182721	0.191355	0.28103	-0.114509
TGANTCA_AP1_C	-0.0959288	-0.18792	-0.318317	0.13773	-0.116109
GKCGCNNNNNNNTGAYG_UNKNOWN	-0.315946	0.189678	-0.490941	0.151285	-0.116481
TCTGATA_MIR361	-0.204519	-0.107519	-0.22645	0.0700252	-0.117116
TAGGTCA_MIR192_MIR215	-0.276666	-0.240496	-0.114172	0.162182	-0.117288
AR_02	0.120693	-0.120619	-0.21227	-0.259724	-0.11798
SCGGAAGY_ELK1_02	-0.255789	-0.142998	-0.0411284	-0.0332358	-0.118288
TGCTGCT_MIR15A_MIR16_MIR15B_MIR195_MIR424_MIR497	-0.322023	-0.300478	-0.138102	0.286731	-0.118468
GTAGGCA_MIR189	-0.767079	0.126035	-0.0141192	0.17893	-0.119058
ATGCAGT_MIR217	-0.503156	-0.123885	0.00318741	0.139815	-0.12101
CP2_01	-0.440528	-0.0231838	-0.203908	0.178717	-0.122226
ZIC1_01	-0.327628	-0.0726027	-0.148149	0.0581644	-0.122554
EFC_Q6	0.0751782	-0.421687	0.0672252	-0.211877	-0.12279
TGCGCANK_UNKNOWN	-0.352364	-0.254719	-0.025337	0.139496	-0.123231
RORA1_01	0.0135569	-0.153094	-0.207403	-0.148901	-0.12396
YY1_01	0.217803	-0.567905	0.210664	-0.36093	-0.125092
HNF4_01	-0.317051	-0.0132615	-0.118727	-0.0519218	-0.125241
NRSF_01	-0.178382	-0.231204	-0.478329	0.386742	-0.125293
PAX4_01	-0.252622	-0.468684	0.117581	0.0979342	-0.126448
NRF1_Q6	-0.221298	-0.347953	-0.00552004	0.0618219	-0.128237
AP1_Q4_01	0.330596	-0.55962	-0.438593	0.147432	-0.130046
GACTGTT_MIR212_MIR132	-0.575419	-0.153611	0.0306331	0.175665	-0.130683
AP4_Q6_01	-0.580676	-0.267964	0.222188	0.102943	-0.130877
GABP_B	-0.243557	-0.2238	-0.0022156	-0.0545308	-0.131026
ETF_Q6	-0.340588	-0.391878	0.176669	0.0308646	-0.131233
USF2_Q6	-0.20624	-0.0451533	-0.431304	0.148417	-0.13357
ACCAAAG_MIR9	-0.367255	0.157796	-0.194329	-0.138682	-0.135617
SREBP_Q3	-0.175478	-0.418512	-0.0881635	0.13118	-0.137743
AACWWCAANK_UNKNOWN	-0.495839	-0.27247	0.106884	0.104797	-0.139157
ACTGAAA_MIR30A3P_MIR30E3P	-0.41454	-0.194569	-0.0238454	0.0744332	-0.13963
E2F_03	0.038169	-0.254774	-0.484035	0.141715	-0.139731
GR_01	-0.160203	0.0389934	-0.398757	-0.0411303	-0.140274
MEIS1BHOXA9_01	-0.410249	0.210823	-0.237491	-0.124973	-0.140472
ATGCACG_MIR517B	-0.339941	-0.316742	-0.240771	0.335519	-0.140484
GCACTTT_MIR175P_MIR20A_MIR106A_MIR106B_MIR20B_MIR519D	-0.812847	0.403677	-0.12136	-0.0467817	-0.144328
TCATCTC_MIR143	-0.30034	-0.221015	0.0188908	-0.0814895	-0.145989
ELK1_02	-0.205705	-0.204181	-0.135328	-0.0390711	-0.146071
TGCCTTA_MIR124A	-0.451321	-0.0470889	0.0300749	-0.116513	-0.146212
TGCACTG_MIR148A_MIR152_MIR148B	-0.486971	-0.159735	0.0974434	-0.0361347	-0.146349
CTCCAAG_MIR432	0.0588484	-0.344338	-0.281096	-0.0191441	-0.146433
E2F_Q6_01	-0.067648	-0.0518727	-0.55355	0.0850021	-0.147017
RCGCANGCGY_NRF1_Q6	-0.264636	-0.111687	-0.152074	-0.0597527	-0.147037
MIF1_01	-0.647187	-0.237894	0.0413208	0.251604	-0.148039
ATACTGT_MIR144	-0.352666	-0.371836	0.0252811	0.106973	-0.148062
TGCACTT_MIR519C_MIR519B_MIR519A	-0.994426	0.125952	0.228356	0.0457565	-0.14859
GATA3_01	-0.682285	-0.20664	0.0963754	0.198155	-0.148598
GGCAGCT_MIR22	0.0553751	-0.383761	-0.027813	-0.245332	-0.150383
ARNT_02	-0.287757	0.0330465	-0.0957936	-0.25275	-0.150814
TGAGATT_MIR216	-0.823396	-0.00520372	-0.080331	0.301749	-0.151796
AP1_01	-0.133861	-0.456896	-0.249935	0.221098	-0.154899
GATA2_01	-0.263589	-0.336205	-0.269567	0.241067	-0.157073
MYC_Q2	-0.267322	-0.219418	-0.23348	0.0913691	-0.157213
ATACCTC_MIR202	-0.440987	-0.175579	0.0407293	-0.0568676	-0.158176
GGGNRMNNYCAT_UNKNOWN	-0.281491	-0.192756	0.106221	-0.265062	-0.158272
EVI1_03	-0.133177	-0.296374	0.0388929	-0.243124	-0.158445
GTGCAAT_MIR25_MIR32_MIR92_MIR363_MIR367	-0.433049	-0.0699217	-0.135394	0.00356968	-0.158699
YAATNANRNNNCAG_UNKNOWN	-0.203854	-0.0281656	-0.251709	-0.154639	-0.159592
ROAZ_01	-0.473829	-0.195859	-0.0642036	0.0829323	-0.16274
AGGAAGC_MIR5163P	-0.556931	-0.0406631	-0.0832205	0.0271216	-0.163423
ACAACCT_MIR453	-0.674552	-0.170619	-0.0231467	0.20998	-0.164584
GTCAACC_MIR3805P	-0.297231	-0.225542	-0.323371	0.18483	-0.165328
TTGCWCAAY_CEBPB_02	-0.356415	-0.171901	-0.157816	0.0247717	-0.16534
DR4_Q2	-0.548982	-0.21903	-0.00503336	0.111438	-0.165402
GTGCCAA_MIR96	-0.688152	0.210329	-0.206937	0.0150194	-0.167435
KMCATNNWGGA_UNKNOWN	-0.688758	0.0100586	-0.0919836	0.100647	-0.167509
AP1_C	0.132615	-0.546572	-0.335413	0.0742862	-0.168771
AGGTGCA_MIR500	-0.705046	-0.229105	0.198165	0.0583761	-0.169402
EGR1_01	-0.0300595	-0.368465	-0.133344	-0.148335	-0.170051
E2F1_Q4	-0.210093	-0.021603	-0.208412	-0.241845	-0.170488
CTGYNNCTYTAA_UNKNOWN	-0.244689	-0.208774	-0.14715	-0.084037	-0.171163
RACTNNRTTTNC_UNKNOWN	-0.422113	-0.00985122	-0.207649	-0.0457121	-0.171331
ELK1_01	0.171413	-0.281087	-0.167768	-0.411834	-0.172319
AAGGGAT_MIR188	-0.568848	-0.0654917	-0.276001	0.216234	-0.173527
AGTCTTA_MIR499	-0.491977	-0.0484616	-0.235117	0.0811963	-0.17359
TGAATGT_MIR181A_MIR181B_MIR181C_MIR181D	-0.553365	-0.140413	-0.0870454	0.085945	-0.17372
E2F1_Q3	0.0766807	-0.498565	-0.335159	0.0605812	-0.174115
GNCF_01	0.158023	-0.463924	-0.187632	-0.207164	-0.175174
SNACANNNYSYAGA_UNKNOWN	-0.41078	-0.410037	0.099223	0.0178641	-0.175933
MAZR_01	-0.345869	-0.512024	-0.0808235	0.231558	-0.17679
GGCAGTG_MIR3243P	-0.747204	0.118152	0.126932	-0.210932	-0.178263
CCAATNNSNNNGCG_UNKNOWN	0.28601	-0.594588	-0.0506465	-0.354011	-0.178309
LBP1_Q6	-0.120187	-0.206098	-0.0151172	-0.381752	-0.180788
TTGCACT_MIR130A_MIR301_MIR130B	-0.669286	0.0172679	-0.116013	0.042615	-0.181354
YY1_02	-0.313297	-0.167639	-0.123177	-0.122059	-0.181543
SGCGSSAAA_E2F1DP2_01	-0.292681	-0.127698	-0.378065	0.0678992	-0.182636
CTCAAGA_MIR526B	-0.905606	0.259647	-0.104246	0.0179728	-0.183058
TTGGAGA_MIR5155P_MIR519E	-0.635654	-0.142445	0.0179507	0.0266727	-0.183369
CTACTGT_MIR199A	-0.755781	-0.053618	0.0331036	0.0370953	-0.1848
ZF5_B	-0.385519	-0.338326	-0.194091	0.178409	-0.184882
AGCACTT_MIR93_MIR302A_MIR302B_MIR302C_MIR302D_MIR372_MIR373_MIR520E_MIR520A_MIR526B_MIR520B_MIR520C_MIR520D	-0.953935	0.22855	0.0421369	-0.0612758	-0.186131
CTATGCA_MIR153	-0.117421	-0.396336	-0.154308	-0.086555	-0.188655
CCCACAT_MIR2993P	-0.436213	-0.110394	-0.332083	0.122016	-0.189169
GCTTGAA_MIR498	-0.495557	-0.27766	-0.0940233	0.107444	-0.189949
CAGGTA_AREB6_01	-0.330715	-0.401678	-0.0369551	0.00809427	-0.190313
GTATGAT_MIR154_MIR487	-0.145609	-0.24722	-0.322669	-0.0479185	-0.190854
TCCAGAG_MIR518C	-0.710244	-0.0832194	0.0966743	-0.0672509	-0.19101
TGASTMAGC_NFE2_01	-0.514623	-0.210051	-0.314454	0.271931	-0.191799
NMYC_01	-0.225785	0.00735473	-0.298148	-0.252825	-0.192351
CAGCAGG_MIR370	-0.484212	-0.428103	-0.12531	0.266522	-0.192776
AAGWWRNYGGC_UNKNOWN	-0.456036	-0.121198	-0.134947	-0.0751281	-0.196827
GGCNNMSMYNTTG_UNKNOWN	-0.435582	-0.294705	-0.111256	0.0430219	-0.19963
OCT1_02	-0.497964	-0.149619	-0.226823	0.0739063	-0.200125
WCAANNNYCAG_UNKNOWN	-0.169152	-0.258142	-0.216655	-0.160538	-0.201122
PAX6_01	-0.390447	-0.0893088	-0.189796	-0.135859	-0.201353
NRF2_01	-0.239206	-0.426409	-0.0420754	-0.0979016	-0.201398
ER_Q6_01	-0.250235	-0.154082	-0.110454	-0.295526	-0.202574
EVI1_04	-0.449791	0.0894911	-0.326947	-0.124903	-0.203038
RRAGTTGT_UNKNOWN	0.338236	-0.610307	-0.029144	-0.522219	-0.205859
GCGCCTT_MIR525_MIR524	-0.452534	-0.367909	-0.314046	0.311	-0.205872
AGTTCTC_MIR146A_MIR146B	-0.0975612	-0.215594	-0.303167	-0.208297	-0.206155
GACAGGG_MIR339	-0.492174	-0.550839	0.520923	-0.313435	-0.208881
GCATTTG_MIR105	-0.684235	-0.272326	0.0722497	0.0428435	-0.210367
ACTAYRNNNCCCR_UNKNOWN	-0.369759	-0.211464	0.0197092	-0.284026	-0.211385
ACATTCC_MIR1_MIR206	-0.35117	-0.38742	-0.197304	0.0879429	-0.211988
AATGTGA_MIR23A_MIR23B	-0.659423	-0.116648	-0.181106	0.105155	-0.213005
GGAANCGGAANY_UNKNOWN	-0.307849	-0.490207	-0.112935	0.0572111	-0.213445
PAX5_01	-0.450727	-0.300414	0.0500327	-0.15983	-0.215235
GGCACAT_MIR455	-0.948114	-0.038588	0.0519475	0.0672338	-0.21688
GCANCTGNY_MYOD_Q6	-0.336639	-0.324151	-0.0238209	-0.183232	-0.216961
ATGTACA_MIR493	-0.541394	-0.318281	-0.0839076	0.0733653	-0.217554
MEF2_Q6_01	-0.315611	-0.0367034	-0.451904	-0.0774726	-0.220423
TGIF_01	0.177906	-0.363643	-0.12422	-0.576898	-0.221714
CATGTAA_MIR496	-0.397911	-0.288588	-0.227033	0.0222686	-0.222816
ATGTCAC_MIR489	-0.643357	-0.130164	-0.0433852	-0.0845216	-0.225357
AACATTC_MIR4093P	-0.437279	-0.461289	-0.29292	0.280839	-0.227662
NFY_Q6	0.17356	-0.518046	-0.0921919	-0.480248	-0.229231
ALPHACP1_01	-0.10219	-0.43658	-0.24676	-0.138247	-0.230944
E2F1DP1RB_01	-0.248818	-0.386739	-0.363164	0.0669038	-0.232954
GATA1_04	-0.620639	-0.309416	0.00806759	-0.0161471	-0.234534
GAGCTGG_MIR337	-0.42624	0.0289754	-0.124459	-0.421395	-0.23578
CTTTGTA_MIR524	-0.632822	-0.116491	-0.162067	-0.0348197	-0.23655
TGTTTAC_MIR30A5P_MIR30C_MIR30D_MIR30B_MIR30E5P	-0.697583	-0.169565	-0.137664	0.0520629	-0.238187
TTGGGAG_MIR150	-0.0255396	-0.145755	-0.167089	-0.617072	-0.238864
TCCCRNNRTGC_UNKNOWN	-0.383183	-0.623226	0.0705236	-0.0225446	-0.239607
AAGCACT_MIR520F	-0.743451	-0.526608	0.117992	0.188511	-0.240889
E2F4DP1_01	-0.219267	-0.308255	-0.479877	0.0383463	-0.242263
GTTATAT_MIR410	-0.378159	-0.692789	-0.034955	0.132792	-0.243277
GCTCTTG_MIR335	-0.617977	-0.451407	-0.00894295	0.102186	-0.244035
STAT1_02	-0.32324	-0.39364	-0.142741	-0.117682	-0.244326
E2F1_Q6_01	-0.211466	-0.301727	-0.451325	-0.01479	-0.244827
ACTGCAG_MIR173P	-0.759141	-0.275749	0.00121229	0.0377592	-0.24898
SREBP1_01	-0.779664	0.440604	-0.390432	-0.268338	-0.249457
ATGAAGG_MIR205	-0.678351	-0.251008	-0.107356	0.0348022	-0.250478
CAGTATT_MIR200B_MIR200C_MIR429	-0.766102	-0.336961	0.0423175	0.0506939	-0.252513
GR_Q6	-0.32467	-0.39613	-0.144575	-0.145355	-0.252683
CAGGTCC_MIR492	-0.561102	-0.326699	-0.182372	0.0590033	-0.252793
P300_01	-0.427674	-0.370984	-0.0215735	-0.192108	-0.253085
ATTACAT_MIR3803P	-0.552025	-0.257063	-0.264472	0.0520327	-0.255382
TAATAAT_MIR126	-0.258057	-0.534235	-0.339694	0.0999132	-0.258018
TGACCTTG_SF1_Q6	-0.318908	-0.404251	-0.0546503	-0.26005	-0.259465
NFMUE1_Q6	-0.268121	-0.366703	-0.300953	-0.102892	-0.259667
GTATTAT_MIR3693P	-0.588858	-0.27796	-0.196678	0.0236844	-0.259953
TTCCGTT_MIR191	-0.794567	-0.153063	-0.0295792	-0.0651728	-0.260596
KRCTCNNNNMANAGC_UNKNOWN	-0.361058	-0.540806	-0.206881	0.0656049	-0.260785
CTCNANGTGNY_UNKNOWN	-0.287995	-0.520188	0.0170786	-0.27076	-0.265466
TTTGCAC_MIR19A_MIR19B	-0.733497	-0.262534	0.0174311	-0.0875997	-0.26655
CACTGCC_MIR34A_MIR34C_MIR449	-0.822008	0.108067	0.0028827	-0.355621	-0.26667
ERR1_Q2	-0.218306	-0.394002	-0.0328473	-0.421972	-0.266782
ACTGTGA_MIR27A_MIR27B	-0.736281	0.146765	-0.233598	-0.257852	-0.270241
ACTTTAT_MIR1425P	-0.754641	-0.345958	-0.0430643	0.0517846	-0.27297
E2F_Q3_01	-0.247689	-0.379675	-0.362833	-0.112076	-0.275568
GTCTTCC_MIR7	-0.810298	-0.327628	-0.121628	0.156649	-0.275726
E2F1_Q4_01	-0.234312	-0.434761	-0.394455	-0.0532204	-0.279187
YRTCANNRCGC_UNKNOWN	-0.230247	-0.70889	-0.0824329	-0.103365	-0.281234
GCGSCMNTTT_UNKNOWN	-0.442333	-0.0789296	-0.039722	-0.565868	-0.281713
AAAGACA_MIR511	-0.650039	-0.499755	-0.140977	0.154424	-0.284087
CACTTTG_MIR520G_MIR520H	-0.988188	-0.0523728	0.0101708	-0.108489	-0.28472
E2F_Q4_01	-0.272586	-0.380718	-0.513835	0.0170666	-0.287518
E2F1_Q6	-0.18717	-0.532232	-0.500698	0.0627149	-0.289346
E2F_02	-0.221953	-0.474883	-0.488026	0.0180148	-0.291712
SF1_Q6	-0.42022	-0.542413	0.112444	-0.329765	-0.294988
E2F1DP1_01	-0.216613	-0.464898	-0.484498	-0.0185819	-0.296148
E2F1DP2_01	-0.216613	-0.464898	-0.484498	-0.0185819	-0.296148
E2F4DP2_01	-0.216613	-0.464898	-0.484498	-0.0185819	-0.296148
CTACCTC_LET7A_LET7B_LET7C_LET7D_LET7E_LET7F_MIR98_LET7G_LET7I	-0.769288	-0.0988964	-0.0345609	-0.289163	-0.297977
GATGKMRGCG_UNKNOWN	-0.405698	-0.325335	-0.125595	-0.349634	-0.301565
GATTGGY_NFY_Q6_01	-0.573929	-0.331121	-0.171349	-0.138911	-0.303828
GAGCCTG_MIR484	-0.362342	-0.43672	-0.113501	-0.305005	-0.304392
TCGATGG_MIR213	-0.441721	-0.559105	-0.287626	0.0531401	-0.308828
STAT1_03	-0.21619	-0.348304	-0.370744	-0.320417	-0.313914
ARNT_01	-0.48744	-0.203504	-0.404672	-0.182259	-0.319469
E2F_Q4	-0.265747	-0.616653	-0.380407	-0.0166597	-0.319867
ACACTGG_MIR199A_MIR199B	-0.604671	-0.539393	0.0470041	-0.186809	-0.320967
AGTCTAG_MIR151	-0.60956	-0.547496	-0.24745	0.0870272	-0.32937
TMTCGCGANR_UNKNOWN	-0.42142	-0.63382	0.114005	-0.386816	-0.332013
AACTGGA_MIR145	-0.5394	-0.366856	-0.504646	0.0314133	-0.344872
TGTATGA_MIR4853P	-0.712025	-0.182371	-0.419626	-0.0986854	-0.353177
TTTNNANAGCYR_UNKNOWN	-0.23051	-0.676269	-0.192589	-0.31859	-0.35449
GTCTACC_MIR379	-0.567077	-0.414918	-0.498626	0.0614342	-0.354797
RYTGCNNRGNAAC_MIF1_01	-0.823408	-0.31737	-0.0834951	-0.197129	-0.35535
E2F_Q6	-0.272921	-0.681707	-0.468052	-0.000809255	-0.355872
TCCCCAC_MIR491	-0.615545	-0.351881	-0.104375	-0.381685	-0.363372
GCACCTT_MIR18A_MIR18B	-0.441642	-0.476456	-0.253471	-0.295678	-0.366812
GTACTGT_MIR101	-0.81196	-0.243092	-0.385643	-0.0432011	-0.370974
TGGTGCT_MIR29A_MIR29B_MIR29C	-0.694665	-0.292187	-0.142645	-0.391587	-0.380271
CRGAARNNNNCGA_UNKNOWN	-0.592594	-0.523096	-0.355615	-0.317224	-0.447132
GCAAGAC_MIR431	-0.628814	-0.40998	-0.427263	-0.517598	-0.495914
