# Supplementary material for: Regulator combinations identify systemic sclerosis patients with more severe disease
Source: JCI Insight. 2020 Sep 3;5(17):e137567. doi: 10.1172/jci.insight.137567 (PMC7526449; doi:10.1172/jci.insight.137567)
Supplement: Supplemental Table 5 [file jciinsight-5-137567-s163.xlsx]

## Sheet: top50
MSigDB C3 regualtor	Description	Milano	Pendergrass	Hinchcliff	Assassi	Mean
OCT1_07	POU domain, class 2, transcription factor 1	0.758526	-0.0727463	0.599786	0.25023	0.383949
CCCACAT_MIR2993P	miR-299-3p	0.551358	0.316946	0.301991	0.358332	0.382157
CCAATNNSNNNGCG_UNKNOWN	unkown motif	0.720428	0.529001	-0.0137662	0.0942966	0.33249
GGTGTGT_MIR329	miR-329	0.305705	0.440064	0.127572	0.401013	0.318588
CACTGTG_MIR128A_MIR128B	miR-128A and miR-128B complex	0.619577	0.395954	0.186064	0.041493	0.310772
GGCACAT_MIR455	miR-455	0.0529175	0.242741	0.354223	0.46349	0.278343
FREAC3_01	Forkhead box C1	0.446953	0.285416	0.422526	-0.0464749	0.277105
AGGGCCA_MIR328	miR-328	-0.0642796	0.0735511	0.78907	0.262991	0.265333
RYAAAKNNNNNNTTGW_UNKNOWN	unkown motif	0.441282	0.0734934	0.507377	0.0270404	0.262298
ER_Q6_02	Estrogen receptor	0.383175	0.270043	0.390272	-0.0020775	0.260353
SRY_02	Sex-determining region Y protein	0.33442	0.1526	0.618333	-0.0702947	0.258765
YTAAYNGCT_UNKNOWN	unkown motif	0.326534	0.00357508	0.259318	0.392638	0.245516
CGTSACG_PAX3_B	Paired Box 3	0.298774	0.315257	0.204868	0.145812	0.241178
NKX3A_01	Homeobox protein Nkx-3.1	0.367433	0.247304	0.39155	-0.0472461	0.23976
HNF1_Q6	Hepatocyte nuclear factor 1	0.125084	-0.172475	0.622736	0.380829	0.239044
FREAC2_01	Forkhead box F2	0.477308	0.0909232	0.322014	0.0521654	0.235603
TTTNNANAGCYR_UNKNOWN	unkown motif	0.389161	-0.0128747	0.343466	0.213587	0.233335
TGTATGA_MIR4853P	miR-485-3p	0.0505138	0.644198	0.100378	0.100221	0.223828
PIT1_Q6	POU domain, class 1, Homeobox 1	0.0750072	0.0225047	0.69821	0.0955893	0.222828
TATA_01	TATA box	0.325742	0.499267	-0.294036	0.349719	0.220173
HOX13_01	Hoxmeobox protein Hox-A13	0.106895	0.0281958	0.413468	0.312084	0.215161
FOXD3_01	Forkhead box D3	0.32162	-0.0486302	0.421685	0.16293	0.214401
AGCGCAG_MIR191	miR-191	0.384365	0.0799954	0.236256	0.149909	0.212631
FREAC7_01	Forkhead box L1	0.257398	0.446479	0.225405	-0.109112	0.205042
T3R_Q6	Thyroid hormone receptor beta	0.325751	0.118507	0.352895	0.0192735	0.204107
MYAATNNNNNNNGGC_UNKNOWN	unkown motif	0.507503	-0.142874	0.494004	-0.0486216	0.202503
CGTCTTA_MIR208	miR-208	-0.00322473	0.357777	-0.0934786	0.528981	0.197514
GFI1_01	Growth factor independent protein 1	0.138395	0.0466875	0.442263	0.161316	0.197165
FOXJ2_02	Forkhead box J2	0.278086	-0.190825	0.282678	0.398303	0.192061
ETF_Q6	Electron transfer flavoprotein	0.414902	-0.119944	0.691741	-0.236647	0.187513
CART1_01	Cartilage paired-calss homeoprotein 1	0.223537	-0.125695	0.742469	-0.0990777	0.185308
GCGSCMNTTT_UNKNOWN	unkown motif	-0.0971378	0.39247	0.00401891	0.434416	0.183442
CDP_02	Golgi integral membrane protein 6	-0.216141	0.207703	0.505674	0.232465	0.182425
GGGCATT_MIR365	miR-365	0.428673	0.0866661	-0.0732915	0.286062	0.182027
AMEF2_Q6	Zinc finger protein 202	0.285755	0.108114	-0.0386551	0.361106	0.17908
CTGAGCC_MIR24	miR-24	-0.0255165	0.252943	0.0859696	0.401317	0.178678
CAGGGTC_MIR504	miR-504	-0.0860272	0.222558	0.0725841	0.499296	0.177103
GTGACTT_MIR224	miR-224	0.492769	0.330749	-0.263927	0.146065	0.176414
CGCTGCT_MIR503	miR-503	-0.0698592	0.352386	0.0598972	0.360848	0.175818
CAGCACT_MIR5123P	miR-512-3p	0.124594	0.26798	0.00182169	0.301163	0.17389
TGCTTTG_MIR330	miR-330	0.566452	0.496962	-0.37937	0.00832559	0.173092
AAANWWTGC_UNKNOWN	unkown motif	0.382078	-0.0686301	0.406861	-0.0315123	0.172199
FOXO4_02	Forkhead box O4	0.360047	-0.0440453	0.334161	0.0385006	0.172166
AAAYWAACM_HFH4_01	Forkhead box J1	0.449423	-0.447133	0.572025	0.113536	0.171963
OCT1_02	POU domain, class 2, transcription factor 1	0.321182	-0.163368	0.571705	-0.0461335	0.170846
ZID_01	Zinc finger protein 482	0.214737	-0.159162	0.680799	-0.0567792	0.169899
HFH4_01	Forkhead box J1	0.200342	-0.202397	0.684191	-0.0051357	0.16925
TTANWNANTGGM_UNKNOWN	unkown motif	0.137995	0.283385	0.0912431	0.159169	0.167948
YWATTWNNRGCT_UNKNOWN	unkown motif	-0.217708	0.494829	0.189981	0.199544	0.166662
CCAGGGG_MIR331	miR-331	0.244872	0.0322272	0.226143	0.156779	0.165005
