# Supplementary material for: Regulator combinations identify systemic sclerosis patients with more severe disease
Source: JCI Insight. 2020 Sep 3;5(17):e137567. doi: 10.1172/jci.insight.137567 (PMC7526449; doi:10.1172/jci.insight.137567)
Supplement: Supplemental Table 6 [file jciinsight-5-137567-s164.xlsx]

## Sheet: bottom50
MSigDB C3 term	Description	Milano	Pendergrass	Hinchcliff	Assassi	Mean
NKX25_02	NK2 Homeobox 5	-0.272973	-0.52234	-0.435801	-0.395881	-0.406749
P300_01	E1A binding protien P300	-0.349277	-0.41822	-0.385385	-0.332961	-0.371461
ETS1_B	ETS proto-oncogene 1	-0.456367	-0.0292279	-0.565519	-0.236193	-0.321827
ETS_Q4	ETS proto-oncogene	-0.375916	-0.112097	-0.535085	-0.228466	-0.312891
NCX_01	Solute carrier family 8 member A1	0.0101088	-0.41801	-0.478373	-0.346662	-0.308234
AP4_01	Class C basic helix-loop-helix protein 41	-0.0945865	-0.382968	-0.452028	-0.298676	-0.307065
GTGTGAG_MIR342	miR-342	-0.234932	-0.485649	-0.357986	-0.132961	-0.302882
AP2GAMMA_01	Activating Enhancer-Binding Protein 2 Gamma	-0.13761	-0.46927	-0.326545	-0.276069	-0.302374
TGAYRTCA_ATF3_Q6	Activating Transcription Factor 3	-0.187566	-0.501135	-0.186754	-0.302677	-0.294533
ACCGAGC_MIR423	miR-423	0.0371354	-0.320267	-0.685236	-0.153691	-0.280515
ACTTTAT_MIR1425P	miR142-5p	-0.0295899	-0.102722	-0.561446	-0.413151	-0.276727
P53_DECAMER_Q2	TP53	-0.239854	-0.153152	-0.350932	-0.350627	-0.273641
P53_02	TP53	-0.0589051	-0.460825	-0.0323558	-0.535786	-0.271968
CGCAAAA_MIR450	miR-450	-0.20435	-0.385569	-0.531408	0.0389849	-0.270586
RFX1_01	Enhancer Factor C	-0.429869	-0.210778	-0.208408	-0.221975	-0.267757
TTGGGAG_MIR150	miR150	-0.105949	-0.387005	-0.295793	-0.281956	-0.267676
ZIC1_01	Zic Family Member 1	-0.0283483	-0.433013	-0.350194	-0.250639	-0.265548
TEF1_Q6	Transcriptional enhancer factor TEF-1	0.0842044	0.0108043	-0.672865	-0.463485	-0.260335
HMX1_01	Homeobox Protein H6	-0.357	-0.244284	-0.444998	0.00764122	-0.25966
STAT3_02	Signal Transducer And Activator Of Transcription 3	-0.17849	-0.164541	-0.324617	-0.360138	-0.256946
LBP1_Q6	Lipopolysaccharide Binding Protein	-0.260218	-0.523105	0.127088	-0.366675	-0.255727
SP3_Q3	Transcription Factor Sp3	-0.200907	-0.418166	-0.127401	-0.253533	-0.250001
MIF1_01	Macrophage Migration Inhibitory Factor	-0.158854	-0.17499	-0.117378	-0.543205	-0.248607
AP1FJ_Q2	Activator protein 1	-0.0974316	-0.381168	-0.513457	0.00107432	-0.247746
AP2ALPHA_01	Activating Enhancer-Binding Protein 2-Alpha	-0.249493	-0.365175	-0.207537	-0.155733	-0.244485
CAGTCAC_MIR134	miR-134	0.0499596	-0.0464925	-0.477999	-0.495814	-0.242586
ELK1_01	ETS-Like Gene 1	-0.583926	0.141146	-0.365136	-0.155521	-0.240859
ELF1_Q6	ETS-Like Gene 1	-0.264645	-0.130522	-0.466863	-0.0998448	-0.240469
GABP_B	Transcription Factor E4TF1-47	-0.306211	-0.364274	0.022355	-0.299547	-0.236919
MAZ_Q6	MYC Associated Zinc Finger Protein	0.329268	-0.443367	-0.120307	-0.703955	-0.234591
RREB1_01	Zinc Finger Motif Enhancer-Binding Protein 1	-0.112898	-0.197831	-0.509452	-0.117474	-0.234413
E2F_Q2	E2f family	-0.156797	-0.202459	-0.311439	-0.259231	-0.232482
YNTTTNNNANGCARM_UNKNOWN	unkown motif	0.0226816	-0.55569	-0.292849	-0.102666	-0.232131
TGANNYRGCA_TCF11MAFG_01	TCF11 and MafG complex	-0.321937	-0.460943	-0.0608623	-0.0838603	-0.231901
CCCNNNNNNAAGWT_UNKNOWN	unkown motif	-0.0651287	-0.287843	-0.449211	-0.120033	-0.230554
HNF4_Q6	Hepatocyte nuclear factor 4	0.00345102	-0.251819	-0.539858	-0.124938	-0.228291
RP58_01	Zinc Finger Protein 238	-0.347638	-0.314276	-0.188217	-0.0607417	-0.227718
NFMUE1_Q6	NFMUE1	-0.503813	-0.417569	0.429429	-0.3982	-0.222538
AAGTCCA_MIR422B_MIR422A	miR422B and miR422A complex	-0.117569	-0.165698	-0.447713	-0.153005	-0.220996
GKCGCNNNNNNNTGAYG_UNKNOWN	unkown motif	-0.412532	-0.0532419	-0.120192	-0.295623	-0.220397
ARP1_01	ARP1 Actin Related Protein 1 Homolog A	0.0229527	-0.59564	0.0482835	-0.354214	-0.219654
HSF_Q6	Heat Shock Transcription Factor	0.148476	-0.0071116	-0.773244	-0.240373	-0.218063
PEA3_Q6	ETS Variant 4	-0.174434	-0.0365789	-0.529129	-0.130018	-0.21754
LEF1_Q2	Lymphoid Enhancer Binding Factor 1	0.15858	-0.269568	-0.616575	-0.14241	-0.217493
TCANNTGAY_SREBP1_01	Sterol Regulatory Element Binding Transcription Factor 1	-0.0242593	-0.158131	-0.112462	-0.566762	-0.215403
HSF2_01	Heat Shock Transcription Factor 2	-0.115477	-0.105463	-0.565098	-0.0589002	-0.211235
AP1_Q2	Activator protein 1	-0.194946	-0.289026	-0.417963	0.0645745	-0.20934
CREB_Q3	cAMP response element-binding protein	-0.123936	-0.254568	-0.0166148	-0.441326	-0.209111
MYC_Q2	MYC	0.19115	0.0445922	-0.596332	-0.475628	-0.209054
SMAD4_Q6	SMAD family member 4	0.0590016	-0.352666	-0.540384	0.000254055	-0.208448
