# Supplementary material for: Regulator combinations identify systemic sclerosis patients with more severe disease
Source: JCI Insight. 2020 Sep 3;5(17):e137567. doi: 10.1172/jci.insight.137567 (PMC7526449; doi:10.1172/jci.insight.137567)
Supplement: Supplemental Table 7 [file jciinsight-5-137567-s165.xlsx]

## Sheet: top50
MSigDB C3 regualtor	Descripton	Milano	Pendergrass	Hinchcliff	Assassi	Mean
ETS2_B	ETS Proto-Oncogene 2	0.843262	0.769154	0.292386	0.225738	0.532635
NFAT_Q6	Nuclear factor of activated T-cells	0.937227	0.521675	-0.058665	0.680963	0.5203
YYCATTCAWW_UNKNOWN	unknown motif	0.744534	0.434477	0.261192	0.493718	0.48348
STAT_01	STAT famliy	0.832955	0.25346	0.340728	0.475858	0.47575
RYTTCCTG_ETS2_B	ETS Proto-Oncogene 2	0.910087	0.44637	0.198066	0.3057	0.465056
XBP1_01	Tax-Responsive Element-Binding Protein 5	0.577325	0.350486	0.512499	0.382444	0.455689
NFKB_Q6	Nuclear factor kappa-light-chain-enhancer of activated B cells	0.86088	0.464721	0.0676343	0.346266	0.434875
ETS1_B	ETS Proto-Oncogene 1	0.778699	0.307512	0.23462	0.375567	0.424099
STAT5A_01	STAT5A	0.76559	0.374437	0.0570925	0.453772	0.412723
TTF1_Q6	Thyroid transcription factor 1	0.715793	0.0862647	0.448106	0.400127	0.412573
SRF_C	Serum Response Factor	0.449777	0.618226	0.307231	0.253422	0.407164
PEA3_Q6	ETS Variant 4	0.822655	0.380772	0.226068	0.176639	0.401534
COREBINDINGFACTOR_Q6	Core binding factor (RUNX1)	0.744067	0.247435	0.0190647	0.59067	0.400309
CCCNNNNNNAAGWT_UNKNOWN	unknown motif	0.564657	0.334951	0.440151	0.253785	0.398386
AHRARNT_02	Aryl hydrocarbon receptor nuclear translocator	0.625408	0.494169	0.272794	0.194903	0.396819
PTF1BETA_Q6	Pancreas Associated Transcription Factor 1a	0.42936	0.219343	0.52533	0.389085	0.390779
CDPCR1_01	Complement C3b/C4b Receptor 1	0.805283	0.232374	0.0684348	0.432575	0.384667
IRF_Q6	Interferon Regulatory Factor	0.840222	0.253402	0.26768	0.165639	0.381736
STAT_Q6	STAT famliy	0.488851	0.64637	0.356081	0.0249065	0.379052
GCM_Q2	Glial Cells Missing Homolog	0.566589	0.457735	0.379836	0.110636	0.378699
YAATNRNNNYNATT_UNKNOWN	unknown motif	0.49607	0.389117	0.164826	0.43907	0.372271
PAX3_B	Paired Box 3	0.625411	0.357449	0.182677	0.283715	0.362313
RAAGNYNNCTTY_UNKNOWN	unknown motif	0.542872	0.546491	0.507013	-0.154329	0.360512
NERF_Q2	Ets Family Transcription Factor ELF2C	0.497279	0.370368	0.13878	0.423365	0.357448
FAC1_01	Nucleosome-remodeling factor subunit	0.82552	0.238107	0.0322733	0.330848	0.356687
TGGAAA_NFAT_Q4_01	Nuclear factor of activated T-cells	0.743555	0.469917	0.0995652	0.107352	0.355097
SMAD4_Q6	SMAD4	0.354145	0.368273	0.244184	0.43606	0.350666
CTTTAAR_UNKNOWN	unknown motif	0.155074	0.380649	0.267569	0.587568	0.347715
HMX1_01	H6 Family Homeobox 1	0.680119	0.203543	0.305408	0.189631	0.344675
STAT3_02	STAT3	0.384707	0.306153	0.254009	0.427766	0.343159
STAT6_02	STAT6	0.738194	0.303167	0.381798	-0.0520324	0.342782
SRF_01	Serum Response Factor	0.43063	0.675739	0.184141	0.075437	0.341486
RGAGGAARY_PU1_Q6	Hematopoietic Transcription Factor	0.319004	0.383592	0.3606	0.300089	0.340821
GGARNTKYCCA_UNKNOWN	unknown motif	0.499271	-0.202691	0.405834	0.6463	0.337179
RACCACAR_AML_Q6	Acute myeloid leukemia	0.720073	0.127252	0.106553	0.388483	0.33559
IRF7_01	Interferon Regulatory Factor 7	0.752162	0.124666	0.174818	0.281215	0.333215
TTCYNRGAA_STAT5B_01	STAT5B	0.495334	0.407405	0.0550434	0.36822	0.331501
SRF_Q4	Serum Response Factor	0.307513	0.593735	0.262042	0.130906	0.323549
SRY_02	Sex-determining region Y	0.676412	0.097694	0.153746	0.361408	0.322315
PU1_Q6	Hematopoietic Transcription Factor	0.760475	0.413573	-0.141177	0.245206	0.319519
RFX1_02	Regulatory Factor X1	0.519321	0.441581	0.200148	0.112866	0.318479
STAT5B_01	STAT5B	0.627434	0.134398	0.211806	0.299279	0.318229
ISRE_01	STAT famliy	0.634047	0.320237	0.254369	0.061734	0.317597
NFKB_C	Nuclear factor kappa-light-chain-enhancer of activated B cells	0.704892	0.342561	-0.0753344	0.295345	0.316866
ATF1_Q6	Activating Transcription Factor 1	0.612715	0.28304	0.109417	0.244138	0.312328
ATAACCT_MIR154	miR-154	0.419794	0.468326	0.263577	0.0856716	0.309342
EVI1_01	AML1-EVI-1 Fusion Protein	0.684405	0.423504	0.0347543	0.088839	0.307876
FXR_Q3	Nuclear Receptor Subfamily 1 Group H Member 4	0.800706	0.34274	0.0185266	0.0654574	0.306857
PAX4_04	Paired Box 4	0.491111	0.274218	0.180393	0.281239	0.30674
SMTTTTGT_UNKNOWN	unknown motif	0.961944	0.253449	-0.032238	0.0364245	0.304895
