# Supplementary material for: Regulator combinations identify systemic sclerosis patients with more severe disease
Source: JCI Insight. 2020 Sep 3;5(17):e137567. doi: 10.1172/jci.insight.137567 (PMC7526449; doi:10.1172/jci.insight.137567)
Supplement: Supplemental Table 8 [file jciinsight-5-137567-s166.xlsx]

## Sheet: bottom50
MSigDB C3 regualtor	Description	Milano	Pendergrass	Hinchcliff	Assassi	Mean
GCAAGAC_MIR431	miR-431	-0.628814	-0.40998	-0.427263	-0.517598	-0.495914
CRGAARNNNNCGA_UNKNOWN	unknown motif	-0.592594	-0.523096	-0.355615	-0.317224	-0.447132
TGGTGCT_MIR29A_MIR29B_MIR29C	mir-29 complex	-0.694665	-0.292187	-0.142645	-0.391587	-0.380271
GTACTGT_MIR101	mir-101	-0.81196	-0.243092	-0.385643	-0.0432011	-0.370974
GCACCTT_MIR18A_MIR18B	mir-18 complex	-0.441642	-0.476456	-0.253471	-0.295678	-0.366812
TCCCCAC_MIR491	mir-491	-0.615545	-0.351881	-0.104375	-0.381685	-0.363372
E2F_Q6	E2f family	-0.272921	-0.681707	-0.468052	-0.000809255	-0.355872
RYTGCNNRGNAAC_MIF1_01	Macrophage migration inhibitory factor-like protein	-0.823408	-0.31737	-0.0834951	-0.197129	-0.35535
GTCTACC_MIR379	miR-379	-0.567077	-0.414918	-0.498626	0.0614342	-0.354797
TTTNNANAGCYR_UNKNOWN	unknown motif	-0.23051	-0.676269	-0.192589	-0.31859	-0.35449
TGTATGA_MIR4853P	miR-485-3p	-0.712025	-0.182371	-0.419626	-0.0986854	-0.353177
AACTGGA_MIR145	miR-145	-0.5394	-0.366856	-0.504646	0.0314133	-0.344872
TMTCGCGANR_UNKNOWN	unknown motif	-0.42142	-0.63382	0.114005	-0.386816	-0.332013
AGTCTAG_MIR151	miR-151	-0.60956	-0.547496	-0.24745	0.0870272	-0.32937
ACACTGG_MIR199A_MIR199B	miR-199 complex	-0.604671	-0.539393	0.0470041	-0.186809	-0.320967
E2F_Q4	E2f family	-0.265747	-0.616653	-0.380407	-0.0166597	-0.319867
ARNT_01	Aryl Hydrocarbon Receptor Nuclear Translocator	-0.48744	-0.203504	-0.404672	-0.182259	-0.319469
STAT1_03	STAT1	-0.21619	-0.348304	-0.370744	-0.320417	-0.313914
TCGATGG_MIR213	miR-213	-0.441721	-0.559105	-0.287626	0.0531401	-0.308828
GAGCCTG_MIR484	miR-484	-0.362342	-0.43672	-0.113501	-0.305005	-0.304392
GATTGGY_NFY_Q6_01	Nuclear Transcription Factor	-0.573929	-0.331121	-0.171349	-0.138911	-0.303828
GATGKMRGCG_UNKNOWN	unknown motif	-0.405698	-0.325335	-0.125595	-0.349634	-0.301565
CTACCTC_LET7A_LET7B_LET7C_LET7D_LET7E_LET7F_MIR98_LET7G_LET7I	Let7 complex	-0.769288	-0.0988964	-0.0345609	-0.289163	-0.297977
E2F1DP1_01	E2F1/DP1	-0.216613	-0.464898	-0.484498	-0.0185819	-0.296148
E2F1DP2_01	E2F1/DP2	-0.216613	-0.464898	-0.484498	-0.0185819	-0.296148
E2F4DP2_01	E2F4/DP2	-0.216613	-0.464898	-0.484498	-0.0185819	-0.296148
SF1_Q6	Splicing Factor 1	-0.42022	-0.542413	0.112444	-0.329765	-0.294988
E2F_02	E2f family	-0.221953	-0.474883	-0.488026	0.0180148	-0.291712
E2F1_Q6	E2F1	-0.18717	-0.532232	-0.500698	0.0627149	-0.289346
E2F_Q4_01	E2f family	-0.272586	-0.380718	-0.513835	0.0170666	-0.287518
CACTTTG_MIR520G_MIR520H	miR-520 complex	-0.988188	-0.0523728	0.0101708	-0.108489	-0.28472
AAAGACA_MIR511	miR-511	-0.650039	-0.499755	-0.140977	0.154424	-0.284087
GCGSCMNTTT_UNKNOWN	unknown motif	-0.442333	-0.0789296	-0.039722	-0.565868	-0.281713
YRTCANNRCGC_UNKNOWN	unknown motif	-0.230247	-0.70889	-0.0824329	-0.103365	-0.281234
E2F1_Q4_01	E2F1	-0.234312	-0.434761	-0.394455	-0.0532204	-0.279187
GTCTTCC_MIR7	miR-7	-0.810298	-0.327628	-0.121628	0.156649	-0.275726
E2F_Q3_01	E2f family	-0.247689	-0.379675	-0.362833	-0.112076	-0.275568
ACTTTAT_MIR1425P	miR-142-5p	-0.754641	-0.345958	-0.0430643	0.0517846	-0.27297
ACTGTGA_MIR27A_MIR27B	miR-27 complex	-0.736281	0.146765	-0.233598	-0.257852	-0.270241
ERR1_Q2	Estrogen Related Receptor Alpha	-0.218306	-0.394002	-0.0328473	-0.421972	-0.266782
CACTGCC_MIR34A_MIR34C_MIR449	miR-34 and miR-449 complex	-0.822008	0.108067	0.0028827	-0.355621	-0.26667
TTTGCAC_MIR19A_MIR19B	miR-19 complex	-0.733497	-0.262534	0.0174311	-0.0875997	-0.26655
CTCNANGTGNY_UNKNOWN	unknown motif	-0.287995	-0.520188	0.0170786	-0.27076	-0.265466
KRCTCNNNNMANAGC_UNKNOWN	unknown motif	-0.361058	-0.540806	-0.206881	0.0656049	-0.260785
TTCCGTT_MIR191	miR-191	-0.794567	-0.153063	-0.0295792	-0.0651728	-0.260596
GTATTAT_MIR3693P	miR-369-3p	-0.588858	-0.27796	-0.196678	0.0236844	-0.259953
NFMUE1_Q6	NFMUE1	-0.268121	-0.366703	-0.300953	-0.102892	-0.259667
TGACCTTG_SF1_Q6	Splicing Factor 1	-0.318908	-0.404251	-0.0546503	-0.26005	-0.259465
TAATAAT_MIR126	miR-126	-0.258057	-0.534235	-0.339694	0.0999132	-0.258018
ATTACAT_MIR3803P	miR380-3p	-0.552025	-0.257063	-0.264472	0.0520327	-0.255382
