# Supplementary material for: Regulator combinations identify systemic sclerosis patients with more severe disease
Source: JCI Insight. 2020 Sep 3;5(17):e137567. doi: 10.1172/jci.insight.137567 (PMC7526449; doi:10.1172/jci.insight.137567)
Supplement: Supplemental Table 9 [file jciinsight-5-137567-s167.xlsx]

## Sheet: MPH_Proliferative_Cor
	PCC
PAX_Q6	-0.423853
HLF_01	-0.403939
HFH1_01	-0.3638
TGCTGAY_UNKNOWN	-0.362981
PBX1_02	-0.353603
CAGGTCC_MIR492	-0.341475
FOX_Q2	-0.322421
OCT1_05	-0.319551
FREAC2_01	-0.318138
ATGTCAC_MIR489	-0.31025
GATA_C	-0.305413
RTTTNNNYTGGM_UNKNOWN	-0.297181
GAANYNYGACNY_UNKNOWN	-0.294774
GATA1_04	-0.294467
PITX2_Q2	-0.286672
GAGCTGG_MIR337	-0.274206
CEBP_Q3	-0.271407
TGTGTGA_MIR377	-0.266249
HNF1_C	-0.264638
TCCCCAC_MIR491	-0.264073
CEBPB_02	-0.261743
OCT1_04	-0.26131
TAL1BETAITF2_01	-0.260663
OCT1_B	-0.258177
RSRFC4_01	-0.253095
EFC_Q6	-0.251217
CDPCR3_01	-0.251106
PPARA_01	-0.250325
FOXJ2_01	-0.250294
GTGTGAG_MIR342	-0.249294
SRY_01	-0.248535
CAGCAGG_MIR370	-0.248035
RTAAACA_FREAC2_01	-0.247894
LEF1_Q6	-0.241012
TEF_Q6	-0.239978
CHX10_01	-0.238997
NFAT_Q4_01	-0.23669
CTCTGGA_MIR520A_MIR525	-0.236412
GGGACCA_MIR133A_MIR133B	-0.235731
E12_Q6	-0.23003
RGTTAMWNATT_HNF1_01	-0.229277
HNF1_Q6	-0.225552
HFH4_01	-0.225148
E4BP4_01	-0.224148
TAL1ALPHAE47_01	-0.223081
PU1_Q6	-0.222871
PBX1_01	-0.222408
FOXO4_02	-0.219899
TTGTTT_FOXO4_01	-0.218594
ICSBP_Q6	-0.218594
HFH3_01	-0.217899
TGTTTGY_HNF3_Q6	-0.216985
CCTGCTG_MIR214	-0.216322
GATAAGR_GATA_C	-0.216009
AGTGCGT_MIR521	-0.214994
AP4_Q6	-0.210943
OCT1_Q6	-0.208092
TCF11_01	-0.208002
MYB_Q5_01	-0.205383
ARGGGTTAA_UNKNOWN	-0.204314
AR_Q6	-0.204242
S8_01	-0.204025
GGATTA_PITX2_Q2	-0.203145
HNF3B_01	-0.202985
IRF1_01	-0.202629
TGTYNNNNNRGCARM_UNKNOWN	-0.20229
GTGTCAA_MIR514	-0.20223
ACTGTAG_MIR139	-0.20216
GTCTTCC_MIR7	-0.201808
TAAWWATAG_RSRFC4_Q2	-0.201249
IRF2_01	-0.200092
GCGCCTT_MIR525_MIR524	-0.199308
CCCNNGGGAR_OLF1_01	-0.199275
FOXO1_02	-0.19797
GCTTGAA_MIR498	-0.193831
TAXCREB_02	-0.193002
MEF2_03	-0.190272
LBP1_Q6	-0.188147
YTAATTAA_LHX3_01	-0.187527
RNCTGNYNRNCTGNY_UNKNOWN	-0.186617
AGTCAGC_MIR345	-0.186149
TAATTA_CHX10_01	-0.185389
YTCCCRNNAGGY_UNKNOWN	-0.184621
TITF1_Q3	-0.184558
GATA1_05	-0.184454
HNF1_01	-0.183605
HNF3_Q6	-0.183585
LHX3_01	-0.182958
YCATTAA_UNKNOWN	-0.1819
TGACATY_UNKNOWN	-0.181211
HOX13_01	-0.18078
AGTCTTA_MIR499	-0.179716
LMO2COM_01	-0.179147
MYOGENIN_Q6	-0.177603
AGGGCCA_MIR328	-0.177149
GR_Q6_01	-0.177082
IRF_Q6	-0.176467
SOX9_B1	-0.174989
MEF2_02	-0.173325
YTATTTTNR_MEF2_02	-0.172136
OCT1_Q5_01	-0.170487
MYB_Q3	-0.169319
ACACTCC_MIR122A	-0.169253
AGTCTAG_MIR151	-0.169073
GTTATAT_MIR410	-0.168261
GGCKCATGS_UNKNOWN	-0.168259
AFP1_Q6	-0.168096
YGTCCTTGR_UNKNOWN	-0.165908
FXR_Q3	-0.164802
NKX25_02	-0.164594
GGCACAT_MIR455	-0.164476
TGANNYRGCA_TCF11MAFG_01	-0.162963
GAGACTG_MIR452	-0.161434
WGTTNNNNNAAA_UNKNOWN	-0.158255
YGCANTGCR_UNKNOWN	-0.158142
AP3_Q6	-0.157477
STAT3_02	-0.15653
AAAYRNCTG_UNKNOWN	-0.155735
CRX_Q4	-0.154535
ATACCTC_MIR202	-0.154385
CREB_02	-0.153737
AHRARNT_01	-0.153564
OCT1_06	-0.153243
AAACCAC_MIR140	-0.153165
ACAACTT_MIR382	-0.153093
GGTAACC_MIR4095P	-0.151329
HMGIY_Q6	-0.15114
GTCNYYATGR_UNKNOWN	-0.150867
YATTNATC_UNKNOWN	-0.15066
OCT_Q6	-0.15062
CAGGTA_AREB6_01	-0.149976
TAAYNRNNTCC_UNKNOWN	-0.148604
ATGAAGG_MIR205	-0.148505
GTTNYYNNGGTNA_UNKNOWN	-0.148104
EVI1_05	-0.147083
RP58_01	-0.14544
STAT3_01	-0.144736
IPF1_Q4	-0.144648
GCM_Q2	-0.143355
OCT1_01	-0.143041
AGCYRWTTC_UNKNOWN	-0.142688
NCX_01	-0.142554
ACCAATC_MIR509	-0.142382
CTGTTAC_MIR194	-0.141764
CAGCTG_AP4_Q5	-0.141347
ER_Q6_02	-0.140581
GTGCAAT_MIR25_MIR32_MIR92_MIR363_MIR367	-0.140123
CCAWNWWNNNGGC_UNKNOWN	-0.139557
SOX5_01	-0.139117
AREB6_03	-0.138831
IRF7_01	-0.138063
WTTGKCTG_UNKNOWN	-0.1375
MIF1_01	-0.137405
CATRRAGC_UNKNOWN	-0.136048
TCTGATC_MIR383	-0.135236
CTGRYYYNATT_UNKNOWN	-0.135067
ATAGGAA_MIR202	-0.134941
WCTCNATGGY_UNKNOWN	-0.134623
AGGCACT_MIR5153P	-0.13344
OCT_C	-0.133326
AACTTT_UNKNOWN	-0.132409
ACTTTAT_MIR1425P	-0.1324
STAT4_01	-0.132329
AAAYWAACM_HFH4_01	-0.130849
RYTGCNNRGNAAC_MIF1_01	-0.130284
ACTGCCT_MIR34B	-0.130134
EVI1_02	-0.130052
TCTCTCC_MIR185	-0.129667
STTTCRNTTT_IRF_Q6	-0.129558
YWATTWNNRGCT_UNKNOWN	-0.129556
MEF2_Q6_01	-0.128354
MYB_Q6	-0.128272
HNF4ALPHA_Q6	-0.127123
TGIF_01	-0.126651
GTATTAT_MIR3693P	-0.126342
AAANWWTGC_UNKNOWN	-0.126125
GCANCTGNY_MYOD_Q6	-0.125735
CHOP_01	-0.125342
TTGCWCAAY_CEBPB_02	-0.125147
CTAWWWATA_RSRFC4_Q2	-0.124717
HFH8_01	-0.124462
PXR_Q2	-0.123923
NFKAPPAB65_01	-0.123897
FREAC4_01	-0.123021
ALX4_01	-0.121024
HNF4_Q6	-0.120332
ATGTAGC_MIR221_MIR222	-0.119054
CACGTTT_MIR302A	-0.118474
TATAAA_TATA_01	-0.116659
GTGGGTGK_UNKNOWN	-0.115658
RYTAAWNNNTGAY_UNKNOWN	-0.115206
PAX4_02	-0.114728
TGCACGA_MIR517A_MIR517C	-0.114355
TGGTGCT_MIR29A_MIR29B_MIR29C	-0.111957
GGGYGTGNY_UNKNOWN	-0.11051
CEBP_Q2	-0.110299
GR_Q6	-0.109745
GGCAGAC_MIR346	-0.109187
TTAYRTAA_E4BP4_01	-0.107277
CEBPA_01	-0.106891
TGATTTRY_GFI1_01	-0.105396
TGCCAAR_NF1_Q6	-0.104925
SRY_02	-0.10318
TCF4_Q5	-0.102925
RSRFC4_Q2	-0.102851
PR_01	-0.102795
CDX2_Q5	-0.102351
GTGCCTT_MIR506	-0.101619
EVI1_04	-0.101495
GGTGTGT_MIR329	-0.101037
ACAWNRNSRCGG_UNKNOWN	-0.1009
CCTGTGA_MIR513	-0.100584
FOXO4_01	-0.0999204
GGCGGCA_MIR371	-0.0998771
E2A_Q2	-0.0991048
CEBPB_01	-0.0981865
GATA6_01	-0.097652
CACTTTG_MIR520G_MIR520H	-0.096442
PAX2_02	-0.0961712
ACACTGG_MIR199A_MIR199B	-0.0942203
ACTACCT_MIR196A_MIR196B	-0.0929989
PEA3_Q6	-0.0914806
AP4_Q6_01	-0.0909367
AP1_01	-0.0906613
CEBP_01	-0.0905827
AP1_C	-0.0905341
RGAGGAARY_PU1_Q6	-0.0898629
GATA1_02	-0.0897368
TTGCCAA_MIR182	-0.0882372
TAGGTCA_MIR192_MIR215	-0.0874208
AR_01	-0.084758
CTAGGAA_MIR384	-0.0842482
MMEF2_Q6	-0.0842394
RYAAAKNNNNNNTTGW_UNKNOWN	-0.0833715
TCF1P_Q6	-0.0829227
CTTTGA_LEF1_Q2	-0.0823897
AACWWCAANK_UNKNOWN	-0.0816885
CTACTGT_MIR199A	-0.0815277
CGCAAAA_MIR450	-0.0814914
ATGTACA_MIR493	-0.0811995
GFI1_01	-0.0810761
MEF2_04	-0.0810712
AGGAGTG_MIR483	-0.0802049
NKX22_01	-0.0800348
CAGGTG_E12_Q6	-0.0799954
E4F1_Q6	-0.0797502
TTTNNANAGCYR_UNKNOWN	-0.0796642
ER_Q6	-0.07927
TCTAGAG_MIR517	-0.0783335
CCATCCA_MIR432	-0.078093
ACTGAAA_MIR30A3P_MIR30E3P	-0.0778565
CGCTGCT_MIR503	-0.0773188
CATTTCA_MIR203	-0.0769301
TGCACTG_MIR148A_MIR152_MIR148B	-0.0756054
ATGCTGC_MIR103_MIR107	-0.0741981
EVI1_01	-0.0731376
CEBP_C	-0.072735
MEIS1AHOXA9_01	-0.0725121
GCTGAGT_MIR5125P	-0.0717301
RORA2_01	-0.0712469
PPARG_01	-0.0709225
RFX1_01	-0.0703526
SP3_Q3	-0.0700407
GATA4_Q3	-0.0692376
CTTTAAR_UNKNOWN	-0.0691256
HAND1E47_01	-0.0679707
AP1_Q6_01	-0.066645
SMTTTTGT_UNKNOWN	-0.0664635
TCF11MAFG_01	-0.0663149
GRE_C	-0.0660986
AATGGAG_MIR136	-0.0659175
GTTTGTT_MIR495	-0.0652534
MZF1_02	-0.0650695
MEIS1_01	-0.0648057
GATTGGY_NFY_Q6_01	-0.0632814
AP1_Q2	-0.0629911
CTACCTC_LET7A_LET7B_LET7C_LET7D_LET7E_LET7F_MIR98_LET7G_LET7I	-0.0602471
CYTAGCAAY_UNKNOWN	-0.0595792
OCT1_02	-0.0595627
NFAT_Q6	-0.058443
CATTGTYY_SOX9_B1	-0.0580454
GTAAGAT_MIR200A	-0.0573932
HEB_Q6	-0.0566038
CACBINDINGPROTEIN_Q6	-0.0562195
FOXD3_01	-0.0560155
SNACANNNYSYAGA_UNKNOWN	-0.0558926
CAGCTTT_MIR320	-0.0556835
NFY_C	-0.0553945
E47_02	-0.0552205
ATCATGA_MIR433	-0.055197
CTCTAGA_MIR526C_MIR518F_MIR526A	-0.0548514
NFKB_Q6_01	-0.0548425
GTCAGGA_MIR378	-0.0546396
EGR3_01	-0.0546014
FOXJ2_02	-0.0543938
CDPCR1_01	-0.05383
TAL1BETAE47_01	-0.0538018
GATA_Q6	-0.0536635
CGGTGTG_MIR220	-0.053289
GNCF_01	-0.0529035
ACACTAC_MIR1423P	-0.0526421
AGGTGCA_MIR500	-0.0525131
YKACATTT_UNKNOWN	-0.0517663
TBP_01	-0.0516119
OCT1_03	-0.0501232
CTGAGCC_MIR24	-0.0497412
HEN1_01	-0.0487257
POU1F1_Q6	-0.0483
AACYNNNNTTCCS_UNKNOWN	-0.0466291
E2F_Q2	-0.0461413
DR3_Q4	-0.0458828
GTAAACC_MIR2995P	-0.0446178
CCTGAGT_MIR510	-0.044591
RYCACNNRNNRNCAG_UNKNOWN	-0.0444819
HOXA3_01	-0.044471
CCCAGAG_MIR326	-0.0438433
GCAAGGA_MIR502	-0.0437524
GTCTACC_MIR379	-0.0435157
HNF4_01	-0.0434945
TGGNNNNNNKCCAR_UNKNOWN	-0.0432505
HOXA4_Q2	-0.0432208
TGACAGNY_MEIS1_01	-0.0430892
CCAGGGG_MIR331	-0.0427797
SREBP1_02	-0.0415152
ATF6_01	-0.0410641
GGARNTKYCCA_UNKNOWN	-0.0409602
ARP1_01	-0.0409568
FREAC3_01	-0.040762
ZIC3_01	-0.0406283
YTAAYNGCT_UNKNOWN	-0.0404673
RRAGTTGT_UNKNOWN	-0.0390654
GTACTGT_MIR101	-0.0381985
HMX1_01	-0.0377938
TGAATGT_MIR181A_MIR181B_MIR181C_MIR181D	-0.0373558
TGGAAA_NFAT_Q4_01	-0.0366691
AREB6_04	-0.0366192
IRF1_Q6	-0.0359835
YATGNWAAT_OCT_C	-0.0353049
RYTGCNWTGGNR_UNKNOWN	-0.0337517
WYAAANNRNNNGCG_UNKNOWN	-0.0318762
MYOGNF1_01	-0.0313243
CCANNAGRKGGC_UNKNOWN	-0.0308636
TST1_01	-0.0299962
AP1_Q4_01	-0.0298933
GGTGAAG_MIR412	-0.0292683
SMAD3_Q6	-0.0285079
CDPCR3HD_01	-0.0283468
TCANNTGAY_SREBP1_01	-0.0282758
ALPHACP1_01	-0.0281071
CCACACA_MIR147	-0.0270157
AAAGACA_MIR511	-0.025945
TGTTTAC_MIR30A5P_MIR30C_MIR30D_MIR30B_MIR30E5P	-0.0257767
STAT6_02	-0.0254856
ERR1_Q2	-0.0251696
RACTNNRTTTNC_UNKNOWN	-0.0249251
AREB6_01	-0.0247227
NKX61_01	-0.0242649
NFE2_01	-0.0231821
IK2_01	-0.0226817
AR_03	-0.022675
ETS2_B	-0.0213355
HEN1_02	-0.0211408
NKX62_Q2	-0.0210169
PR_Q2	-0.0209585
HNF6_Q6	-0.0208167
MYAATNNNNNNNGGC_UNKNOWN	-0.0205467
ZF5_B	-0.0203158
STAT6_01	-0.0190126
CTATGCA_MIR153	-0.0187749
TTCCGTT_MIR191	-0.0174677
YAATNANRNNNCAG_UNKNOWN	-0.0173054
TCATCTC_MIR143	-0.0171566
ATGTTAA_MIR302C	-0.0169269
AMEF2_Q6	-0.0166871
RNGTGGGC_UNKNOWN	-0.0166351
CREBP1_01	-0.0164332
WCAANNNYCAG_UNKNOWN	-0.0162042
GGCAGTG_MIR3243P	-0.0152625
ATACTGT_MIR144	-0.0145999
GACTGTT_MIR212_MIR132	-0.0144629
MSX1_01	-0.0130286
YNGTTNNNATT_UNKNOWN	-0.0116506
TCTGGAC_MIR198	-0.0115224
POU6F1_01	-0.0112135
ACATATC_MIR190	-0.011026
TATA_01	-0.0109644
CREB_Q3	-0.0108016
NFY_Q6	-0.00998442
E2F1_Q6_01	-0.00985571
HSF_Q6	-0.00982101
P53_02	-0.00949022
GGCNRNWCTTYS_UNKNOWN	-0.0093285
ACAWYAAAG_UNKNOWN	-0.0091281
ATATGCA_MIR448	-0.0083541
MAF_Q6	-0.00791788
NKX3A_01	-0.00707517
NFKAPPAB_01	-0.00667715
CAATGCA_MIR33	-0.00663886
CAGNWMCNNNGAC_UNKNOWN	-0.00592527
GGCACTT_MIR519E	-0.00513153
SREBP_Q3	-0.00508403
RNTCANNRNNYNATTW_UNKNOWN	-0.00383632
GCGCTTT_MIR518B_MIR518C_MIR518D	-0.00350432
CTCAAGA_MIR526B	-0.00307473
FOXO1_01	-0.00303252
GGCCAGT_MIR193A_MIR193B	-0.00214046
CDC5_01	-0.000604949
GTGCCAT_MIR183	7.59038e-05
E2F1_Q3	0.000371398
NF1_Q6	0.000598101
TGCTGCT_MIR15A_MIR16_MIR15B_MIR195_MIR424_MIR497	0.00113567
KRCTCNNNNMANAGC_UNKNOWN	0.00148235
AP1_Q2_01	0.0019075
CTGYNNCTYTAA_UNKNOWN	0.00271175
STAT5A_04	0.00416892
TTANTCA_UNKNOWN	0.00473581
KMCATNNWGGA_UNKNOWN	0.00491148
NFKB_Q6	0.00574775
TAATAAT_MIR126	0.00703945
XBP1_01	0.00732604
AGGGCAG_MIR18A	0.00737604
CTCNANGTGNY_UNKNOWN	0.0079351
CDP_02	0.00890944
AML_Q6	0.00904095
ISRE_01	0.00932225
PIT1_Q6	0.00999871
GATA1_03	0.0118414
RORA1_01	0.0122418
AHRARNT_02	0.0126768
OLF1_01	0.0132223
HNF3ALPHA_Q6	0.0149836
GGGTGGRR_PAX4_03	0.0155278
GCAAAAA_MIR129	0.0156628
CAAGGAT_MIR362	0.0163577
VDR_Q6	0.0179897
AGCTCCT_MIR28	0.018935
STAT5B_01	0.0192657
CAGTATT_MIR200B_MIR200C_MIR429	0.0196476
FXR_IR1_Q6	0.0197352
TTANWNANTGGM_UNKNOWN	0.020299
LXR_DR4_Q3	0.0212363
ATGTTTC_MIR494	0.0213535
AML1_01	0.0224685
AML1_Q6	0.0224685
YRCCAKNNGNCGC_UNKNOWN	0.0227839
ACCGAGC_MIR423	0.0231718
E2F1_Q3_01	0.0233407
YY1_01	0.0236471
GTGTTGA_MIR505	0.0239868
TCCGTCC_MIR184	0.0241252
AGCATTA_MIR155	0.0244821
CGTCTTA_MIR208	0.0245764
CATGTAA_MIR496	0.0248833
PAX5_02	0.0248908
CAGCACT_MIR5123P	0.0253955
GCCNNNWTAAR_UNKNOWN	0.0267128
MAZR_01	0.0274257
SRF_C	0.0276932
WTGAAAT_UNKNOWN	0.0285996
TACTTGA_MIR26A_MIR26B	0.0292631
RAAGNYNNCTTY_UNKNOWN	0.0295809
YNTTTNNNANGCARM_UNKNOWN	0.0311843
AR_Q2	0.0311888
GKCGCNNNNNNNTGAYG_UNKNOWN	0.0312356
STAT5A_03	0.0331451
AACTGAC_MIR223	0.0333844
TGCAAAC_MIR452	0.034291
TCTATGA_MIR376A_MIR376B	0.0344032
KCCGNSWTTT_UNKNOWN	0.0345238
ETF_Q6	0.035649
TTGGGAG_MIR150	0.0359368
ELK1_01	0.0359441
AR_02	0.0367168
GTGACTT_MIR224	0.037441
CEBPDELTA_Q6	0.0378654
ZID_01	0.0378819
PAX4_03	0.0381924
ATAAGCT_MIR21	0.0381977
TCCAGAT_MIR5165P	0.0387284
TTCNRGNNNNTTC_HSF_Q6	0.0389528
GTTAAAG_MIR302B	0.0395383
YYCATTCAWW_UNKNOWN	0.0396696
BRN2_01	0.0398543
TAGAACC_MIR182	0.0401936
ATCTTGC_MIR31	0.0408099
AACGGTT_MIR451	0.0408889
TGAYRTCA_ATF3_Q6	0.0422741
POU3F2_02	0.0426464
HSF2_01	0.0427725
TGACCTTG_SF1_Q6	0.0432518
ATGGYGGA_UNKNOWN	0.043485
GGAMTNNNNNTCCY_UNKNOWN	0.0437832
COUP_DR1_Q6	0.0443734
E2F1DP1RB_01	0.044565
ACAGGGT_MIR10A_MIR10B	0.0447336
PTF1BETA_Q6	0.0447533
VDR_Q3	0.0448881
AP1FJ_Q2	0.0453192
GTTRYCATRR_UNKNOWN	0.0454823
TATA_C	0.046309
E2F1DP1_01	0.0467659
E2F1DP2_01	0.0467659
E2F4DP2_01	0.0467659
GGGNNTTTCC_NFKB_Q6_01	0.0472672
AP2ALPHA_01	0.0479385
GTTGNYNNRGNAAC_UNKNOWN	0.0480613
E2F_02	0.0488046
SF1_Q6	0.0488646
TEF1_Q6	0.0490439
GGGGCCC_MIR296	0.0501423
AP2_Q6	0.0505123
GR_01	0.0510029
SGCGSSAAA_E2F1DP2_01	0.0511793
ACATTCC_MIR1_MIR206	0.0513567
PAX3_B	0.0516402
SP1_01	0.0520667
TAATGTG_MIR323	0.0521842
AHR_Q5	0.0540654
CACCAGC_MIR138	0.0544992
TGCACTT_MIR519C_MIR519B_MIR519A	0.0550763
WWTAAGGC_UNKNOWN	0.0551284
E2F1_Q6	0.0551416
CAGNYGKNAAA_UNKNOWN	0.0570336
GGGCATT_MIR365	0.0579695
ATCMNTCCGY_UNKNOWN	0.058073
STAT5A_01	0.0589519
YGCGYRCGC_UNKNOWN	0.0589666
ACTGTGA_MIR27A_MIR27B	0.0590736
OCT1_07	0.0592092
STAT_Q6	0.0595781
AAGTCCA_MIR422B_MIR422A	0.0596963
TTF1_Q6	0.0599848
ACTGCAG_MIR173P	0.0608286
CMYB_01	0.0626382
AP4_Q5	0.0632237
AP4_01	0.0643579
ELF1_Q6	0.0644037
GTATGAT_MIR154_MIR487	0.0644724
SYATTGTG_UNKNOWN	0.0650297
AGCACTT_MIR93_MIR302A_MIR302B_MIR302C_MIR302D_MIR372_MIR373_MIR520E_MIR520A_MIR526B_MIR520B_MIR520C_MIR520D	0.0651065
TGCTTTG_MIR330	0.0660514
PPAR_DR1_Q2	0.0663336
CIZ_01	0.066347
TTCYNRGAA_STAT5B_01	0.0670016
EGR2_01	0.067354
E2F4DP1_01	0.0679796
AAAGGGA_MIR204_MIR211	0.0683945
CGTSACG_PAX3_B	0.0691474
NFKB_C	0.0697795
CP2_01	0.0698413
SRF_Q5_01	0.0704723
GAGCCTG_MIR484	0.0710354
E2F_Q4	0.07149
TGANTCA_AP1_C	0.0715859
E2F_Q6	0.0716635
YTTCCNNNGGAMR_UNKNOWN	0.0717334
ROAZ_01	0.0723143
RGAANNTTC_HSF1_01	0.0736908
HMEF2_Q6	0.0742565
GTCGATC_MIR3695P	0.0744308
AP2GAMMA_01	0.0747404
GTCAACC_MIR3805P	0.0748509
AAGCACA_MIR218	0.0748824
RYTTCCTG_ETS2_B	0.0751209
GACAATC_MIR219	0.0758045
PAX8_B	0.0759016
AAAGGAT_MIR501	0.0763762
SRF_Q4	0.0764272
AGTTCTC_MIR146A_MIR146B	0.076848
STAT1_02	0.0775262
ACTWSNACTNY_UNKNOWN	0.0775548
CEBPGAMMA_Q6	0.0786495
DR1_Q3	0.0791291
NRSF_01	0.079292
ZIC1_01	0.0800534
CTTTGT_LEF1_Q2	0.0809462
TACGGGT_MIR99A_MIR100_MIR99B	0.0812783
ETS1_B	0.0813517
E2F_Q4_01	0.0814956
NGFIC_01	0.0824243
ATF4_Q2	0.0835824
GGGAGGRR_MAZ_Q6	0.0855372
TGAGATT_MIR216	0.0855529
CCTNTMAGA_UNKNOWN	0.085978
CCAWWNAAGG_SRF_Q4	0.0893641
DR4_Q2	0.089988
MYOD_Q6	0.0901098
ATTCTTT_MIR186	0.0904602
SRF_Q6	0.091988
TEL2_Q6	0.0921502
MGGAAGTG_GABP_B	0.0928304
CCAGGTT_MIR490	0.0932647
GCATTTG_MIR105	0.0935442
PAX8_01	0.0946546
STAT1_03	0.0947827
NFY_01	0.0948225
HSF1_01	0.0962633
AP1_Q6	0.0966022
ATTACAT_MIR3803P	0.096947
CREL_01	0.0970162
E2F_Q3	0.0983699
EGR1_01	0.0997425
MAZ_Q6	0.0999319
AHR_01	0.100171
AP2_Q6_01	0.100288
PR_02	0.101292
OSF2_Q6	0.101486
TGACCTY_ERR1_Q2	0.101772
E47_01	0.102097
CTTTGCA_MIR527	0.104258
CGGAARNGGCNG_UNKNOWN	0.10439
CDP_01	0.104472
TNCATNTCCYR_UNKNOWN	0.105534
RACCACAR_AML_Q6	0.105988
AAGGGAT_MIR188	0.106097
ACCAAAG_MIR9	0.106621
GGGATGC_MIR3245P	0.107021
MTF1_Q4	0.107343
FAC1_01	0.107689
TTGGAGA_MIR5155P_MIR519E	0.108077
CTTTGTA_MIR524	0.10992
AP2REP_01	0.111769
TAGCTTT_MIR9	0.11334
AGCGCAG_MIR191	0.113521
FOXO3_01	0.114815
GTAGGCA_MIR189	0.115435
CRGAARNNNNCGA_UNKNOWN	0.115809
MYOD_Q6_01	0.11702
SEF1_C	0.117324
GGCNNMSMYNTTG_UNKNOWN	0.11787
EVI1_03	0.117936
COUP_01	0.118055
SREBP1_Q6	0.1185
EGR_Q6	0.118667
PAX6_01	0.121075
TCTGATA_MIR361	0.121121
MEIS1BHOXA9_01	0.121155
ZIC2_01	0.121672
SMAD_Q6	0.121761
IK1_01	0.122354
SREBP1_01	0.122791
CTTGTAT_MIR381	0.122894
E2F_01	0.122982
AACATTC_MIR4093P	0.123482
NFY_Q6_01	0.123985
HNF4_DR1_Q3	0.124328
PPARA_02	0.125682
TTTTGAG_MIR373	0.127908
RFX1_02	0.128731
RREB1_01	0.129558
RRCCGTTA_UNKNOWN	0.130267
TCCCRNNRTGC_UNKNOWN	0.130402
CCGNMNNTNACG_UNKNOWN	0.130748
TCCAGAG_MIR518C	0.130857
TAXCREB_01	0.131041
ATGCAGT_MIR217	0.131252
E2F_Q6_01	0.131396
GCGSCMNTTT_UNKNOWN	0.131504
GTGCCAA_MIR96	0.131887
CAGTGTT_MIR141_MIR200A	0.132042
NF1_Q6_01	0.132536
AAGCACT_MIR520F	0.133659
GAGCCAG_MIR149	0.133724
ATAACCT_MIR154	0.135542
MYOD_01	0.135739
P300_01	0.135921
ATF3_Q6	0.136166
ETS_Q4	0.137017
STAT_01	0.138964
E2F_03	0.139077
GGATCCG_MIR127	0.139384
CTCAGGG_MIR125B_MIR125A	0.139452
CREB_Q4	0.14015
SRF_01	0.140418
YGACNNYACAR_UNKNOWN	0.141237
CACTGCC_MIR34A_MIR34C_MIR449	0.141245
AATGTGA_MIR23A_MIR23B	0.141491
E2F1_Q4_01	0.142159
E2F1_Q4	0.143282
TTTGCAG_MIR518A2	0.143306
ZF5_01	0.143734
CTACTAG_MIR325	0.144533
KTGGYRSGAA_UNKNOWN	0.144691
NKX25_01	0.146136
TGCCTTA_MIR124A	0.147606
P53_DECAMER_Q2	0.148942
PAX2_01	0.151219
AAGCCAT_MIR135A_MIR135B	0.151369
LYF1_01	0.151429
WHN_B	0.153551
TTTGTAG_MIR520D	0.153833
MYCMAX_02	0.153923
CTGCAGY_UNKNOWN	0.15435
TACAATC_MIR508	0.154508
CEBP_Q2_01	0.154933
FREAC7_01	0.154963
TATTATA_MIR374	0.156795
TFIII_Q6	0.158453
HTF_01	0.159082
NRF1_Q6	0.159104
WGGAATGY_TEF1_Q6	0.159285
CAGTCAC_MIR134	0.160039
LXR_Q3	0.161893
E2F_Q3_01	0.164273
ATF1_Q6	0.165015
NRF2_01	0.165352
USF_Q6	0.165368
CAGGGTC_MIR504	0.1655
GCACTTT_MIR175P_MIR20A_MIR106A_MIR106B_MIR20B_MIR519D	0.169526
POU3F2_01	0.169634
LMO2COM_02	0.171615
AGGAAGC_MIR5163P	0.172511
TGASTMAGC_NFE2_01	0.172934
AP1_Q4	0.173283
TTTGCAC_MIR19A_MIR19B	0.173694
TATCTGG_MIR488	0.173828
CREBP1_Q2	0.17389
USF_02	0.174113
ACCTGTTG_UNKNOWN	0.174374
GTGGTGA_MIR197	0.174872
TFIIA_Q6	0.17599
USF_01	0.17686
SP1_Q6	0.17709
CACGTG_MYC_Q2	0.17897
GTACAGG_MIR486	0.179115
SP1_Q2_01	0.179457
CREB_Q2	0.181797
CETS1P54_01	0.18226
AAGCAAT_MIR137	0.183949
TMTCGCGANR_UNKNOWN	0.184504
ACGCACA_MIR210	0.185425
GTGCAAA_MIR507	0.186135
COREBINDINGFACTOR_Q6	0.188286
ATGCTGG_MIR338	0.188454
GGCAGCT_MIR22	0.189346
BACH1_01	0.18939
CTCTATG_MIR368	0.189776
ER_Q6_01	0.190483
GCACCTT_MIR18A_MIR18B	0.191485
TGCGCANK_UNKNOWN	0.191536
CREBP1CJUN_01	0.193286
YY1_02	0.19446
T3R_Q6	0.198026
PAX5_01	0.198159
YRTCANNRCGC_UNKNOWN	0.198218
TCCATTKW_UNKNOWN	0.200904
ACAACCT_MIR453	0.20137
MYCMAX_B	0.202266
TTGCACT_MIR130A_MIR301_MIR130B	0.202909
CCCACAT_MIR2993P	0.206004
HP1SITEFACTOR_Q6	0.20698
COMP1_01	0.207575
GCGNNANTTCC_UNKNOWN	0.208401
CP2_02	0.212029
CAGCCTC_MIR4855P	0.21283
FOXM1_01	0.213185
CTCCAAG_MIR432	0.214969
SPZ1_01	0.21568
GGGNRMNNYCAT_UNKNOWN	0.216078
CREB_Q2_01	0.217817
EN1_01	0.218167
CREB_01	0.21918
CACTGTG_MIR128A_MIR128B	0.219356
AREB6_02	0.221757
TTCYRGAA_UNKNOWN	0.223093
LEF1_Q2	0.225008
AACTGGA_MIR145	0.225389
GCTNWTTGK_UNKNOWN	0.22703
GCCATNTTG_YY1_Q6	0.228105
GGCNKCCATNK_UNKNOWN	0.228348
YAATNRNNNYNATT_UNKNOWN	0.230517
CCAWYNNGAAR_UNKNOWN	0.231487
DBP_Q6	0.232878
HNF4_01_B	0.234551
GCTCTTG_MIR335	0.236126
STAT5A_02	0.236394
GATGKMRGCG_UNKNOWN	0.236724
ACCATTT_MIR522	0.237892
IK3_01	0.2396
MZF1_01	0.240488
NRF2_Q4	0.241605
TGTATGA_MIR4853P	0.243886
YY1_Q6	0.244199
MYCMAX_03	0.244561
BACH2_01	0.246182
PAX3_01	0.248698
ATF_01	0.248734
RCGCANGCGY_NRF1_Q6	0.248872
GTGACGY_E4F1_Q6	0.249048
TAANNYSGCG_UNKNOWN	0.255173
MYCMAX_01	0.256584
GATA3_01	0.260418
PAX4_01	0.263952
NFMUE1_Q6	0.269276
CACCCBINDINGFACTOR_Q6	0.27046
STAT1_01	0.27069
EVI1_06	0.271178
SP1_Q6_01	0.275705
AP2_Q3	0.276493
HIF1_Q5	0.278209
ELK1_02	0.278477
MYC_Q2	0.27947
GACAGGG_MIR339	0.281163
ARNT_01	0.288163
SMAD4_Q6	0.289916
PAX4_04	0.291137
TCGATGG_MIR213	0.291162
AAGWWRNYGGC_UNKNOWN	0.293353
GCAAGAC_MIR431	0.295066
USF_Q6_01	0.296835
LFA1_Q6	0.300356
CREB_Q4_01	0.30144
SP1_Q4_01	0.301882
USF2_Q6	0.302589
TGACGTCA_ATF3_Q6	0.3049
ACTAYRNNNCCCR_UNKNOWN	0.304928
HIF1_Q3	0.307432
ARNT_02	0.309636
MCAATNNNNNGCG_UNKNOWN	0.310176
MEF2_01	0.311393
ATF_B	0.311895
GGGCGGR_SP1_Q6	0.313147
CART1_01	0.313406
GATA2_01	0.316568
USF_C	0.324571
NERF_Q2	0.326551
SCGGAAGY_ELK1_02	0.326597
MAX_01	0.32673
GABP_B	0.328191
CCCNNNNNNAAGWT_UNKNOWN	0.353021
GGAANCGGAANY_UNKNOWN	0.356244
CCAATNNSNNNGCG_UNKNOWN	0.36221
GATA1_01	0.36888
AGCGCTT_MIR518F_MIR518E_MIR518A	0.389273
ATGCACG_MIR517B	0.406045
NMYC_01	0.430654

## Sheet: Sheet1
	PCC
NMYC_01	0.430654
ATGCACG_MIR517B	0.406045
AGCGCTT_MIR518F_MIR518E_MIR518A	0.389273
GATA1_01	0.36888
CCAATNNSNNNGCG_UNKNOWN	0.36221
GGAANCGGAANY_UNKNOWN	0.356244
CCCNNNNNNAAGWT_UNKNOWN	0.353021
GABP_B	0.328191
MAX_01	0.32673
SCGGAAGY_ELK1_02	0.326597
NERF_Q2	0.326551
USF_C	0.324571
GATA2_01	0.316568
CART1_01	0.313406
GGGCGGR_SP1_Q6	0.313147
ATF_B	0.311895
MEF2_01	0.311393
MCAATNNNNNGCG_UNKNOWN	0.310176
ARNT_02	0.309636
HIF1_Q3	0.307432
ACTAYRNNNCCCR_UNKNOWN	0.304928
TGACGTCA_ATF3_Q6	0.3049
USF2_Q6	0.302589
SP1_Q4_01	0.301882
CREB_Q4_01	0.30144
LFA1_Q6	0.300356
USF_Q6_01	0.296835
GCAAGAC_MIR431	0.295066
AAGWWRNYGGC_UNKNOWN	0.293353
TCGATGG_MIR213	0.291162
PAX4_04	0.291137
SMAD4_Q6	0.289916
ARNT_01	0.288163
GACAGGG_MIR339	0.281163
MYC_Q2	0.27947
ELK1_02	0.278477
HIF1_Q5	0.278209
AP2_Q3	0.276493
SP1_Q6_01	0.275705
EVI1_06	0.271178
STAT1_01	0.27069
CACCCBINDINGFACTOR_Q6	0.27046
NFMUE1_Q6	0.269276
PAX4_01	0.263952
GATA3_01	0.260418
MYCMAX_01	0.256584
TAANNYSGCG_UNKNOWN	0.255173
GTGACGY_E4F1_Q6	0.249048
RCGCANGCGY_NRF1_Q6	0.248872
ATF_01	0.248734
ICSBP_Q6	-0.218594
TTGTTT_FOXO4_01	-0.218594
FOXO4_02	-0.219899
PBX1_01	-0.222408
PU1_Q6	-0.222871
TAL1ALPHAE47_01	-0.223081
E4BP4_01	-0.224148
HFH4_01	-0.225148
HNF1_Q6	-0.225552
RGTTAMWNATT_HNF1_01	-0.229277
E12_Q6	-0.23003
GGGACCA_MIR133A_MIR133B	-0.235731
CTCTGGA_MIR520A_MIR525	-0.236412
NFAT_Q4_01	-0.23669
CHX10_01	-0.238997
TEF_Q6	-0.239978
LEF1_Q6	-0.241012
RTAAACA_FREAC2_01	-0.247894
CAGCAGG_MIR370	-0.248035
SRY_01	-0.248535
GTGTGAG_MIR342	-0.249294
FOXJ2_01	-0.250294
PPARA_01	-0.250325
CDPCR3_01	-0.251106
EFC_Q6	-0.251217
RSRFC4_01	-0.253095
OCT1_B	-0.258177
TAL1BETAITF2_01	-0.260663
OCT1_04	-0.26131
CEBPB_02	-0.261743
TCCCCAC_MIR491	-0.264073
HNF1_C	-0.264638
TGTGTGA_MIR377	-0.266249
CEBP_Q3	-0.271407
GAGCTGG_MIR337	-0.274206
PITX2_Q2	-0.286672
GATA1_04	-0.294467
GAANYNYGACNY_UNKNOWN	-0.294774
RTTTNNNYTGGM_UNKNOWN	-0.297181
GATA_C	-0.305413
ATGTCAC_MIR489	-0.31025
FREAC2_01	-0.318138
OCT1_05	-0.319551
FOX_Q2	-0.322421
CAGGTCC_MIR492	-0.341475
PBX1_02	-0.353603
TGCTGAY_UNKNOWN	-0.362981
HFH1_01	-0.3638
HLF_01	-0.403939
PAX_Q6	-0.423853
