# Supplementary material for: Regulator combinations identify systemic sclerosis patients with more severe disease
Source: JCI Insight. 2020 Sep 3;5(17):e137567. doi: 10.1172/jci.insight.137567 (PMC7526449; doi:10.1172/jci.insight.137567)
Supplement: Supplemental Table 10 [file jciinsight-5-137567-s151.xlsx]

## Sheet: MPH_Inflammatory_Cor
	PCC
GTTAAAG_MIR302B	0.512809
SMAD4_Q6	0.492733
ICSBP_Q6	0.405278
STAT_01	0.401022
RYAAAKNNNNNNTTGW_UNKNOWN	0.396698
ETS1_B	0.391595
NFKB_Q6	0.364038
AAANWWTGC_UNKNOWN	0.355328
GAGCCAG_MIR149	0.344975
RGAGGAARY_PU1_Q6	0.337437
MGGAAGTG_GABP_B	0.327923
PAX3_01	0.3243
COREBINDINGFACTOR_Q6	0.323868
RACCACAR_AML_Q6	0.319559
CATRRAGC_UNKNOWN	0.313079
IRF1_01	0.304686
GTCGATC_MIR3695P	0.302198
TATA_C	0.301028
FAC1_01	0.296056
IRF2_01	0.295345
CEBPB_01	0.294053
IRF_Q6	0.293719
TEL2_Q6	0.291512
GCTGAGT_MIR5125P	0.289534
NFAT_Q6	0.28879
CAGCACT_MIR5123P	0.286743
CGTCTTA_MIR208	0.286246
GTGGTGA_MIR197	0.286176
ETS_Q4	0.283899
CREL_01	0.283074
GACAATC_MIR219	0.281903
CCCAGAG_MIR326	0.278538
STAT_Q6	0.272238
CACCAGC_MIR138	0.271199
SRF_C	0.267462
GGARNTKYCCA_UNKNOWN	0.266124
MYOD_01	0.265697
TTCNRGNNNNTTC_HSF_Q6	0.258067
GGATCCG_MIR127	0.255056
AGGGCAG_MIR18A	0.254273
GGAANCGGAANY_UNKNOWN	0.252824
RYTTCCTG_ETS2_B	0.252235
KTGGYRSGAA_UNKNOWN	0.249489
NFKAPPAB_01	0.247704
STAT6_02	0.2456
GGCGGCA_MIR371	0.244583
BRN2_01	0.239461
PEA3_Q6	0.238382
GABP_B	0.236613
TATA_01	0.234076
E47_02	0.233782
STAT5A_01	0.231903
NFKB_Q6_01	0.229274
AFP1_Q6	0.227569
CAGGGTC_MIR504	0.227385
ACGCACA_MIR210	0.223855
AAAYRNCTG_UNKNOWN	0.22172
SRF_Q4	0.21826
IK1_01	0.218015
STAT5B_01	0.21359
ATF1_Q6	0.211928
ACCAATC_MIR509	0.211097
CAGCCTC_MIR4855P	0.210319
ZF5_01	0.21009
SCGGAAGY_ELK1_02	0.206562
STTTCRNTTT_IRF_Q6	0.200284
ELF1_Q6	0.199698
AP1_Q4	0.198111
AML_Q6	0.195419
CEBP_Q2	0.194949
AGGCACT_MIR5153P	0.191739
AMEF2_Q6	0.190426
ATAACCT_MIR154	0.190252
PAX2_01	0.189462
SRF_Q5_01	0.188361
IRF7_01	0.184761
ISRE_01	0.183571
USF_02	0.180953
ETS2_B	0.180815
HP1SITEFACTOR_Q6	0.180323
TTCYNRGAA_STAT5B_01	0.178921
SRF_Q6	0.175353
FXR_Q3	0.175085
GGGNNTTTCC_NFKB_Q6_01	0.174454
YYCATTCAWW_UNKNOWN	0.17196
FREAC7_01	0.171382
GTCAGGA_MIR378	0.170763
NERF_Q2	0.169338
E2F_Q3	0.168884
NFKB_C	0.165814
GGCCAGT_MIR193A_MIR193B	0.163634
PAX6_01	0.163562
AREB6_04	0.162979
CEBPB_02	0.161053
STAT3_01	0.159784
TTANWNANTGGM_UNKNOWN	0.159659
GCGNNANTTCC_UNKNOWN	0.157613
TCTCTCC_MIR185	0.156774
YKACATTT_UNKNOWN	0.156587
CCAWWNAAGG_SRF_Q4	0.156226
TAANNYSGCG_UNKNOWN	0.155625
AGCGCTT_MIR518F_MIR518E_MIR518A	0.154855
RP58_01	0.154475
TGCACGA_MIR517A_MIR517C	0.154209
GTTNYYNNGGTNA_UNKNOWN	0.153882
TEF_Q6	0.153683
STAT5A_03	0.153505
TGGAAA_NFAT_Q4_01	0.152162
CTCTGGA_MIR520A_MIR525	0.147337
CTGTTAC_MIR194	0.146143
NFKAPPAB65_01	0.145636
AGGAAGC_MIR5163P	0.144549
TCCCRNNRTGC_UNKNOWN	0.1442
ZID_01	0.141198
WGTTNNNNNAAA_UNKNOWN	0.140159
GCM_Q2	0.136334
CTTTGT_LEF1_Q2	0.135373
ATF6_01	0.134977
RAAGNYNNCTTY_UNKNOWN	0.133453
TCF11_01	0.13273
DR4_Q2	0.132659
ACCGAGC_MIR423	0.131454
PAX_Q6	0.130698
AGCTCCT_MIR28	0.130542
GAANYNYGACNY_UNKNOWN	0.129434
GACAGGG_MIR339	0.129276
GATA1_02	0.127223
GGGNRMNNYCAT_UNKNOWN	0.125786
NRF2_01	0.125469
TTCYRGAA_UNKNOWN	0.125109
TMTCGCGANR_UNKNOWN	0.124028
AHRARNT_01	0.123733
AGGTGCA_MIR500	0.122319
CEBPA_01	0.120229
STAT4_01	0.115433
PAX4_04	0.112606
GGCKCATGS_UNKNOWN	0.111734
E2F1_Q6	0.109673
E2F_01	0.108819
SRY_02	0.106248
DR3_Q4	0.105691
TTF1_Q6	0.104709
MEIS1_01	0.103668
CAGTCAC_MIR134	0.103639
GTACAGG_MIR486	0.100904
EVI1_01	0.100604
HOXA4_Q2	0.100435
CCAGGGG_MIR331	0.0996639
PITX2_Q2	0.0994908
PBX1_02	0.0993775
E2F4DP1_01	0.0982421
MTF1_Q4	0.0980009
CEBP_01	0.0972295
SMTTTTGT_UNKNOWN	0.0944631
TAXCREB_01	0.0938458
CTGRYYYNATT_UNKNOWN	0.0914456
AP1FJ_Q2	0.0910953
AP1_Q2	0.0895413
CTTGTAT_MIR381	0.0894909
GCCATNTTG_YY1_Q6	0.0892277
NKX25_02	0.0886013
ACCTGTTG_UNKNOWN	0.0874505
MSX1_01	0.0871458
LXR_DR4_Q3	0.0866551
E2F_02	0.0854978
TGCTTTG_MIR330	0.0854284
TCTGGAC_MIR198	0.085373
LEF1_Q2	0.0847489
RREB1_01	0.0841419
AAGCAAT_MIR137	0.0838007
YAATNRNNNYNATT_UNKNOWN	0.082672
CEBPGAMMA_Q6	0.0820827
CGTSACG_PAX3_B	0.0820444
ATGCTGG_MIR338	0.0802474
GGCNKCCATNK_UNKNOWN	0.0801489
CDPCR3_01	0.0797631
GGCAGAC_MIR346	0.0795646
CTACTAG_MIR325	0.0790231
MYCMAX_03	0.0785203
PIT1_Q6	0.0781341
TCCGTCC_MIR184	0.0778598
ATF3_Q6	0.0778556
CCAWNWWNNNGGC_UNKNOWN	0.0777073
CAGTGTT_MIR141_MIR200A	0.077445
TCATCTC_MIR143	0.0774107
MYOD_Q6_01	0.076871
YY1_Q6	0.0758502
ATGTAGC_MIR221_MIR222	0.0752995
CCACACA_MIR147	0.0749782
AAGWWRNYGGC_UNKNOWN	0.0742152
AP4_01	0.0727447
AP2_Q6	0.0720263
E2F1_Q4	0.0715701
CACTGTG_MIR128A_MIR128B	0.0715686
GTGACGY_E4F1_Q6	0.0714849
FOXO3_01	0.0712191
WCTCNATGGY_UNKNOWN	0.0712138
E2A_Q2	0.0710931
GCTCTTG_MIR335	0.0704959
SNACANNNYSYAGA_UNKNOWN	0.0702238
FREAC3_01	0.0690787
CGGTGTG_MIR220	0.0680801
PAX3_B	0.0679503
TAL1BETAITF2_01	0.0675885
COUP_01	0.0673079
PAX8_01	0.0656119
PAX4_03	0.0654925
OCT1_03	0.0644527
ACAWNRNSRCGG_UNKNOWN	0.0644182
CAATGCA_MIR33	0.0638694
FOXO4_02	0.0629049
E2F1DP1RB_01	0.0622293
GAGACTG_MIR452	0.0619171
MYOGNF1_01	0.0602739
CREBP1CJUN_01	0.0599568
IK2_01	0.0588276
CCGNMNNTNACG_UNKNOWN	0.0584924
E2F1DP1_01	0.0552363
E2F1DP2_01	0.0552363
E2F4DP2_01	0.0552363
GGGGCCC_MIR296	0.055182
EN1_01	0.054611
CGCTGCT_MIR503	0.0545693
CIZ_01	0.0539606
GCGSCMNTTT_UNKNOWN	0.0537057
AHR_Q5	0.0535077
AAACCAC_MIR140	0.0529655
TGAYRTCA_ATF3_Q6	0.0525738
RRCCGTTA_UNKNOWN	0.0525619
RGAANNTTC_HSF1_01	0.052128
E12_Q6	0.0520397
HSF_Q6	0.0508541
GCACTTT_MIR175P_MIR20A_MIR106A_MIR106B_MIR20B_MIR519D	0.0504051
EVI1_03	0.0502472
CDP_01	0.0496472
PAX5_01	0.0495267
E2F1_Q3	0.046675
YTCCCRNNAGGY_UNKNOWN	0.0452356
CETS1P54_01	0.0442928
CHOP_01	0.0438311
TTCCGTT_MIR191	0.0417944
GGCACAT_MIR455	0.0417189
SGCGSSAAA_E2F1DP2_01	0.0413939
ARNT_02	0.0410441
GTCNYYATGR_UNKNOWN	0.0409333
COMP1_01	0.0401914
TATAAA_TATA_01	0.0389865
TCCCCAC_MIR491	0.0384103
CACTGCC_MIR34A_MIR34C_MIR449	0.0371395
GATA6_01	0.0370324
GCGCCTT_MIR525_MIR524	0.0361586
ATAAGCT_MIR21	0.0338615
AAAGGAT_MIR501	0.0334332
WYAAANNRNNNGCG_UNKNOWN	0.0329656
TGACGTCA_ATF3_Q6	0.0326183
CREB_Q2	0.0321765
MYOD_Q6	0.0311876
MEF2_01	0.029486
ELK1_02	0.0293549
ER_Q6_02	0.0288434
YY1_02	0.0268311
XBP1_01	0.026809
AML1_01	0.0266416
AML1_Q6	0.0266416
VDR_Q3	0.024805
YTAATTAA_LHX3_01	0.0246122
TCF11MAFG_01	0.0242297
SRY_01	0.023877
CREB_Q3	0.0229901
RSRFC4_Q2	0.022839
STAT1_03	0.0200681
AR_02	0.0198676
POU3F2_02	0.0195216
ATACTGT_MIR144	0.0195096
GCAAAAA_MIR129	0.0194739
E2F1_Q6_01	0.0190912
PU1_Q6	0.0182276
CTGCAGY_UNKNOWN	0.0179732
FOXO4_01	0.0175305
P53_02	0.017512
SP1_Q2_01	0.0171732
WTTGKCTG_UNKNOWN	0.0157237
GCAAGGA_MIR502	0.01541
GTGTTGA_MIR505	0.0132109
ACTGTAG_MIR139	0.0128763
TCCAGAG_MIR518C	0.0113633
ZIC3_01	0.0110935
E2F_Q6	0.0106872
GGCNNMSMYNTTG_UNKNOWN	0.0105332
SMAD3_Q6	0.0101501
TATTATA_MIR374	0.0100928
ATGTTTC_MIR494	0.00833409
POU1F1_Q6	0.00798593
KCCGNSWTTT_UNKNOWN	0.00797719
GGGAGGRR_MAZ_Q6	0.00754092
CTCAGGG_MIR125B_MIR125A	0.00726938
MYOGENIN_Q6	0.00645294
TTANTCA_UNKNOWN	0.0062446
HTF_01	0.00599438
VDR_Q6	0.00582724
GGCNRNWCTTYS_UNKNOWN	0.00485313
CDPCR1_01	0.00460444
GTGCCAA_MIR96	0.00411461
LXR_Q3	0.00390276
CCCNNGGGAR_OLF1_01	0.00388243
ATF_B	0.00192539
GTAGGCA_MIR189	0.00181605
GAGCTGG_MIR337	0.00101241
BACH1_01	0.000106284
E2F_Q4	-0.00102489
CREB_Q2_01	-0.00122367
YCATTAA_UNKNOWN	-0.00280782
ARNT_01	-0.00311189
TAL1ALPHAE47_01	-0.00365022
HEN1_02	-0.00408875
IRF1_Q6	-0.00459145
ACAWYAAAG_UNKNOWN	-0.00501253
E47_01	-0.00604859
AAGGGAT_MIR188	-0.0070533
BACH2_01	-0.00804466
CCTGAGT_MIR510	-0.00826035
CART1_01	-0.0103171
OSF2_Q6	-0.0110999
TGCTGCT_MIR15A_MIR16_MIR15B_MIR195_MIR424_MIR497	-0.011752
NKX25_01	-0.0130058
TATCTGG_MIR488	-0.0136537
PAX2_02	-0.0143469
SRF_01	-0.0146357
YGCGYRCGC_UNKNOWN	-0.0147942
PAX4_02	-0.0160261
TNCATNTCCYR_UNKNOWN	-0.0160395
STAT1_02	-0.0163282
TCTAGAG_MIR517	-0.0166572
ATCMNTCCGY_UNKNOWN	-0.0184265
TTGTTT_FOXO4_01	-0.0185135
GGGCATT_MIR365	-0.0190218
SMAD_Q6	-0.0191454
ZIC2_01	-0.0191588
GTAAGAT_MIR200A	-0.0195581
CTAGGAA_MIR384	-0.0199577
CTGAGCC_MIR24	-0.0207634
TTGCWCAAY_CEBPB_02	-0.0212866
AREB6_03	-0.0220673
LFA1_Q6	-0.0221771
CGCAAAA_MIR450	-0.0227519
CCTNTMAGA_UNKNOWN	-0.0229439
NCX_01	-0.0234298
ACTTTAT_MIR1425P	-0.0235176
ACAGGGT_MIR10A_MIR10B	-0.0240862
HIF1_Q5	-0.0253497
NRF1_Q6	-0.0257595
NRF2_Q4	-0.0268641
CCCNNNNNNAAGWT_UNKNOWN	-0.0269104
GGCACTT_MIR519E	-0.02751
CTATGCA_MIR153	-0.0276116
GTATTAT_MIR3693P	-0.0276476
SP1_01	-0.0284669
USF2_Q6	-0.0294681
ATATGCA_MIR448	-0.030751
STAT5A_04	-0.0315998
GCTNWTTGK_UNKNOWN	-0.0317207
USF_01	-0.0323307
WWTAAGGC_UNKNOWN	-0.0324031
GATA4_Q3	-0.0328838
CEBP_Q2_01	-0.0330405
CGGAARNGGCNG_UNKNOWN	-0.0331634
CREB_01	-0.033204
MMEF2_Q6	-0.0332828
HMEF2_Q6	-0.0339547
HSF2_01	-0.0340563
CCTGTGA_MIR513	-0.0342405
TCTGATC_MIR383	-0.0342785
GCCNNNWTAAR_UNKNOWN	-0.0346778
HSF1_01	-0.0355499
AHRARNT_02	-0.0358653
AACTGAC_MIR223	-0.0361492
GTAAACC_MIR2995P	-0.0361619
SREBP1_02	-0.0364499
TGACATY_UNKNOWN	-0.0370359
AGCYRWTTC_UNKNOWN	-0.0385237
ATGTTAA_MIR302C	-0.0385545
HOXA3_01	-0.0388563
ATF_01	-0.0389343
MAX_01	-0.0398565
MEIS1BHOXA9_01	-0.040643
KMCATNNWGGA_UNKNOWN	-0.0407702
TCTGATA_MIR361	-0.0410962
CYTAGCAAY_UNKNOWN	-0.0411969
MYB_Q3	-0.0444032
GTGTGAG_MIR342	-0.0449654
YWATTWNNRGCT_UNKNOWN	-0.0453172
YNTTTNNNANGCARM_UNKNOWN	-0.0454824
CREB_Q4_01	-0.0459009
CREBP1_01	-0.0461285
STAT1_01	-0.0465491
PR_01	-0.0469088
AAGCACT_MIR520F	-0.0473058
TTTGCAG_MIR518A2	-0.0477745
MCAATNNNNNGCG_UNKNOWN	-0.0478019
SEF1_C	-0.0478728
OCT1_04	-0.0482716
AGTCTTA_MIR499	-0.0484217
HEN1_01	-0.0494534
ATGTACA_MIR493	-0.0496715
RACTNNRTTTNC_UNKNOWN	-0.0505752
MEIS1AHOXA9_01	-0.0506663
CAGTATT_MIR200B_MIR200C_MIR429	-0.0507899
AGCGCAG_MIR191	-0.0515861
E2F_Q6_01	-0.0536407
AR_03	-0.0538203
CAGGTCC_MIR492	-0.0541103
NF1_Q6	-0.0543924
YTAAYNGCT_UNKNOWN	-0.0544621
OCT1_02	-0.0547013
CCANNAGRKGGC_UNKNOWN	-0.054999
ACTACCT_MIR196A_MIR196B	-0.0551699
PR_02	-0.0556242
TCCAGAT_MIR5165P	-0.0556566
RORA2_01	-0.0558313
AP2_Q6_01	-0.0560174
PAX5_02	-0.0577129
PAX4_01	-0.0577988
COUP_DR1_Q6	-0.0584981
AACYNNNNTTCCS_UNKNOWN	-0.0591736
CREB_Q4	-0.059617
ETF_Q6	-0.0598408
TAGCTTT_MIR9	-0.0599852
CACGTTT_MIR302A	-0.0601792
ACTGCCT_MIR34B	-0.0607386
E2F_Q3_01	-0.0609254
CATTTCA_MIR203	-0.0612385
RCGCANGCGY_NRF1_Q6	-0.0614264
MAF_Q6	-0.061599
AGGAGTG_MIR483	-0.0620026
CEBPDELTA_Q6	-0.062507
LMO2COM_02	-0.0626188
GACTGTT_MIR212_MIR132	-0.0626707
WGGAATGY_TEF1_Q6	-0.0633133
CREB_02	-0.0635521
IK3_01	-0.0635614
P53_DECAMER_Q2	-0.0636791
GGTGTGT_MIR329	-0.0641084
GGAMTNNNNNTCCY_UNKNOWN	-0.0644509
EGR_Q6	-0.0649341
MEF2_03	-0.0652091
NFMUE1_Q6	-0.0652182
TCGATGG_MIR213	-0.0657787
AATGTGA_MIR23A_MIR23B	-0.0658613
FOXO1_02	-0.0663327
TAXCREB_02	-0.0666229
HIF1_Q3	-0.0671777
MIF1_01	-0.0673633
TAGAACC_MIR182	-0.0674832
HAND1E47_01	-0.0675936
AGCACTT_MIR93_MIR302A_MIR302B_MIR302C_MIR302D_MIR372_MIR373_MIR520E_MIR520A_MIR526B_MIR520B_MIR520C_MIR520D	-0.0678271
CTCTAGA_MIR526C_MIR518F_MIR526A	-0.0680041
STAT5A_02	-0.0680457
E2F_Q2	-0.0683198
RYTGCNNRGNAAC_MIF1_01	-0.0683725
STAT3_02	-0.0684116
CCCACAT_MIR2993P	-0.0685124
FOXJ2_02	-0.0686455
HMGIY_Q6	-0.0692473
EVI1_04	-0.0694149
TGTGTGA_MIR377	-0.0695173
TGCACTT_MIR519C_MIR519B_MIR519A	-0.0697242
CATTGTYY_SOX9_B1	-0.0697709
EGR3_01	-0.0710616
TTGGGAG_MIR150	-0.0713035
STAT6_01	-0.0714983
MYCMAX_B	-0.0719801
GTGCCTT_MIR506	-0.0724652
RYCACNNRNNRNCAG_UNKNOWN	-0.0727877
ACAACCT_MIR453	-0.0733771
CCTGCTG_MIR214	-0.0740681
TFIIA_Q6	-0.074149
CDX2_Q5	-0.0773043
CTAWWWATA_RSRFC4_Q2	-0.0793764
HMX1_01	-0.0806707
CTTTGA_LEF1_Q2	-0.080886
IPF1_Q4	-0.0813593
ACACTCC_MIR122A	-0.0818432
GRE_C	-0.081978
SOX9_B1	-0.0821083
USF_Q6_01	-0.0825447
TCCATTKW_UNKNOWN	-0.0829501
ATGCTGC_MIR103_MIR107	-0.0843255
GGGCGGR_SP1_Q6	-0.08458
CACGTG_MYC_Q2	-0.0850363
GGGATGC_MIR3245P	-0.085336
HNF6_Q6	-0.0856377
ELK1_01	-0.0862054
EGR2_01	-0.0863811
E4F1_Q6	-0.0904018
OCT1_06	-0.0904499
MYCMAX_02	-0.0908693
FOX_Q2	-0.0912352
TACAATC_MIR508	-0.0924015
WHN_B	-0.0924851
CCAGGTT_MIR490	-0.0925386
TGCGCANK_UNKNOWN	-0.0936253
CTTTAAR_UNKNOWN	-0.0936461
GATGKMRGCG_UNKNOWN	-0.0955274
GTTTGTT_MIR495	-0.0969434
MYCMAX_01	-0.0981897
AACTTT_UNKNOWN	-0.0982431
GTCTTCC_MIR7	-0.0991225
AP4_Q6_01	-0.0991549
LMO2COM_01	-0.0996655
NKX22_01	-0.100144
AAGCACA_MIR218	-0.100712
RGTTAMWNATT_HNF1_01	-0.100919
E2F_03	-0.101079
GGGACCA_MIR133A_MIR133B	-0.101121
AGGGCCA_MIR328	-0.102603
E2F1_Q4_01	-0.102936
TAAYNRNNTCC_UNKNOWN	-0.103085
S8_01	-0.10364
CHX10_01	-0.104673
TTTTGAG_MIR373	-0.104754
ATCTTGC_MIR31	-0.104755
TACTTGA_MIR26A_MIR26B	-0.105164
TGATTTRY_GFI1_01	-0.105812
TFIII_Q6	-0.106787
NKX3A_01	-0.108017
TGACCTTG_SF1_Q6	-0.108191
CDPCR3HD_01	-0.109187
ACTAYRNNNCCCR_UNKNOWN	-0.109233
OCT1_07	-0.110932
AATGGAG_MIR136	-0.111241
GCATTTG_MIR105	-0.111251
HEB_Q6	-0.11242
TTGGAGA_MIR5155P_MIR519E	-0.112783
TGCCTTA_MIR124A	-0.114497
GTGACTT_MIR224	-0.114768
CAGNYGKNAAA_UNKNOWN	-0.115564
CREBP1_Q2	-0.116119
TAGGTCA_MIR192_MIR215	-0.116423
CTCTATG_MIR368	-0.118228
YTTCCNNNGGAMR_UNKNOWN	-0.11951
TGACAGNY_MEIS1_01	-0.120007
YGCANTGCR_UNKNOWN	-0.120149
GATA2_01	-0.121092
YATTNATC_UNKNOWN	-0.12249
MYB_Q5_01	-0.122731
RSRFC4_01	-0.123668
AP2ALPHA_01	-0.125051
WCAANNNYCAG_UNKNOWN	-0.125649
GGCAGCT_MIR22	-0.126051
ACCAAAG_MIR9	-0.12662
AAGCCAT_MIR135A_MIR135B	-0.128064
ATF4_Q2	-0.128553
TTGCCAA_MIR182	-0.128562
NFY_Q6	-0.129145
GTTRYCATRR_UNKNOWN	-0.129156
ACACTAC_MIR1423P	-0.130105
AP1_Q2_01	-0.130283
USF_C	-0.131081
MEF2_04	-0.131508
FOXO1_01	-0.131555
TAL1BETAE47_01	-0.131994
TST1_01	-0.132288
NKX61_01	-0.132641
TGACCTY_ERR1_Q2	-0.133055
YATGNWAAT_OCT_C	-0.133301
FOXD3_01	-0.133626
NFY_C	-0.134701
CACBINDINGPROTEIN_Q6	-0.135963
TACGGGT_MIR99A_MIR100_MIR99B	-0.13613
CP2_02	-0.136553
POU6F1_01	-0.136914
GR_01	-0.136973
YGACNNYACAR_UNKNOWN	-0.137026
CMYB_01	-0.137529
EVI1_05	-0.137836
YNGTTNNNATT_UNKNOWN	-0.137854
CEBP_C	-0.13822
ATAGGAA_MIR202	-0.138859
GTGTCAA_MIR514	-0.139168
NF1_Q6_01	-0.139373
MZF1_01	-0.13939
NFE2_01	-0.140565
RNTCANNRNNYNATTW_UNKNOWN	-0.141869
RORA1_01	-0.141945
CDP_02	-0.142426
ATGCACG_MIR517B	-0.143227
TTAYRTAA_E4BP4_01	-0.14325
CTTTGCA_MIR527	-0.143457
CAGCTTT_MIR320	-0.14365
CTCAAGA_MIR526B	-0.143983
GCAAGAC_MIR431	-0.14401
TAATGTG_MIR323	-0.144129
YRTCANNRCGC_UNKNOWN	-0.144167
RFX1_02	-0.14452
NMYC_01	-0.144547
AR_Q6	-0.145495
GTGCCAT_MIR183	-0.146536
GTACTGT_MIR101	-0.147293
ATTCTTT_MIR186	-0.148111
SP1_Q6_01	-0.148125
AGTGCGT_MIR521	-0.148829
RRAGTTGT_UNKNOWN	-0.149173
SPZ1_01	-0.149208
TEF1_Q6	-0.149858
RTTTNNNYTGGM_UNKNOWN	-0.150393
PPAR_DR1_Q2	-0.151325
CAGCTG_AP4_Q5	-0.151354
ER_Q6_01	-0.151619
LHX3_01	-0.151797
OCT1_05	-0.152759
CTGYNNCTYTAA_UNKNOWN	-0.152808
AP3_Q6	-0.15371
PAX8_B	-0.154084
TTTGCAC_MIR19A_MIR19B	-0.154894
FXR_IR1_Q6	-0.155827
FOXJ2_01	-0.156855
ACTWSNACTNY_UNKNOWN	-0.157075
WTGAAAT_UNKNOWN	-0.15778
PTF1BETA_Q6	-0.158233
TCTATGA_MIR376A_MIR376B	-0.158599
E2F_Q4_01	-0.15955
HLF_01	-0.160481
AP4_Q6	-0.160995
EVI1_02	-0.161067
HNF3ALPHA_Q6	-0.161075
TGASTMAGC_NFE2_01	-0.161584
MYB_Q6	-0.161618
MYC_Q2	-0.161674
AP1_01	-0.161822
CAGGTG_E12_Q6	-0.162612
PPARA_01	-0.16314
YY1_01	-0.163304
MAZ_Q6	-0.164374
TTGCACT_MIR130A_MIR301_MIR130B	-0.164879
POU3F2_01	-0.165836
SF1_Q6	-0.166016
TGGTGCT_MIR29A_MIR29B_MIR29C	-0.166273
GATA1_03	-0.166388
HFH4_01	-0.166621
MYAATNNNNNNNGGC_UNKNOWN	-0.166722
MEF2_02	-0.16777
ATGGYGGA_UNKNOWN	-0.168365
AACTGGA_MIR145	-0.168809
TGTATGA_MIR4853P	-0.169749
AACATTC_MIR4093P	-0.170284
ATGCAGT_MIR217	-0.171121
TGANNYRGCA_TCF11MAFG_01	-0.172298
GKCGCNNNNNNNTGAYG_UNKNOWN	-0.172617
NGFIC_01	-0.173476
GATA_Q6	-0.173686
AACGGTT_MIR451	-0.174117
CCAATNNSNNNGCG_UNKNOWN	-0.174712
RFX1_01	-0.174905
TGAATGT_MIR181A_MIR181B_MIR181C_MIR181D	-0.174957
RYTAAWNNNTGAY_UNKNOWN	-0.175492
HFH1_01	-0.17684
CACTTTG_MIR520G_MIR520H	-0.177666
ATACCTC_MIR202	-0.178947
AHR_01	-0.17974
SP3_Q3	-0.181081
PR_Q2	-0.181224
ACTGAAA_MIR30A3P_MIR30E3P	-0.18144
CTCNANGTGNY_UNKNOWN	-0.182045
GATA1_05	-0.182549
GCGCTTT_MIR518B_MIR518C_MIR518D	-0.182678
EGR1_01	-0.183602
AGTTCTC_MIR146A_MIR146B	-0.185149
TGCACTG_MIR148A_MIR152_MIR148B	-0.185158
AP4_Q5	-0.186505
CTTTGTA_MIR524	-0.187298
TBP_01	-0.190454
HNF4_01_B	-0.190585
TITF1_Q3	-0.192173
ARGGGTTAA_UNKNOWN	-0.192651
FREAC4_01	-0.193266
SREBP1_Q6	-0.193329
TGCTGAY_UNKNOWN	-0.193466
RNCTGNYNRNCTGNY_UNKNOWN	-0.193608
USF_Q6	-0.194584
TGIF_01	-0.194694
GGATTA_PITX2_Q2	-0.195302
EVI1_06	-0.195599
MEF2_Q6_01	-0.195957
TTTGTAG_MIR520D	-0.197062
CAGNWMCNNNGAC_UNKNOWN	-0.197477
AP2_Q3	-0.197502
GGGYGTGNY_UNKNOWN	-0.197853
ATCATGA_MIR433	-0.198255
GATA_C	-0.198928
T3R_Q6	-0.201167
TGGNNNNNNKCCAR_UNKNOWN	-0.202756
TCANNTGAY_SREBP1_01	-0.203707
GFI1_01	-0.204619
HFH8_01	-0.205124
AAAGGGA_MIR204_MIR211	-0.206989
ARP1_01	-0.207126
AAAYWAACM_HFH4_01	-0.207135
HOX13_01	-0.207987
OCT1_B	-0.208073
ACATATC_MIR190	-0.209345
TCF4_Q5	-0.209797
CTCCAAG_MIR432	-0.209993
GTGGGTGK_UNKNOWN	-0.210006
MZF1_02	-0.210618
GTCAACC_MIR3805P	-0.212332
TGANTCA_AP1_C	-0.214808
MAZR_01	-0.215748
LEF1_Q6	-0.216646
LBP1_Q6	-0.218214
YTATTTTNR_MEF2_02	-0.21879
SOX5_01	-0.220138
AGTCAGC_MIR345	-0.220268
OCT1_Q6	-0.22288
CTACTGT_MIR199A	-0.223546
AP2GAMMA_01	-0.223737
P300_01	-0.224146
ACAACTT_MIR382	-0.224473
GCTTGAA_MIR498	-0.225535
GTTGNYNNRGNAAC_UNKNOWN	-0.225606
HNF4_DR1_Q3	-0.226334
CRX_Q4	-0.226433
RTAAACA_FREAC2_01	-0.226731
KRCTCNNNNMANAGC_UNKNOWN	-0.227212
TGTTTAC_MIR30A5P_MIR30C_MIR30D_MIR30B_MIR30E5P	-0.227443
ROAZ_01	-0.228275
E4BP4_01	-0.228356
OCT1_01	-0.230933
ACCATTT_MIR522	-0.233602
ACTGTGA_MIR27A_MIR27B	-0.234284
ATGAAGG_MIR205	-0.234607
HNF1_01	-0.236681
AACWWCAANK_UNKNOWN	-0.237964
GATA1_01	-0.239117
ALPHACP1_01	-0.240561
CTACCTC_LET7A_LET7B_LET7C_LET7D_LET7E_LET7F_MIR98_LET7G_LET7I	-0.241142
GGTAACC_MIR4095P	-0.241887
TGCAAAC_MIR452	-0.242496
ATGTCAC_MIR489	-0.2431
ZIC1_01	-0.243125
TGTYNNNNNRGCARM_UNKNOWN	-0.243552
CDC5_01	-0.243662
PPARG_01	-0.243761
AP2REP_01	-0.243881
CP2_01	-0.245072
DR1_Q3	-0.245304
ATTACAT_MIR3803P	-0.245621
GTATGAT_MIR154_MIR487	-0.246596
AAAGACA_MIR511	-0.246643
SREBP_Q3	-0.248914
AAGTCCA_MIR422B_MIR422A	-0.249001
DBP_Q6	-0.24976
ZF5_B	-0.250356
LYF1_01	-0.251974
HNF4ALPHA_Q6	-0.252497
CATGTAA_MIR496	-0.25281
HNF4_01	-0.253589
GATTGGY_NFY_Q6_01	-0.25392
AR_01	-0.255288
GGTGAAG_MIR412	-0.25533
E2F1_Q3_01	-0.256041
GCACCTT_MIR18A_MIR18B	-0.257062
CAGCAGG_MIR370	-0.257252
TAATAAT_MIR126	-0.257796
RYTGCNWTGGNR_UNKNOWN	-0.257953
HNF1_Q6	-0.259136
CAAGGAT_MIR362	-0.262598
HNF3_Q6	-0.263435
ER_Q6	-0.263816
YAATNANRNNNCAG_UNKNOWN	-0.264176
TGAGATT_MIR216	-0.26669
EFC_Q6	-0.267341
ALX4_01	-0.268752
SP1_Q4_01	-0.269341
GCANCTGNY_MYOD_Q6	-0.269353
CCAWYNNGAAR_UNKNOWN	-0.269672
GTGCAAA_MIR507	-0.269729
NFAT_Q4_01	-0.272209
GTTATAT_MIR410	-0.272902
TAATTA_CHX10_01	-0.273713
TCF1P_Q6	-0.273738
AGCATTA_MIR155	-0.273884
GTGCAAT_MIR25_MIR32_MIR92_MIR363_MIR367	-0.275518
GATA3_01	-0.276291
ACATTCC_MIR1_MIR206	-0.27902
CAGGTA_AREB6_01	-0.285765
NKX62_Q2	-0.287124
GGGTGGRR_PAX4_03	-0.287223
FOXM1_01	-0.287532
CRGAARNNNNCGA_UNKNOWN	-0.287548
TAAWWATAG_RSRFC4_Q2	-0.288724
PPARA_02	-0.29205
GGCAGTG_MIR3243P	-0.29704
ACACTGG_MIR199A_MIR199B	-0.298717
AREB6_02	-0.300921
SP1_Q6	-0.306363
HNF4_Q6	-0.306964
GATA1_04	-0.308061
HNF1_C	-0.308697
AP1_C	-0.308748
PBX1_01	-0.311629
TGCCAAR_NF1_Q6	-0.313854
NRSF_01	-0.31388
CACCCBINDINGFACTOR_Q6	-0.317057
OCT_Q6	-0.318213
GAGCCTG_MIR484	-0.319599
AR_Q2	-0.320238
OCT1_Q5_01	-0.320407
ERR1_Q2	-0.321226
AREB6_01	-0.325432
HNF3B_01	-0.327582
GR_Q6	-0.328655
OLF1_01	-0.329859
YRCCAKNNGNCGC_UNKNOWN	-0.331196
AP1_Q6_01	-0.332431
RNGTGGGC_UNKNOWN	-0.333514
FREAC2_01	-0.335991
GR_Q6_01	-0.337573
TGTTTGY_HNF3_Q6	-0.338134
TTTNNANAGCYR_UNKNOWN	-0.349287
HFH3_01	-0.350478
ACTGCAG_MIR173P	-0.354113
SREBP1_01	-0.35582
CEBP_Q3	-0.359837
SYATTGTG_UNKNOWN	-0.362461
AP1_Q4_01	-0.362714
AP1_Q6	-0.364641
CCATCCA_MIR432	-0.368928
GTCTACC_MIR379	-0.371118
OCT_C	-0.37395
AGTCTAG_MIR151	-0.375418
PXR_Q2	-0.376607
NFY_01	-0.378315
GNCF_01	-0.396918
GATAAGR_GATA_C	-0.405303
NFY_Q6_01	-0.408569
YGTCCTTGR_UNKNOWN	-0.408843

## Sheet: Sheet1
	PCC
GTTAAAG_MIR302B	0.512809
SMAD4_Q6	0.492733
ICSBP_Q6	0.405278
STAT_01	0.401022
RYAAAKNNNNNNTTGW_UNKNOWN	0.396698
ETS1_B	0.391595
NFKB_Q6	0.364038
AAANWWTGC_UNKNOWN	0.355328
GAGCCAG_MIR149	0.344975
RGAGGAARY_PU1_Q6	0.337437
MGGAAGTG_GABP_B	0.327923
PAX3_01	0.3243
COREBINDINGFACTOR_Q6	0.323868
RACCACAR_AML_Q6	0.319559
CATRRAGC_UNKNOWN	0.313079
IRF1_01	0.304686
GTCGATC_MIR3695P	0.302198
TATA_C	0.301028
FAC1_01	0.296056
IRF2_01	0.295345
CEBPB_01	0.294053
IRF_Q6	0.293719
TEL2_Q6	0.291512
GCTGAGT_MIR5125P	0.289534
NFAT_Q6	0.28879
CAGCACT_MIR5123P	0.286743
CGTCTTA_MIR208	0.286246
GTGGTGA_MIR197	0.286176
ETS_Q4	0.283899
CREL_01	0.283074
GACAATC_MIR219	0.281903
CCCAGAG_MIR326	0.278538
STAT_Q6	0.272238
CACCAGC_MIR138	0.271199
SRF_C	0.267462
GGARNTKYCCA_UNKNOWN	0.266124
MYOD_01	0.265697
TTCNRGNNNNTTC_HSF_Q6	0.258067
GGATCCG_MIR127	0.255056
AGGGCAG_MIR18A	0.254273
GGAANCGGAANY_UNKNOWN	0.252824
RYTTCCTG_ETS2_B	0.252235
KTGGYRSGAA_UNKNOWN	0.249489
NFKAPPAB_01	0.247704
STAT6_02	0.2456
GGCGGCA_MIR371	0.244583
BRN2_01	0.239461
PEA3_Q6	0.238382
GABP_B	0.236613
TATA_01	0.234076
GGGTGGRR_PAX4_03	-0.287223
FOXM1_01	-0.287532
CRGAARNNNNCGA_UNKNOWN	-0.287548
TAAWWATAG_RSRFC4_Q2	-0.288724
PPARA_02	-0.29205
GGCAGTG_MIR3243P	-0.29704
ACACTGG_MIR199A_MIR199B	-0.298717
AREB6_02	-0.300921
SP1_Q6	-0.306363
HNF4_Q6	-0.306964
GATA1_04	-0.308061
HNF1_C	-0.308697
AP1_C	-0.308748
PBX1_01	-0.311629
TGCCAAR_NF1_Q6	-0.313854
NRSF_01	-0.31388
CACCCBINDINGFACTOR_Q6	-0.317057
OCT_Q6	-0.318213
GAGCCTG_MIR484	-0.319599
AR_Q2	-0.320238
OCT1_Q5_01	-0.320407
ERR1_Q2	-0.321226
AREB6_01	-0.325432
HNF3B_01	-0.327582
GR_Q6	-0.328655
OLF1_01	-0.329859
YRCCAKNNGNCGC_UNKNOWN	-0.331196
AP1_Q6_01	-0.332431
RNGTGGGC_UNKNOWN	-0.333514
FREAC2_01	-0.335991
GR_Q6_01	-0.337573
TGTTTGY_HNF3_Q6	-0.338134
TTTNNANAGCYR_UNKNOWN	-0.349287
HFH3_01	-0.350478
ACTGCAG_MIR173P	-0.354113
SREBP1_01	-0.35582
CEBP_Q3	-0.359837
SYATTGTG_UNKNOWN	-0.362461
AP1_Q4_01	-0.362714
AP1_Q6	-0.364641
CCATCCA_MIR432	-0.368928
GTCTACC_MIR379	-0.371118
OCT_C	-0.37395
AGTCTAG_MIR151	-0.375418
PXR_Q2	-0.376607
NFY_01	-0.378315
GNCF_01	-0.396918
GATAAGR_GATA_C	-0.405303
NFY_Q6_01	-0.408569
YGTCCTTGR_UNKNOWN	-0.408843
