# Supplementary material for: Regulator combinations identify systemic sclerosis patients with more severe disease
Source: JCI Insight. 2020 Sep 3;5(17):e137567. doi: 10.1172/jci.insight.137567 (PMC7526449; doi:10.1172/jci.insight.137567)
Supplement: Supplemental Table 11 [file jciinsight-5-137567-s152.xlsx]

## Sheet: ProSubtypes_Positive_MPH_FDR001
Regulator pairs	Pval_G1vsG2	Pval_G1vsG3	Pval_G1vsG4	Pval_G2vsG3	Pval_G2vsG4	Pval_G3vsG4	Pval_G1vsG24	Pval_G3vsG24	Pval_G1vsG234
GACAGGG_MIR339+USF_C	3.83145e-07	0.182187	1.47872e-06	0.636572	0.990337	0.792386	8.32528e-10	0.665208	5.8852e-09
GACAGGG_MIR339+NMYC_01	2.38338e-06	0.000398653	0.000664043	0.293692	0.452	0.121133	2.88225e-07	0.174145	2.47566e-08
GACAGGG_MIR339+GGGCGGR_SP1_Q6	2.45977e-06	0.534813	1.31159e-06	0.394413	0.427693	0.277444	6.3221e-09	0.309672	4.49646e-08
CART1_01+NMYC_01	3.85224e-05	1.07856e-05	0.000132131	0.556353	0.044293	0.0320732	2.44218e-06	0.0891599	9.81026e-08
SP1_Q6_01+GACAGGG_MIR339	1.45317e-05	0.0437359	4.80177e-06	0.707534	0.194184	0.97242	1.80545e-07	0.867037	1.5609e-07
GACAGGG_MIR339+SP1_Q4_01	1.67233e-05	0.0252328	4.55154e-05	0.544675	0.833861	0.655195	3.75973e-07	0.562139	1.80983e-07
CART1_01+SCGGAAGY_ELK1_02	0.000199388	0.000620431	7.45768e-06	0.761957	0.599896	0.812306	9.52363e-07	0.755288	4.57375e-07
GACAGGG_MIR339+MAX_01	6.1604e-05	0.0540661	2.63151e-05	0.358374	0.683997	0.19645	2.33867e-07	0.22652	4.91898e-07
ELK1_02+CART1_01	7.26624e-05	2.91417e-05	0.000107475	0.880549	0.959535	0.741326	4.76658e-06	0.767175	6.25742e-07
USF_C+AGCGCTT_MIR518F_MIR518E_MIR518A	0.000636079	8.90774e-05	0.00261519	0.1218	0.471858	0.0464363	4.29071e-05	0.0364652	8.95384e-07
ELK1_02+LFA1_Q6	0.000429682	3.03756e-05	0.000222044	0.881183	0.534161	0.578243	1.70577e-05	0.760253	1.19613e-06
LFA1_Q6+CREB_Q4_01	0.000327782	0.0100519	4.22318e-05	0.670755	0.176054	0.6994	1.27026e-06	0.910712	1.42788e-06
GABP_B+GATA1_01	0.00084053	0.00020204	0.00100393	0.840517	0.897248	0.906949	2.10555e-05	0.973038	1.50346e-06
CCAATNNSNNNGCG_UNKNOWN+NMYC_01	0.000829674	9.73933e-07	0.000465599	0.135041	0.17246	0.000274857	6.93834e-05	0.00115822	1.62886e-06
GATA1_01+NMYC_01	0.000804264	1.33926e-05	0.0143958	0.457106	0.220084	0.028699	0.000294563	0.0629244	1.63329e-06
GCAAGAC_MIR431+NMYC_01	5.01817e-05	6.25682e-05	0.0157977	0.609245	0.125458	0.0523012	7.12686e-05	0.131311	1.67747e-06
ATGCACG_MIR517B+NMYC_01	0.00147123	1.03146e-05	0.0393529	0.546833	0.30212	0.0963485	0.000873456	0.138826	1.75204e-06
GACAGGG_MIR339+GABP_B	0.000247583	0.00145864	0.00119332	0.840347	0.797211	0.95467	1.35411e-05	0.850182	2.03502e-06
ARNT_01+NMYC_01	6.87476e-05	0.000275192	0.027112	0.848921	0.0864473	0.076598	5.64e-05	0.282933	2.13875e-06
MYCMAX_01+NMYC_01	2.50761e-05	0.00180287	0.142907	0.540677	0.219259	0.411705	2.74573e-05	0.833168	2.44959e-06
ELK1_02+GATA1_01	0.00133521	4.82015e-05	0.000679906	0.564463	0.29585	0.40432	5.77487e-05	0.730772	2.72297e-06
ELK1_02+USF_C	0.000836817	0.000108738	0.000441805	0.875443	0.149787	0.135645	3.5377e-05	0.28035	2.75817e-06
ELK1_02+CCAATNNSNNNGCG_UNKNOWN	0.000455919	5.39318e-06	0.00208124	0.629902	0.854041	0.871474	0.000103462	0.68782	2.78654e-06
SP1_Q6_01+CCAATNNSNNNGCG_UNKNOWN	0.000147021	5.63858e-05	0.000221576	0.504319	0.880726	0.541146	1.58207e-05	0.453483	2.80475e-06
GACAGGG_MIR339+CCCNNNNNNAAGWT_UNKNOWN	0.000133764	0.004428	0.000224195	0.492939	0.325904	0.762408	7.63567e-06	0.682791	2.83267e-06
SP1_Q6_01+CART1_01	0.000327088	0.000176086	0.000133964	0.906011	0.719721	0.599364	1.45408e-05	0.709353	2.86442e-06
GCAAGAC_MIR431+USF_C	0.000126445	0.00097143	0.00122799	0.358204	0.477494	0.0898975	1.8575e-05	0.129894	3.0925e-06
CART1_01+GGAANCGGAANY_UNKNOWN	0.00100451	0.000316674	9.17837e-05	0.912734	0.763212	0.897511	1.66858e-05	0.88564	3.22011e-06
GACAGGG_MIR339+AGCGCTT_MIR518F_MIR518E_MIR518A	0.000532087	0.000331762	0.0268624	0.802929	0.336044	0.211093	0.000136414	0.462601	3.3942e-06
ARNT_02+NMYC_01	1.76667e-05	0.000509313	0.0342227	0.381128	0.0110345	0.146328	4.97322e-05	0.683296	3.45588e-06
GCAAGAC_MIR431+LFA1_Q6	0.000105418	0.00114956	0.00127919	0.608086	0.970779	0.664092	1.4275e-05	0.578745	3.89269e-06
AAGWWRNYGGC_UNKNOWN+NMYC_01	2.52763e-05	0.000417433	0.030656	0.388177	0.012139	0.108477	7.05054e-05	0.593347	4.26027e-06
GGGCGGR_SP1_Q6+CCAATNNSNNNGCG_UNKNOWN	0.000226987	0.000134226	0.00345302	0.752824	0.31339	0.293376	4.39191e-05	0.893409	4.30726e-06
CART1_01+GABP_B	0.00234333	2.78725e-05	0.00113237	0.634179	0.287105	0.161973	0.000144132	0.257688	4.78224e-06
ARNT_01+GATA1_01	0.000258582	0.00300514	0.00186856	0.470707	0.817772	0.639282	1.2583e-05	0.45127	4.84824e-06
CREB_Q4_01+NERF_Q2	0.000194615	0.0034127	0.00104435	0.295456	0.372953	0.610884	1.53118e-05	0.328118	4.8582e-06
GACAGGG_MIR339+ARNT_01	0.000532095	0.0478829	0.000149835	0.494684	0.38451	0.155619	4.23759e-06	0.257285	5.47261e-06
HIF1_Q5+CCAATNNSNNNGCG_UNKNOWN	3.33705e-05	0.000986468	0.00364743	0.692792	0.646234	0.950509	1.43409e-05	0.791917	6.42073e-06
CART1_01+CCCNNNNNNAAGWT_UNKNOWN	0.00177342	0.000178686	0.000458344	0.959557	0.956583	0.904788	6.02132e-05	0.915319	6.46436e-06
SCGGAAGY_ELK1_02+GATA1_01	0.000181052	0.00112402	0.00424894	0.58118	0.483045	0.989504	2.80179e-05	0.754823	6.61368e-06
GACAGGG_MIR339+LFA1_Q6	0.000315547	0.00400616	0.00187407	0.315033	0.544014	0.584971	2.97864e-05	0.341336	7.15897e-06
GACAGGG_MIR339+GATA1_01	0.000682435	0.0019871	0.00438947	0.648508	0.695006	0.977326	6.4204e-05	0.707196	8.1414e-06
GACAGGG_MIR339+SCGGAAGY_ELK1_02	0.000827687	0.0112548	0.000192742	1	0.300914	0.364428	1.76667e-05	0.738481	8.56379e-06
SMAD4_Q6+CCAATNNSNNNGCG_UNKNOWN	0.000179333	0.000184912	0.00077239	0.539423	0.673767	0.492062	3.79431e-05	0.454922	9.35302e-06
PAX4_01+ELK1_02	0.000197473	0.000474433	0.00258262	0.782811	0.879104	0.939737	4.98019e-05	0.811433	9.39127e-06
LFA1_Q6+ATF_B	0.0038954	0.00128021	0.000570717	0.90933	0.919273	0.742195	6.37502e-05	0.875929	1.06294e-05
AGCGCTT_MIR518F_MIR518E_MIR518A+NMYC_01	0.0213002	2.57369e-08	0.0911735	8.5983e-05	0.878889	0.000146188	0.0120676	8.34478e-06	1.07694e-05
CART1_01+USF_C	0.00439936	4.10035e-05	0.0023099	0.466741	0.271091	0.0506954	0.000349737	0.094734	1.22194e-05
ARNT_01+USF_C	0.00048293	0.00338882	0.00752849	0.920685	0.270207	0.430389	6.43546e-05	0.719381	1.25664e-05
PAX4_01+AGCGCTT_MIR518F_MIR518E_MIR518A	0.000460217	0.000145342	0.0213108	0.518248	0.104241	0.0201869	0.000291658	0.108586	1.26136e-05
MAX_01+NMYC_01	0.00142954	1.63745e-05	0.163922	0.192327	0.209689	0.0159898	0.00276172	0.0312533	1.35682e-05
TGACGTCA_ATF3_Q6+NERF_Q2	0.00145153	0.00023732	0.00184892	0.58123	0.732927	0.438183	0.000143443	0.435363	1.37345e-05
ARNT_02+ATGCACG_MIR517B	0.000382435	0.00125286	0.0107786	0.555429	0.160495	0.600179	0.000102644	0.952251	1.40452e-05
LFA1_Q6+CCCNNNNNNAAGWT_UNKNOWN	0.00453754	0.00020358	0.00135539	0.524966	0.722107	1	0.000238334	0.669199	1.57522e-05
SP1_Q4_01+GATA1_01	0.00485126	0.000325218	0.0109895	0.648508	1	0.796178	0.000540208	0.646109	1.629e-05
SP1_Q4_01+CCAATNNSNNNGCG_UNKNOWN	0.000693692	1.80296e-05	0.0117873	0.035088	0.585777	0.462764	0.000344138	0.0644913	1.67104e-05
USF_C+CCAATNNSNNNGCG_UNKNOWN	0.000976977	5.54318e-06	0.00954034	0.00234335	0.496767	0.136575	0.000439912	0.00502437	1.74713e-05
CACCCBINDINGFACTOR_Q6+CCAATNNSNNNGCG_UNKNOWN	0.000166147	0.000136395	0.00185988	0.196359	0.621589	0.291129	7.97613e-05	0.164855	1.80106e-05
GABP_B+AGCGCTT_MIR518F_MIR518E_MIR518A	0.016092	4.70593e-06	0.0355761	0.0466212	0.643923	0.0053025	0.00516985	0.00361244	1.86924e-05
AP2_Q3+GACAGGG_MIR339	0.000603302	0.0128386	0.000655316	0.909485	0.207021	0.468171	4.53484e-05	0.639162	1.93868e-05
ELK1_02+AGCGCTT_MIR518F_MIR518E_MIR518A	0.0110537	1.93829e-06	0.00521994	0.227879	0.296776	0.000827024	0.00142901	0.00317312	1.96236e-05
ELK1_02+NMYC_01	0.00677484	7.73859e-06	0.0392791	0.495318	0.0495201	0.0104916	0.00563082	0.0607617	2.02988e-05
MYCMAX_01+AGCGCTT_MIR518F_MIR518E_MIR518A	0.000382396	0.000337919	0.148929	0.673051	0.208415	0.0896574	0.000533705	0.335844	2.04662e-05
ATF_B+NERF_Q2	0.00118699	0.000987888	0.00484694	0.480167	0.867279	0.720404	0.000157361	0.503461	2.11589e-05
LFA1_Q6+GABP_B	0.0098065	9.70928e-05	0.00969673	0.554013	0.570074	0.140454	0.00114401	0.20826	2.15482e-05
LFA1_Q6+TGACGTCA_ATF3_Q6	0.00442701	0.000181441	0.00237933	0.362679	0.71424	0.625275	0.000355543	0.405384	2.18931e-05
CCCNNNNNNAAGWT_UNKNOWN+CCAATNNSNNNGCG_UNKNOWN	0.00110143	3.50454e-05	0.0092692	0.244587	0.946308	0.464559	0.00049335	0.246774	2.43147e-05
ARNT_01+AGCGCTT_MIR518F_MIR518E_MIR518A	0.00176861	6.50757e-05	0.0554512	0.291375	0.142082	0.0162217	0.00134363	0.052952	2.48062e-05
GACAGGG_MIR339+MCAATNNNNNGCG_UNKNOWN	0.00100104	0.0134494	0.000552596	0.386603	0.266523	1	5.51851e-05	0.52046	2.58253e-05
SP1_Q4_01+NMYC_01	0.00722617	2.13223e-05	0.300563	0.398494	0.147529	0.015183	0.0145695	0.0412892	2.60825e-05
GGGCGGR_SP1_Q6+AGCGCTT_MIR518F_MIR518E_MIR518A	0.00347596	2.01335e-05	0.0550033	0.266548	0.222809	0.0109894	0.0025127	0.0332138	2.67457e-05
GATA2_01+NMYC_01	0.0019115	4.40308e-05	0.0953986	0.578458	0.0257504	0.0148071	0.00351955	0.170486	2.67457e-05
EVI1_06+NMYC_01	0.000356315	1.26195e-05	0.00505409	0.791473	0.0154112	0.00301039	0.000542353	0.0235768	2.73172e-05
PAX4_01+GCAAGAC_MIR431	0.00108185	0.0067341	0.00125468	0.915284	0.700763	0.632996	8.93038e-05	0.763482	2.92159e-05
NFMUE1_Q6+NMYC_01	5.30869e-05	0.000385152	0.0856577	0.711163	0.00918869	0.03748	0.000583926	0.242466	2.94496e-05
HIF1_Q5+CART1_01	0.000171687	0.00518798	0.0086991	0.991467	0.633365	0.962871	5.85457e-05	0.970579	3.09666e-05
TGACGTCA_ATF3_Q6+CART1_01	0.00180465	0.000128878	0.00263435	0.163821	0.955928	0.199841	0.000320398	0.127011	3.09866e-05
ELK1_02+MAX_01	0.0087858	0.000752216	0.00104882	0.937422	0.360255	0.225773	0.000232189	0.315772	3.10627e-05
PAX4_01+NMYC_01	0.000891307	4.56218e-05	0.172129	0.576113	0.0545517	0.00861172	0.00235439	0.081569	3.28401e-05
SP1_Q4_01+AGCGCTT_MIR518F_MIR518E_MIR518A	0.0131704	2.39058e-06	0.068582	0.0656672	0.360606	0.00423657	0.00717468	0.00638866	3.28855e-05
LFA1_Q6+NMYC_01	0.0196528	2.29998e-06	0.137792	0.489982	0.206142	0.00517402	0.019285	0.0215173	3.30454e-05
MYCMAX_01+USF_C	0.000509943	0.0079373	0.0635618	0.37911	0.74822	0.868278	0.000173163	0.422038	3.38879e-05
CART1_01+ATGCACG_MIR517B	0.00552045	0.000123906	0.0066594	0.372756	0.432834	0.0242911	0.000832065	0.0519748	3.40227e-05
HIF1_Q3+CART1_01	0.000582633	0.000614249	0.00570955	0.616927	0.783033	0.702235	0.000197985	0.598243	3.41786e-05
SP1_Q4_01+CART1_01	0.0030418	9.02526e-05	0.0120641	0.125213	0.464965	0.525068	0.000800921	0.17969	3.45413e-05
GACAGGG_MIR339+USF2_Q6	0.00439635	0.0504849	0.000341293	0.862899	0.840328	0.762408	4.67329e-05	0.785512	3.45937e-05
CREB_Q4_01+AGCGCTT_MIR518F_MIR518E_MIR518A	0.00283197	5.2878e-05	0.189398	0.0458829	0.415275	0.0134877	0.0037904	0.0105207	3.55612e-05
ACTAYRNNNCCCR_UNKNOWN+ATGCACG_MIR517B	0.000512144	0.00186341	0.0511825	1	0.359006	0.532438	0.000339276	0.762938	3.69151e-05
TAANNYSGCG_UNKNOWN+LFA1_Q6	0.000184561	0.00055855	0.00191275	0.759164	0.2268	0.141237	0.00012448	0.240931	3.80015e-05
RCGCANGCGY_NRF1_Q6+GATA1_01	0.00031182	0.00443233	0.029171	0.277496	0.382955	0.926994	0.000118323	0.411118	3.8696e-05
GACAGGG_MIR339+GATA2_01	0.00138531	0.0019629	0.00410267	0.227812	0.331247	0.769935	0.000219251	0.339649	3.91602e-05
MAX_01+GATA1_01	0.00501898	0.000580472	0.0426173	0.778292	0.87777	0.983207	0.00129646	0.817579	3.92951e-05
ELK1_02+GACAGGG_MIR339	0.0104266	0.00111373	0.00126667	0.670559	0.234853	0.281362	0.000301985	0.418435	3.93797e-05
LFA1_Q6+AGCGCTT_MIR518F_MIR518E_MIR518A	0.0152091	4.14743e-05	0.0342715	0.279	0.241393	0.00312925	0.00459485	0.00907818	3.99685e-05
ELK1_02+ARNT_01	0.00399822	0.00197109	0.00147537	0.103531	0.0650832	0.958433	0.000188006	0.617422	4.06662e-05
MCAATNNNNNGCG_UNKNOWN+CART1_01	0.00113877	0.00019979	0.00887347	0.557108	0.923383	0.529925	0.000466997	0.478461	4.09838e-05
MAX_01+AGCGCTT_MIR518F_MIR518E_MIR518A	0.00714831	1.05399e-05	0.132365	0.115172	0.290826	0.0115101	0.00725043	0.0180336	4.4087e-05
GGGCGGR_SP1_Q6+CART1_01	0.00248963	8.62994e-05	0.0167854	0.345123	0.659996	0.611579	0.000922342	0.381585	4.4226e-05
GACAGGG_MIR339+ATGCACG_MIR517B	0.00430195	4.37322e-05	0.0507917	0.0975689	0.725482	0.0354979	0.00191971	0.0429726	4.60805e-05
GACAGGG_MIR339+SMAD4_Q6	0.00214486	0.013916	0.000527353	0.722218	0.104571	0.460948	0.000106924	0.992531	4.77414e-05
MCAATNNNNNGCG_UNKNOWN+GABP_B	0.00218352	0.000584637	0.0185738	0.865925	0.193626	0.174345	0.000715445	0.436134	4.87608e-05
ELK1_02+AAGWWRNYGGC_UNKNOWN	0.00846348	0.0015221	0.00113247	0.746987	0.956148	0.787278	0.000208535	0.725028	4.87625e-05
ACTAYRNNNCCCR_UNKNOWN+CART1_01	0.000270847	0.00693699	0.0141604	0.578683	0.743991	0.9849	0.000118487	0.68065	4.91221e-05
USF_Q6_01+NMYC_01	0.00108909	1.57102e-05	0.260098	0.546354	0.0929182	0.0127668	0.00579406	0.0714984	4.94025e-05
LFA1_Q6+GATA1_01	0.0250056	2.55157e-05	0.0224165	0.425747	0.774978	0.165828	0.00488614	0.188103	4.94775e-05
ARNT_02+CART1_01	0.000497582	0.00409682	0.00652396	0.644401	1	0.723848	0.00012815	0.625621	4.94922e-05
ARNT_01+LFA1_Q6	0.00204827	0.00104424	0.0166204	0.578547	1	0.555017	0.000531866	0.507583	4.9899e-05
GCAAGAC_MIR431+SP1_Q4_01	0.00377277	0.000379822	0.0126885	0.400456	0.764225	0.224786	0.000914228	0.22833	5.13298e-05
CCCNNNNNNAAGWT_UNKNOWN+NMYC_01	0.00455129	1.89478e-05	0.108993	0.840203	0.0669413	0.00644056	0.0104487	0.0275214	5.13298e-05
ARNT_01+ATGCACG_MIR517B	0.00295226	0.000508511	0.0324888	0.390657	0.380089	0.101528	0.00106694	0.167889	5.23237e-05
USF2_Q6+CART1_01	0.000555786	0.00434645	0.0240202	0.557067	0.279771	0.8291	0.000207902	0.720891	5.43831e-05
GGGCGGR_SP1_Q6+GATA1_01	0.00600163	0.000428167	0.0369778	0.80087	0.738816	0.4796	0.00176193	0.578633	5.47446e-05
GCAAGAC_MIR431+AGCGCTT_MIR518F_MIR518E_MIR518A	0.00541525	2.90272e-05	0.0832774	0.261819	0.216257	0.0084693	0.00556126	0.0215002	5.49172e-05
HIF1_Q3+NMYC_01	0.00107868	2.81329e-05	0.0935743	0.523771	0.0730937	0.00538076	0.00528473	0.0172164	5.60137e-05
CREB_Q4_01+CART1_01	0.00166272	0.000236679	0.0247816	0.0610675	0.413893	0.392148	0.000739138	0.0907874	5.68741e-05
PAX4_01+GACAGGG_MIR339	0.00161285	0.0124429	0.00311698	0.602379	0.42947	0.230096	0.000188043	0.335817	5.79607e-05
RCGCANGCGY_NRF1_Q6+CART1_01	0.000484164	0.00209342	0.0189783	0.973728	0.927205	0.960368	0.000273019	0.958185	5.82328e-05
USF2_Q6+GATA1_01	0.000990262	0.00227123	0.106682	0.8433	0.692846	0.863315	0.000614877	0.942241	5.86642e-05
STAT1_01+GACAGGG_MIR339	0.00627549	0.000397658	0.00246206	0.09045	0.75862	0.0630594	0.000532098	0.0473378	5.90961e-05
CREB_Q4_01+GATA2_01	0.00331906	0.00605169	0.00357351	0.540236	0.0912091	0.373106	0.000252366	0.92316	6.02234e-05
ARNT_01+GABP_B	0.00463446	0.000863935	0.108402	0.574223	0.725529	0.931719	0.00186393	0.663973	6.06929e-05
AAGWWRNYGGC_UNKNOWN+LFA1_Q6	0.0014359	0.00083627	0.0130752	0.806253	0.539032	0.405744	0.00051866	0.548154	6.07937e-05
CREB_Q4_01+MAX_01	0.00645491	0.00268412	0.0112417	0.346192	0.717895	0.643683	0.000718349	0.391196	6.32758e-05
CCCNNNNNNAAGWT_UNKNOWN+GATA1_01	0.00782111	0.000272946	0.0215121	1	0.299611	0.293402	0.0020974	0.445127	6.33004e-05
MCAATNNNNNGCG_UNKNOWN+CCAATNNSNNNGCG_UNKNOWN	0.00199935	0.000104802	0.0522893	0.645327	0.918099	0.961798	0.00159156	0.719248	6.3476e-05
GACAGGG_MIR339+ARNT_02	0.00600034	0.00888024	0.00154887	0.938507	0.261468	0.199343	0.000275641	0.649202	6.46501e-05
USF_C+GATA1_01	0.0360622	7.03792e-05	0.0479384	0.0594262	0.740776	0.232818	0.00884117	0.0532827	6.65057e-05
ARNT_02+GATA1_01	0.0017054	0.00129347	0.0300429	0.947464	0.355384	0.418701	0.00072809	0.688614	6.69792e-05
CREB_Q4_01+NMYC_01	0.00747572	7.97783e-06	0.851369	0.0723992	0.175539	0.00950758	0.0318275	0.0115848	6.74299e-05
ELK1_02+ATGCACG_MIR517B	0.0306091	2.87274e-05	0.0121137	0.426025	0.401117	0.0256831	0.00410805	0.0448808	6.76927e-05
CART1_01+NERF_Q2	0.00666048	6.99794e-05	0.0064032	0.11467	0.856327	0.052899	0.00128817	0.0425265	6.96066e-05
MEF2_01+ATGCACG_MIR517B	0.00634011	6.42777e-05	0.0150816	0.222303	0.383477	0.0213233	0.00210675	0.030925	7.1835e-05
CREB_Q4_01+ATGCACG_MIR517B	0.00671527	8.08902e-05	0.0943942	0.0698847	0.774895	0.0655753	0.00399112	0.035993	7.34047e-05
GTGACGY_E4F1_Q6+NMYC_01	6.34481e-05	0.00304319	0.551672	0.354761	0.0092667	0.0578817	0.000732154	0.923994	7.40132e-05
GCAAGAC_MIR431+CART1_01	0.00248243	7.69181e-05	0.0234403	0.125213	0.808101	0.355496	0.00140767	0.150323	7.40804e-05
GGAANCGGAANY_UNKNOWN+NMYC_01	0.00380564	2.96649e-05	0.233602	0.629476	0.075328	0.0061617	0.0149034	0.0291373	7.46345e-05
ACTAYRNNNCCCR_UNKNOWN+NMYC_01	0.000524031	0.000226076	0.851369	0.960461	0.0443534	0.0304889	0.00864611	0.259891	7.55298e-05
GACAGGG_MIR339+CREB_Q4_01	0.00826676	0.00555191	0.00567038	0.199047	0.841812	0.0646854	0.00056724	0.0848049	7.55579e-05
MYC_Q2+GACAGGG_MIR339	0.000307025	0.0685326	0.00804123	0.558681	0.596277	0.653322	0.000102594	0.565441	7.82998e-05
SMAD4_Q6+CART1_01	0.00235292	0.000715129	0.0065093	0.940432	0.623626	0.452427	0.000553413	0.630846	8.0488e-05
AAGWWRNYGGC_UNKNOWN+GATA1_01	0.00175595	0.000981375	0.0411986	0.74181	0.396625	0.374642	0.00106953	0.769138	8.10506e-05
NERF_Q2+NMYC_01	0.0228266	1.77368e-06	0.146868	0.0827207	0.261637	0.000839382	0.0264274	0.0014387	8.29218e-05
ELK1_02+MCAATNNNNNGCG_UNKNOWN	0.0204437	0.000411647	0.00243836	0.596868	0.97604	0.623038	0.000945353	0.536996	8.29292e-05
LFA1_Q6+ARNT_02	0.0247133	0.00062578	0.00243789	0.445863	0.654293	0.788227	0.0010487	0.563449	8.38091e-05
ATF_B+ATGCACG_MIR517B	0.00919646	0.000117778	0.0657469	0.271535	0.454562	0.100819	0.00462797	0.110135	8.39886e-05
AP2_Q3+CCAATNNSNNNGCG_UNKNOWN	0.00146032	0.00078173	0.0300052	0.921927	0.940713	0.989437	0.000639391	0.931299	8.72155e-05
GABP_B+NMYC_01	0.0985334	1.68696e-06	0.384162	0.0400725	0.442848	0.00308855	0.123781	0.0014005	8.80493e-05
MYC_Q2+CART1_01	0.000418489	0.0064163	0.0266658	0.404864	0.689542	0.662725	0.000257101	0.433031	8.89378e-05
TAANNYSGCG_UNKNOWN+CCAATNNSNNNGCG_UNKNOWN	0.000571005	0.000139208	0.0380335	0.79217	0.514675	0.540728	0.00126666	0.821467	8.94018e-05
SCGGAAGY_ELK1_02+NMYC_01	0.00414938	3.50353e-05	0.424943	0.883414	0.0555202	0.0138914	0.0300427	0.0637323	8.95627e-05
LFA1_Q6+SCGGAAGY_ELK1_02	0.0329914	0.000440108	0.00450316	0.448639	0.855523	0.537082	0.00187954	0.408373	9.16989e-05
HIF1_Q3+CCAATNNSNNNGCG_UNKNOWN	0.000978432	0.000245796	0.0167679	0.121433	0.853503	0.221821	0.000736906	0.0963365	9.2234e-05
PAX4_04+NMYC_01	0.00250168	2.54194e-05	0.0142	0.659989	0.00770219	0.0025572	0.00275857	0.0157759	9.32877e-05
GATA2_01+AGCGCTT_MIR518F_MIR518E_MIR518A	0.00900024	1.29538e-05	0.0503015	0.336149	0.195183	0.000621937	0.00591149	0.00751914	9.56593e-05
TCGATGG_MIR213+SP1_Q4_01	0.0170136	4.41105e-05	0.0108444	0.0690499	0.953041	0.0328349	0.00298289	0.0204281	9.63987e-05
LFA1_Q6+MCAATNNNNNGCG_UNKNOWN	0.0105635	0.000939842	0.00233992	0.131122	0.581383	0.334762	0.000731943	0.142889	9.81931e-05
RCGCANGCGY_NRF1_Q6+NMYC_01	0.000792097	0.000184203	0.502242	0.948073	0.0171267	0.0164543	0.00825733	0.173643	9.88407e-05
TCGATGG_MIR213+NMYC_01	0.0119476	4.36656e-07	0.0854322	0.00222114	0.423863	0.000115093	0.0158171	4.33e-05	9.92502e-05
EVI1_06+ATGCACG_MIR517B	0.0020068	0.000100312	0.00378853	0.771374	0.103913	0.0149799	0.000823349	0.0503968	0.000100423
ARNT_02+NERF_Q2	0.00244821	0.000393219	0.0142158	0.244221	0.629243	0.144993	0.000960068	0.144557	0.000100706
EVI1_06+AP2_Q3	0.00132542	0.000948913	0.00163374	0.418692	0.286901	0.746174	0.000274522	0.927412	0.000100964
NFMUE1_Q6+LFA1_Q6	0.000653194	0.00187226	0.0241297	0.798068	0.347968	0.528398	0.000550819	0.840952	0.000101048
USF_Q6_01+LFA1_Q6	0.00218195	0.000431946	0.0535175	0.768517	0.800733	0.589118	0.00164449	0.638341	0.000101192
USF_C+GABP_B	0.0523823	2.33439e-05	0.0965173	0.0339998	0.948246	0.042346	0.0206216	0.0119905	0.000101451
GCAAGAC_MIR431+USF2_Q6	0.00809483	0.0146262	0.00167097	0.75286	0.830024	0.357751	0.000234191	0.427951	0.000101613
NFMUE1_Q6+GACAGGG_MIR339	0.000194763	0.0620556	0.00478191	0.582544	0.115447	0.75241	0.000117633	0.991749	0.000102049
TGACGTCA_ATF3_Q6+ATGCACG_MIR517B	0.0124853	4.6655e-05	0.0240493	0.158024	0.432966	0.0129403	0.0040252	0.0206747	0.000102502
HIF1_Q5+GACAGGG_MIR339	0.00109518	0.00850696	0.0103698	0.842299	0.582031	0.445142	0.000443103	0.544628	0.000104459
LFA1_Q6+CART1_01	0.0112546	3.59101e-05	0.0144684	0.0435956	0.794646	0.130859	0.00298323	0.0405174	0.000105136
ELK1_02+GABP_B	0.0952091	7.55752e-05	0.0453759	0.563958	0.201555	0.13104	0.017898	0.346694	0.00010809
TGACGTCA_ATF3_Q6+MAX_01	0.011989	0.000846353	0.00722851	0.52296	0.579267	0.201161	0.00130892	0.232182	0.000108268
LFA1_Q6+GATA2_01	0.0226775	0.00110581	0.00702067	0.537792	0.553972	0.730092	0.00152496	0.885376	0.000108679
GTGACGY_E4F1_Q6+AGCGCTT_MIR518F_MIR518E_MIR518A	0.000113533	0.00822223	0.23966	0.620353	0.0238107	0.0768339	0.000555455	0.690382	0.000108869
RCGCANGCGY_NRF1_Q6+CCAATNNSNNNGCG_UNKNOWN	0.000921309	0.000517664	0.0872193	0.635715	0.890166	0.972174	0.000992271	0.696861	0.000111507
RCGCANGCGY_NRF1_Q6+GACAGGG_MIR339	0.00077274	0.0331806	0.0087532	0.353182	0.253826	0.83422	0.000225677	0.801896	0.000111739
EVI1_06+GGGCGGR_SP1_Q6	0.00274711	0.000349829	0.00236392	0.525572	0.152226	0.265979	0.000597266	0.515082	0.000112304
ARNT_02+GABP_B	0.00443781	0.000423003	0.0982208	0.950817	0.28754	0.234808	0.00347996	0.557556	0.000112427
RCGCANGCGY_NRF1_Q6+LFA1_Q6	0.00126353	0.00270821	0.0377092	0.980518	0.621113	0.627579	0.000714485	0.792948	0.000113443
HIF1_Q5+GATA1_01	0.00119619	0.00138567	0.0545823	0.455802	0.498186	0.21001	0.00111468	0.251138	0.000113443
GACAGGG_MIR339+ACTAYRNNNCCCR_UNKNOWN	0.015081	0.0166	0.00129487	0.920799	0.554188	0.545418	0.000426175	0.836275	0.000113988
GGAANCGGAANY_UNKNOWN+GATA1_01	0.0049299	0.000304275	0.0358941	0.268304	0.557969	0.102001	0.00256327	0.102497	0.000114322
CACCCBINDINGFACTOR_Q6+AGCGCTT_MIR518F_MIR518E_MIR518A	0.00490646	8.05158e-06	0.020964	0.041382	0.187248	0.000385576	0.00357315	0.000728085	0.000116362
ELK1_02+GATA2_01	0.0454748	6.08461e-05	0.0110006	0.737725	0.943347	0.747899	0.00496264	0.693867	0.000116913
MYCMAX_01+ATGCACG_MIR517B	0.00221411	0.00181813	0.218269	0.944185	0.452616	0.411705	0.00184841	0.751242	0.000117173
SP1_Q4_01+GGAANCGGAANY_UNKNOWN	0.0185995	0.00128987	0.00569002	0.236527	0.483212	0.643796	0.00146809	0.293095	0.000117173
TCGATGG_MIR213+CCCNNNNNNAAGWT_UNKNOWN	0.00753854	2.41424e-05	0.019032	0.0411979	0.665096	0.10399	0.00342588	0.0332382	0.000117924
ARNT_01+CREB_Q4_01	0.00947966	0.0048593	0.00897485	0.799182	0.39426	0.299015	0.000915415	0.431395	0.000118785
RCGCANGCGY_NRF1_Q6+HIF1_Q3	0.00137718	0.010535	0.00408635	0.937493	0.810766	0.931731	0.000186927	0.919353	0.000119317
AAGWWRNYGGC_UNKNOWN+TGACGTCA_ATF3_Q6	0.00178746	0.0022434	0.0158297	0.882175	0.928995	0.755926	0.000635606	0.792574	0.000119317
MYCMAX_01+SCGGAAGY_ELK1_02	0.00202502	0.0307192	0.00464974	0.649368	0.548991	0.202781	0.000215915	0.444286	0.000119851
MYC_Q2+GATA1_01	0.000867061	0.00289219	0.131815	0.609863	0.755683	0.550027	0.00105708	0.512436	0.000122606
PAX4_04+GGAANCGGAANY_UNKNOWN	0.00439448	0.000328726	0.00182491	1	0.271098	0.228494	0.000607466	0.359643	0.000122871
CART1_01+GATA1_01	0.0448921	6.69058e-05	0.0428469	0.955169	0.537404	0.157468	0.0114588	0.315763	0.000123027
ATF_B+CART1_01	0.00371605	7.2293e-05	0.0229141	0.0296209	0.85526	0.107677	0.00186693	0.0309925	0.000123899
GGAANCGGAANY_UNKNOWN+AGCGCTT_MIR518F_MIR518E_MIR518A	0.008332	1.64844e-06	0.0653494	0.0119992	0.284957	0.000212543	0.00820846	0.000361501	0.000124458
CREB_Q4_01+GATA1_01	0.0102283	0.000259362	0.179953	0.190744	0.806736	0.540023	0.00715224	0.202454	0.000124871
MYCMAX_01+ELK1_02	0.00113066	0.0106048	0.0167406	0.80802	0.310449	0.444562	0.000333282	0.945352	0.000126697
ELK1_02+HIF1_Q3	0.0361525	0.000488621	0.00295187	0.531	0.98611	0.585522	0.00163778	0.470115	0.000127197
GTGACGY_E4F1_Q6+LFA1_Q6	0.00020087	0.0886393	0.029713	0.26416	0.352508	0.81543	0.000117035	0.357183	0.000127237
TCGATGG_MIR213+CART1_01	0.0081322	0.000109233	0.0430664	0.146285	0.611636	0.420839	0.0048843	0.182091	0.000127537
MYCMAX_01+GABP_B	0.00246477	0.00207511	0.24971	1	0.56106	0.499949	0.00188594	0.867839	0.000128961
LFA1_Q6+MAX_01	0.0757894	0.000190886	0.0123439	0.586589	0.813971	0.252116	0.00567916	0.281574	0.000128961
GCAAGAC_MIR431+GABP_B	0.0153356	0.000297189	0.182102	0.935117	0.454076	0.329577	0.0118983	0.531318	0.000129484
ELK1_02+SCGGAAGY_ELK1_02	0.0565973	0.0011099	0.00625778	0.212954	0.16823	0.992416	0.00183551	0.645928	0.000130231
GGGCGGR_SP1_Q6+NMYC_01	0.0155588	1.24454e-05	0.459752	0.247682	0.101682	0.00126977	0.041969	0.00819223	0.000131259
SP1_Q4_01+GABP_B	0.0359143	7.85417e-05	0.143916	0.199816	0.743165	0.11913	0.0191255	0.0869657	0.000131872
CREB_Q4_01+USF_C	0.0144583	0.000137549	0.171609	0.116097	0.786662	0.0890466	0.0107508	0.0553451	0.00013624
ELK1_02+USF_Q6_01	0.0551101	0.000649425	0.00176202	0.655744	0.96914	0.439857	0.00127882	0.442594	0.000136343
TCGATGG_MIR213+GATA2_01	0.00728314	0.000116006	0.0127128	0.0463987	0.596516	0.287592	0.00232952	0.0923111	0.000136978
NFMUE1_Q6+GATA1_01	0.000605227	0.00230012	0.0679604	0.376234	0.212692	0.418408	0.00102728	0.987444	0.0001414
LFA1_Q6+CCAATNNSNNNGCG_UNKNOWN	0.00570237	2.63213e-05	0.0262813	0.00777059	0.931587	0.065846	0.00319344	0.00724672	0.000143733
ELK1_02+MYC_Q2	0.0531858	0.00479635	0.000677649	0.728537	0.744187	0.318184	0.000438043	0.352917	0.000143909
SCGGAAGY_ELK1_02+CCAATNNSNNNGCG_UNKNOWN	0.00392301	0.000145955	0.0879574	0.205385	0.854809	0.642937	0.00343291	0.248385	0.000145699
GTGACGY_E4F1_Q6+USF_C	0.000111757	0.0659926	0.103044	0.187699	0.0485298	0.619872	0.000158414	0.470575	0.000145841
HIF1_Q5+AAGWWRNYGGC_UNKNOWN	0.00117767	0.0386867	0.00235714	0.451543	0.532218	0.307098	5.41416e-05	0.2815	0.000148303
STAT1_01+AGCGCTT_MIR518F_MIR518E_MIR518A	0.0153198	3.54788e-05	0.060283	0.045548	0.309282	0.00113834	0.0113644	0.000930852	0.00015585
GTGACGY_E4F1_Q6+GATA1_01	0.000137049	0.060741	0.0910923	0.0607298	0.199176	0.914475	7.27122e-05	0.100126	0.000156077
MEF2_01+NERF_Q2	0.00922399	0.000160273	0.017615	0.205062	0.79466	0.0832319	0.00298306	0.0741271	0.000156691
LFA1_Q6+SP1_Q4_01	0.123504	8.72115e-05	0.04769	0.887336	0.687197	0.390091	0.0216359	0.486696	0.000157268
GACAGGG_MIR339+TGACGTCA_ATF3_Q6	0.00604263	0.00152297	0.0148248	0.110997	0.552079	0.274712	0.00135505	0.109171	0.000157356
PAX4_04+TGACGTCA_ATF3_Q6	0.00462188	0.000336454	0.00287266	0.961507	0.285094	0.176901	0.000868134	0.293999	0.000158018
MAX_01+CCAATNNSNNNGCG_UNKNOWN	0.00318174	0.00021687	0.0587207	0.0243823	0.792017	0.338914	0.00212878	0.0346169	0.000158058
LFA1_Q6+GGGCGGR_SP1_Q6	0.0552298	0.000319042	0.015594	0.447315	0.897172	0.427411	0.00565633	0.349901	0.000160357
ARNT_01+GCAAGAC_MIR431	0.0105574	0.00424623	0.0118128	0.967361	0.96167	0.935034	0.00116237	0.937535	0.000160801
CREB_Q4_01+GABP_B	0.0141038	0.000142188	0.221192	0.0946058	0.734147	0.0919617	0.01099	0.0485727	0.000161269
CACCCBINDINGFACTOR_Q6+PAX4_04	0.00297598	0.000463904	0.00837825	0.626098	0.340396	0.566127	0.000925889	0.942303	0.000162379
CART1_01+GATA2_01	0.0210842	0.000241872	0.00989417	0.381381	0.883078	0.564299	0.00298711	0.402761	0.000164107
HIF1_Q3+NERF_Q2	0.00632814	0.000127803	0.0173132	0.136411	0.640448	0.0795787	0.00264577	0.0583977	0.000164153
TCGATGG_MIR213+CREB_Q4_01	0.0671948	9.89916e-05	0.00684159	0.0846959	0.776147	0.0397792	0.00378687	0.0273906	0.000164455
USF2_Q6+GABP_B	0.00330426	0.00156904	0.211996	0.282948	0.50523	0.176167	0.00296726	0.16024	0.000165182
GACAGGG_MIR339+MEF2_01	0.00452499	0.00069251	0.0156692	0.0515742	0.550672	0.140327	0.0013524	0.0472745	0.000166743
ACTAYRNNNCCCR_UNKNOWN+CCAATNNSNNNGCG_UNKNOWN	0.000900673	0.000818118	0.0690775	0.118707	0.967703	0.381146	0.000989561	0.130692	0.000168209
CCAATNNSNNNGCG_UNKNOWN+ATGCACG_MIR517B	0.0499826	1.30873e-05	0.0112277	0.096824	0.739289	0.000984614	0.00657117	0.00190266	0.000168498
SMAD4_Q6+TGACGTCA_ATF3_Q6	0.00291007	0.00182569	0.0130347	0.890748	0.62854	0.549585	0.000925576	0.65705	0.000168782
CACCCBINDINGFACTOR_Q6+CART1_01	0.00444919	0.000187052	0.0161793	0.320718	0.665635	0.228135	0.00221832	0.191435	0.000168971
NFMUE1_Q6+AGCGCTT_MIR518F_MIR518E_MIR518A	0.00105728	9.42517e-05	0.160403	0.88136	0.0651022	0.0190724	0.00597492	0.109325	0.000172779
NERF_Q2+GGAANCGGAANY_UNKNOWN	0.0294574	0.000271358	0.00915408	0.166053	0.772901	0.229183	0.0034394	0.128722	0.000174819
USF_C+NMYC_01	0.210049	9.62723e-07	0.800306	0.0556374	0.410705	0.00336969	0.492738	0.00235502	0.000175328
AGCGCTT_MIR518F_MIR518E_MIR518A+ATGCACG_MIR517B	0.156331	3.56096e-08	0.102064	3.66712e-05	0.79239	0.000363443	0.0610042	9.64157e-06	0.000175757
MYCMAX_01+GATA1_01	0.00305136	0.0028362	0.214662	0.935886	0.866942	0.83577	0.00224236	1	0.000176225
GATA1_01+AGCGCTT_MIR518F_MIR518E_MIR518A	0.183537	7.00844e-07	0.283993	0.167771	0.702382	0.00233311	0.131358	0.00512199	0.000177474
NERF_Q2+AGCGCTT_MIR518F_MIR518E_MIR518A	0.0798353	4.82785e-06	0.113394	0.12874	0.319984	0.00139254	0.0400211	0.00258428	0.000178146
LFA1_Q6+ATGCACG_MIR517B	0.116763	2.08766e-05	0.11344	0.451695	0.552566	0.0622266	0.0446364	0.0985869	0.000178609
USF_C+MAX_01	0.158685	0.000286476	0.0244494	0.0959681	0.521839	0.288791	0.0155921	0.0983051	0.000178609
NFMUE1_Q6+ELK1_02	0.000679213	0.00488554	0.0540183	0.472109	1	0.847223	0.000350707	0.509299	0.000178812
PAX4_04+ATGCACG_MIR517B	0.00381001	0.000301716	0.00690311	0.927422	0.0661247	0.02102	0.00151145	0.0657497	0.000179371
ELK1_02+USF2_Q6	0.0651291	0.00235781	0.00147841	0.507986	0.714986	0.115736	0.000967139	0.134627	0.000179779
AAGWWRNYGGC_UNKNOWN+AGCGCTT_MIR518F_MIR518E_MIR518A	0.00487108	6.9303e-06	0.121693	0.0939609	0.147483	0.00100535	0.00899611	0.00452495	0.000183141
CCCNNNNNNAAGWT_UNKNOWN+AGCGCTT_MIR518F_MIR518E_MIR518A	0.0402506	4.17754e-06	0.0892849	0.26488	0.297274	0.00128681	0.0252527	0.00450241	0.00018377
HIF1_Q5+NMYC_01	0.00182887	9.37529e-05	0.559851	0.305012	0.0319196	0.00574455	0.0193599	0.0211017	0.000184384
MYC_Q2+GCAAGAC_MIR431	0.00149371	0.0194295	0.0137564	0.292497	0.835284	0.519907	0.000381998	0.312693	0.000185944
USF2_Q6+AGCGCTT_MIR518F_MIR518E_MIR518A	0.00502829	9.756e-05	0.634467	0.188731	0.179659	0.0197406	0.0219998	0.0352235	0.000185944
GATA2_01+CCAATNNSNNNGCG_UNKNOWN	0.00596425	0.000184993	0.0347725	0.241349	0.855784	0.297849	0.00302188	0.186849	0.000187345
LFA1_Q6+HIF1_Q3	0.0381243	0.000239038	0.00771888	0.190785	0.64632	0.480466	0.00444005	0.2116	0.000188763
ELK1_02+SP1_Q4_01	0.0670034	0.000160696	0.0135687	0.478709	0.583098	0.0655342	0.00633687	0.0829724	0.000189978
GCAAGAC_MIR431+GATA1_01	0.0153855	0.000217758	0.104602	0.376234	0.721376	0.169575	0.0100841	0.172844	0.00019099
TGACGTCA_ATF3_Q6+CCAATNNSNNNGCG_UNKNOWN	0.008588	6.3725e-05	0.0573393	0.131861	0.990242	0.264025	0.00573422	0.109704	0.00019252
TAANNYSGCG_UNKNOWN+ATGCACG_MIR517B	0.000963668	0.000609017	0.0181839	0.965368	0.0828459	0.0364428	0.00153948	0.104953	0.000192901
GATA2_01+NERF_Q2	0.0076124	0.00116358	0.0286141	0.703556	0.807489	0.22537	0.00228141	0.354896	0.000192986
ATF_B+CCAATNNSNNNGCG_UNKNOWN	0.00485952	0.000108929	0.113727	0.0768646	0.81634	0.53361	0.00442292	0.105783	0.000193103
TCGATGG_MIR213+GATA1_01	0.0463932	1.24136e-05	0.0678509	0.0898174	0.836992	0.0633372	0.0213355	0.0329816	0.000194095
ARNT_01+CART1_01	0.00563285	0.00139396	0.0353786	0.358918	0.783409	0.639599	0.00198964	0.377192	0.00019512
TCGATGG_MIR213+USF2_Q6	0.0630121	0.00132063	0.00312592	0.216574	1	0.143406	0.00171973	0.109161	0.000196738
MYCMAX_01+LFA1_Q6	0.00268294	0.00508015	0.115879	0.989805	0.768292	0.937684	0.00147733	1	0.000200102
LFA1_Q6+USF_C	0.151995	5.68741e-05	0.117815	0.843926	0.47947	0.0866228	0.0513808	0.16428	0.00020238
GCAAGAC_MIR431+GGGCGGR_SP1_Q6	0.0161276	0.000388283	0.0241296	0.302301	1	0.368016	0.00403654	0.266239	0.000203777
SCGGAAGY_ELK1_02+AGCGCTT_MIR518F_MIR518E_MIR518A	0.016089	6.55259e-06	0.166236	0.0865957	0.270418	0.00154473	0.0230667	0.0032831	0.000203777
MEF2_01+CCAATNNSNNNGCG_UNKNOWN	0.00697059	2.55863e-05	0.0343539	0.0434084	0.833451	0.0883311	0.00503465	0.0281252	0.000209156
GATA1_01+ATGCACG_MIR517B	0.117156	4.96476e-06	0.102064	0.0483109	0.829921	0.0109776	0.0450596	0.00710222	0.000209302
MEF2_01+SCGGAAGY_ELK1_02	0.0157242	0.000151972	0.00709312	0.117572	0.93325	0.0724449	0.00257775	0.0537654	0.000210513
MYCMAX_01+ARNT_02	0.00254697	0.102807	0.00189385	0.504332	0.236268	0.0560687	0.000137491	0.23806	0.000211505
GCAAGAC_MIR431+ATGCACG_MIR517B	0.0186974	7.86014e-05	0.100442	0.152513	0.50544	0.0235663	0.0126535	0.0289132	0.000212117
CREB_Q4_01+CCCNNNNNNAAGWT_UNKNOWN	0.0100689	0.000795947	0.0345964	0.115019	0.440888	0.711037	0.00316949	0.160159	0.000214968
TGACGTCA_ATF3_Q6+NMYC_01	0.0277481	9.06357e-06	0.251861	0.172618	0.106536	0.00062555	0.0473721	0.00197308	0.000217212
ATF_01+NMYC_01	0.00769833	1.66032e-05	0.427145	0.197753	0.0844972	0.00116698	0.033904	0.00567306	0.000219372
GTGACGY_E4F1_Q6+GACAGGG_MIR339	7.80753e-05	0.713913	0.0146331	0.0352298	0.0596252	0.308801	3.65388e-05	0.0797762	0.000220907
MCAATNNNNNGCG_UNKNOWN+CCCNNNNNNAAGWT_UNKNOWN	0.00483853	0.00140442	0.0152731	0.363796	0.968433	0.24908	0.00144018	0.222139	0.000225247
MCAATNNNNNGCG_UNKNOWN+AGCGCTT_MIR518F_MIR518E_MIR518A	0.0134113	6.09891e-05	0.121142	0.507004	0.112178	0.00303388	0.0170781	0.0140449	0.000226734
PAX4_01+GGAANCGGAANY_UNKNOWN	0.00415974	0.00623979	0.011388	0.582897	0.962566	0.383699	0.00090932	0.44132	0.000230252
HIF1_Q3+GATA2_01	0.00914438	0.00119556	0.017489	0.893445	1	0.829254	0.00232263	0.822857	0.000233272
HIF1_Q3+SCGGAAGY_ELK1_02	0.0067274	0.00331965	0.00792909	0.583526	0.743835	0.336722	0.000969645	0.341985	0.000233272
MCAATNNNNNGCG_UNKNOWN+ATGCACG_MIR517B	0.0166429	4.33172e-05	0.0492202	0.211719	0.330093	0.01204	0.00894624	0.0244678	0.000233572
CART1_01+MAX_01	0.0645521	0.000749559	0.0118063	0.798601	0.506311	0.155661	0.00478956	0.230675	0.000238346
AAGWWRNYGGC_UNKNOWN+GABP_B	0.00801907	0.00037685	0.0949064	0.608331	0.174601	0.0757948	0.00622945	0.193425	0.000238489
ARNT_02+CCAATNNSNNNGCG_UNKNOWN	0.00250359	0.000305723	0.0589138	0.121778	0.822483	0.212995	0.0023249	0.099581	0.000243354
MYCMAX_01+HIF1_Q3	0.00281276	0.0233259	0.00635651	0.845337	0.488212	0.476616	0.00050696	1	0.000244729
TCGATGG_MIR213+ARNT_02	0.040109	0.000239519	0.00770584	0.142169	0.547294	0.256746	0.00382322	0.14437	0.000244902
CACCCBINDINGFACTOR_Q6+GACAGGG_MIR339	0.00959683	0.000276312	0.00560216	0.074708	0.524055	0.024173	0.00168059	0.0225084	0.000245474
AAGWWRNYGGC_UNKNOWN+GATA2_01	0.0062976	0.00524956	0.0154355	0.548709	0.985535	0.728241	0.00113675	0.559521	0.000247981
GGAANCGGAANY_UNKNOWN+CCAATNNSNNNGCG_UNKNOWN	0.00711051	0.000144747	0.0924144	0.156004	0.989287	0.370108	0.00598031	0.147232	0.000248226
ATF_01+ATGCACG_MIR517B	0.0110776	6.06774e-05	0.0832166	0.123629	0.348243	0.0134956	0.00874895	0.0220388	0.000249238
CCCNNNNNNAAGWT_UNKNOWN+GGAANCGGAANY_UNKNOWN	0.0190255	0.00109782	0.012245	0.413728	1	0.36136	0.00271285	0.293004	0.000249653
ELK1_02+NERF_Q2	0.0371722	5.72731e-06	0.0193451	0.0360787	0.992599	0.010754	0.0098826	0.00683815	0.000252919
ACTAYRNNNCCCR_UNKNOWN+GATA1_01	0.00314338	0.00186067	0.214166	0.693985	0.549623	0.415038	0.00397789	0.498523	0.000253189
AAGWWRNYGGC_UNKNOWN+CART1_01	0.00536849	0.00165968	0.0450109	0.991467	0.947942	0.670245	0.00239756	0.819634	0.00025598
ELK1_02+PAX4_04	0.0129452	1.04418e-05	0.014443	0.0420285	0.521947	0.433332	0.0061311	0.0756911	0.000256896
HIF1_Q5+SCGGAAGY_ELK1_02	0.00363851	0.0112705	0.0147524	1	0.858964	0.987016	0.000584974	0.993063	0.000256901
AAGWWRNYGGC_UNKNOWN+CCAATNNSNNNGCG_UNKNOWN	0.00394777	0.000506354	0.0493783	0.320612	0.764031	0.318059	0.00256906	0.246128	0.000262752
ARNT_01+NERF_Q2	0.00630212	7.03532e-05	0.0380506	0.0125112	0.780703	0.0105909	0.00355115	0.00582067	0.000262871
EVI1_06+SP1_Q6_01	0.00327468	0.000659458	0.00587388	0.839552	0.341739	0.345832	0.0012388	0.549387	0.000263245
ACTAYRNNNCCCR_UNKNOWN+HIF1_Q3	0.00390593	0.0110583	0.00849604	0.829932	0.594491	0.91635	0.00060162	0.900752	0.000268693
ELK1_02+GCAAGAC_MIR431	0.142037	0.000794044	0.0120678	0.804877	0.520454	0.393175	0.00686745	0.544553	0.000270116
EVI1_06+TGACGTCA_ATF3_Q6	0.0036099	0.000749122	0.00623573	0.809313	0.266948	0.197743	0.00132207	0.389374	0.000277479
SP1_Q6_01+ELK1_02	0.0212664	0.000168371	0.0268137	0.377655	0.78072	0.16898	0.00664852	0.187486	0.000278071
CCAATNNSNNNGCG_UNKNOWN+AGCGCTT_MIR518F_MIR518E_MIR518A	0.130831	8.89493e-07	0.0290743	0.0939609	0.688085	1.20045e-05	0.0220652	7.397e-05	0.000278071
EVI1_06+SMAD4_Q6	0.00577377	0.00155663	0.00270103	0.612647	0.326789	0.666504	0.000809259	0.919854	0.00028183
GACAGGG_MIR339+NERF_Q2	0.0106166	6.16477e-05	0.0850993	0.0202496	0.952444	0.0379564	0.00629354	0.0133445	0.000286986
CART1_01+AGCGCTT_MIR518F_MIR518E_MIR518A	0.0909569	1.04839e-06	0.0762757	0.0928871	0.378411	5.4764e-05	0.0349983	0.000383004	0.000290946
EVI1_06+GATA2_01	0.00455768	0.000527504	0.00537193	0.886268	0.362285	0.300843	0.0014797	0.474299	0.000294059
SP1_Q6_01+SMAD4_Q6	0.0192799	0.00464976	0.00495174	0.713057	0.807744	0.529119	0.00103364	0.526653	0.000296268
GACAGGG_MIR339+HIF1_Q3	0.0107814	0.00110462	0.00985641	0.0740945	0.591551	0.172144	0.0023136	0.0658905	0.000298389
AAGWWRNYGGC_UNKNOWN+ATF_B	0.00587017	0.00217024	0.0243308	0.713541	0.669415	0.302537	0.00223714	0.412189	0.000298516
USF_C+SCGGAAGY_ELK1_02	0.094862	0.000223811	0.0202048	0.0319027	0.327386	0.217998	0.0138638	0.0364552	0.000298623
ARNT_01+USF2_Q6	0.0191268	0.0202731	0.00553134	0.949787	0.660571	0.583061	0.000888416	0.69871	0.000301885
AP2_Q3+TGACGTCA_ATF3_Q6	0.0111575	0.00183146	0.022302	1	0.604403	0.613813	0.00267475	0.76053	0.000302372
TGACGTCA_ATF3_Q6+GATA2_01	0.0244387	0.000887337	0.0179693	0.503537	0.794356	0.638851	0.0042462	0.498836	0.000302372
HIF1_Q5+LFA1_Q6	0.00424124	0.000655164	0.0874211	0.302961	0.701984	0.195115	0.00417195	0.184444	0.000304151
ARNT_01+CCAATNNSNNNGCG_UNKNOWN	0.00457809	0.000111171	0.125862	0.0614901	0.973975	0.233102	0.00472242	0.0608021	0.00030577
AAGWWRNYGGC_UNKNOWN+SP1_Q4_01	0.00506949	0.00461826	0.0433267	0.947333	0.186458	0.282838	0.0022441	0.517834	0.000306908
GACAGGG_MIR339+AAGWWRNYGGC_UNKNOWN	0.014712	0.00467718	0.00669941	0.232605	0.345671	0.616189	0.00174953	0.299214	0.000308275
USF_Q6_01+SP1_Q4_01	0.00717456	0.00131476	0.0954121	0.898382	0.484687	0.406583	0.00559731	0.565326	0.0003109
MCAATNNNNNGCG_UNKNOWN+GATA2_01	0.0107471	0.0018866	0.0246677	0.926503	0.98604	0.964298	0.00289739	0.930301	0.000312275
MYC_Q2+GABP_B	0.00318719	0.00196799	0.239113	0.232813	0.241946	0.0901647	0.00430658	0.0995449	0.000312429
HIF1_Q3+MAX_01	0.014783	0.00126412	0.0228611	0.887257	0.37373	0.258561	0.00420914	0.337604	0.000314564
LFA1_Q6+ACTAYRNNNCCCR_UNKNOWN	0.127963	0.000611943	0.00375838	0.249214	0.791215	0.262149	0.00438347	0.196774	0.0003187
SCGGAAGY_ELK1_02+MAX_01	0.0173916	0.0029585	0.0312624	0.899503	0.464862	0.382519	0.00402693	0.465921	0.000319032
TCGATGG_MIR213+ATGCACG_MIR517B	0.0266427	5.85615e-05	0.051684	0.0103954	0.936935	0.00183233	0.0132157	0.00067447	0.000319136
USF_Q6_01+AGCGCTT_MIR518F_MIR518E_MIR518A	0.0124047	4.27293e-06	0.446918	0.43575	0.20069	0.00725972	0.0427107	0.0427197	0.000320469
ATF_B+GATA2_01	0.0194439	0.00265	0.0243663	0.399717	0.580783	0.68637	0.00348575	0.720605	0.000324633
GATA2_01+GABP_B	0.0443001	9.88135e-05	0.154068	0.92977	0.292814	0.0560299	0.029226	0.23185	0.00032765
GTGACGY_E4F1_Q6+NERF_Q2	0.000658022	0.0367532	0.0584934	0.749349	0.335577	0.568285	0.000605975	0.975583	0.000329137
TCGATGG_MIR213+MEF2_01	0.0128273	5.97668e-05	0.0216524	0.00817173	0.658858	0.0280257	0.00569651	0.00520487	0.000330059
CART1_01+CCAATNNSNNNGCG_UNKNOWN	0.0186838	0.000261852	0.063336	0.155289	0.960405	0.26211	0.00904182	0.112584	0.000332359
MEF2_01+NMYC_01	0.0290095	4.88899e-06	0.180078	0.0437962	0.177161	0.000153714	0.0427638	0.000254209	0.000336726
ACTAYRNNNCCCR_UNKNOWN+AGCGCTT_MIR518F_MIR518E_MIR518A	0.00765871	6.83348e-06	0.439292	0.0939609	0.144978	0.00358039	0.0271049	0.0104421	0.000337554
PAX4_01+ATGCACG_MIR517B	0.00951131	0.000310132	0.190178	0.461856	0.268166	0.0328813	0.0104424	0.124542	0.0003418
RCGCANGCGY_NRF1_Q6+USF_C	0.00445919	0.0012528	0.110354	0.436914	0.148811	0.043299	0.00517735	0.104445	0.000341921
ATF_01+TCGATGG_MIR213	0.0100503	0.000110603	0.0381918	0.0603001	0.611163	0.0261112	0.00534611	0.0217503	0.000343294
GCAAGAC_MIR431+NERF_Q2	0.0166153	3.71061e-05	0.0608096	0.0316466	0.884073	0.0363899	0.00990321	0.0155443	0.000346158
GTGACGY_E4F1_Q6+CART1_01	0.000699361	0.0379329	0.0738765	0.249974	0.686629	0.683952	0.000590191	0.303435	0.000349113
RCGCANGCGY_NRF1_Q6+SP1_Q4_01	0.00335553	0.00577617	0.0984343	0.643796	0.240316	0.564916	0.00267224	0.966982	0.000350698
MEF2_01+GGAANCGGAANY_UNKNOWN	0.0175404	0.000172119	0.00852283	0.035019	0.979624	0.0268513	0.00351571	0.0145741	0.000352229
NERF_Q2+CCCNNNNNNAAGWT_UNKNOWN	0.0697895	0.000292641	0.0382185	0.225292	0.795894	0.422313	0.0154078	0.20699	0.000354983
HIF1_Q5+HIF1_Q3	0.00459972	0.0116498	0.0081514	0.951499	0.431218	0.284774	0.000486929	0.638094	0.000357809
ARNT_01+TGACGTCA_ATF3_Q6	0.0159202	0.00136948	0.0594135	0.561713	0.76831	1	0.00568056	0.660697	0.000357809
USF2_Q6+NMYC_01	0.00946859	1.47089e-05	0.615568	0.0736103	0.0722568	0.00412336	0.104469	0.00693549	0.000358507
CCCNNNNNNAAGWT_UNKNOWN+ATGCACG_MIR517B	0.0354688	0.000124771	0.0826214	0.207978	0.504034	0.0123329	0.019418	0.0167464	0.000358882
MYCMAX_01+SP1_Q6_01	0.00414309	0.0160101	0.0223206	0.953531	0.402128	0.330066	0.00111537	0.843237	0.000359813
MYCMAX_01+ARNT_01	0.00554665	0.0497554	0.0147846	0.517386	0.78446	0.277318	0.000641382	0.347826	0.000364455
USF2_Q6+ARNT_02	0.00780208	0.0170448	0.0143057	0.692234	0.309913	0.702319	0.00109879	0.935402	0.000367429
HIF1_Q5+NERF_Q2	0.00440518	0.000341345	0.0585116	0.0675349	0.67284	0.0439582	0.00389164	0.0325488	0.000370295
SP1_Q4_01+ATGCACG_MIR517B	0.106947	1.7782e-05	0.255448	0.074644	0.571217	0.0257862	0.0754222	0.0167484	0.000374002
GTGACGY_E4F1_Q6+GABP_B	0.000548859	0.0142388	0.785147	0.0946058	0.193815	0.45857	0.00134562	0.207078	0.000376635
TAANNYSGCG_UNKNOWN+NMYC_01	0.00176412	8.29345e-05	0.0958333	0.736344	0.0173174	0.00139904	0.0122418	0.00666273	0.000376806
MYCMAX_01+GCAAGAC_MIR431	0.00582736	0.0193298	0.0247271	0.783118	0.890374	0.970992	0.00131711	0.807068	0.000378711
MYCMAX_01+CCCNNNNNNAAGWT_UNKNOWN	0.00425186	0.00599302	0.0521037	0.53181	0.854762	1	0.00185414	0.593219	0.000381029
GACAGGG_MIR339+ATF_B	0.0256845	0.000284958	0.0255425	0.030672	0.989947	0.0229807	0.0057443	0.0158001	0.000381773
TAANNYSGCG_UNKNOWN+USF_C	0.0030398	0.000523191	0.0153768	0.285006	0.151375	0.00599367	0.00264855	0.0130005	0.000383824
ARNT_01+MCAATNNNNNGCG_UNKNOWN	0.0133648	0.00437863	0.0155486	0.492829	0.581196	0.936596	0.00239505	0.578448	0.00038595
USF2_Q6+CCCNNNNNNAAGWT_UNKNOWN	0.00624121	0.00212799	0.0813354	0.212829	0.663339	0.675032	0.00342519	0.254204	0.000387186
CREB_Q4_01+SP1_Q4_01	0.0357099	0.000103822	0.190091	0.0906286	0.875988	0.216714	0.0245496	0.0794598	0.000388505
ATF_B+NMYC_01	0.0396695	4.72969e-06	0.862638	0.052682	0.0878498	0.000803989	0.150732	0.00140702	0.000391625
USF2_Q6+USF_C	0.0116019	0.000522162	0.442519	0.2926	0.452206	0.139297	0.0227131	0.133619	0.000401072
GABP_B+CCCNNNNNNAAGWT_UNKNOWN	0.11769	0.000103131	0.0579896	0.0253986	0.430091	0.301326	0.0326073	0.0366288	0.000403633
CACCCBINDINGFACTOR_Q6+EVI1_06	0.00507178	0.000849101	0.00856842	0.332025	0.449813	0.992663	0.0017666	0.50917	0.000407482
MAX_01+GABP_B	0.0538319	6.70592e-05	0.56305	0.199505	0.636075	0.105079	0.0710727	0.0858485	0.000407897
TCGATGG_MIR213+USF_Q6_01	0.068356	0.000180891	0.00608075	0.0335532	0.608667	0.068069	0.00505226	0.0289947	0.000408596
HIF1_Q3+ATGCACG_MIR517B	0.0193169	0.000115586	0.0787876	0.165682	0.392675	0.0110849	0.0149496	0.0147003	0.000410651
TCGATGG_MIR213+AAGWWRNYGGC_UNKNOWN	0.0280896	9.52784e-05	0.0107058	0.0134152	0.47069	0.0772906	0.00516622	0.0212219	0.000413042
ATF_B+AGCGCTT_MIR518F_MIR518E_MIR518A	0.0365353	1.62398e-06	0.402415	0.0161945	0.314852	0.000533564	0.0684388	0.000677145	0.000414033
ATF_01+LFA1_Q6	0.0115446	0.000350045	0.0969909	0.213982	0.691781	0.142068	0.00900417	0.115114	0.000416104
TCGATGG_MIR213+LFA1_Q6	0.0219165	2.20913e-05	0.0543564	0.00380733	0.830028	0.00911557	0.0140395	0.00162789	0.000422332
USF_C+ATGCACG_MIR517B	0.241601	2.85982e-06	0.366305	0.0158032	0.859102	0.0205368	0.178153	0.00421064	0.000422625
GCAAGAC_MIR431+MCAATNNNNNGCG_UNKNOWN	0.0173797	0.00157083	0.0247102	0.181994	0.677498	0.598659	0.00425673	0.246332	0.000425151
EVI1_06+GGAANCGGAANY_UNKNOWN	0.0138813	0.000392681	0.00813117	0.798397	0.281189	0.204613	0.00316207	0.39402	0.000426513
MYCMAX_01+SP1_Q4_01	0.0068489	0.00370222	0.233352	0.987018	0.818229	0.707952	0.00556614	0.87611	0.000429111
HIF1_Q3+GATA1_01	0.0272648	8.24777e-05	0.0938915	0.277383	0.459903	0.056266	0.0203344	0.0630026	0.000432864
PAX4_01+CREB_Q4_01	0.0168796	0.000959001	0.0315569	0.570005	0.396183	0.101126	0.00479789	0.206492	0.000440089
CREB_Q4_01+GGGCGGR_SP1_Q6	0.0343043	0.00108281	0.0694939	0.131062	0.54558	0.52369	0.0109279	0.172156	0.00044441
AP2_Q3+CART1_01	0.0133136	0.000405043	0.0537063	0.467078	0.704139	0.297408	0.00740319	0.298139	0.000446514
ARNT_02+USF_C	0.0146975	0.000449361	0.139951	0.525558	0.198187	0.0323233	0.0144543	0.0889833	0.000446776
AP2_Q3+AGCGCTT_MIR518F_MIR518E_MIR518A	0.0313429	3.36877e-06	0.152752	0.252536	0.171821	0.000414342	0.0349152	0.00364903	0.000453555
EVI1_06+USF_C	0.0110948	3.38329e-05	0.0129594	0.406679	0.214876	0.00223801	0.00498084	0.00830398	0.000454351
TGACGTCA_ATF3_Q6+HIF1_Q3	0.0386745	0.000697459	0.0194871	0.291472	0.913629	0.45411	0.00720517	0.267849	0.000455729
EVI1_06+CCCNNNNNNAAGWT_UNKNOWN	0.0149592	0.000194241	0.0135273	0.932776	0.292931	0.161542	0.00503597	0.29354	0.000457635
TGACGTCA_ATF3_Q6+USF_C	0.0706339	7.72813e-05	0.103617	0.288051	0.386039	0.0153675	0.0336027	0.0250327	0.000461386
NFMUE1_Q6+CCAATNNSNNNGCG_UNKNOWN	0.00288005	0.00105028	0.156275	0.736398	0.651325	0.530449	0.00408874	0.594317	0.000461879
TGACGTCA_ATF3_Q6+ARNT_02	0.0538102	0.00229905	0.0127324	0.665724	0.941151	0.827832	0.00483873	0.705702	0.000463553
GGGCGGR_SP1_Q6+GABP_B	0.0712238	8.81524e-05	0.47146	0.465235	0.426677	0.088349	0.081207	0.163127	0.00046753
ATF_01+GCAAGAC_MIR431	0.0184261	0.00165322	0.0288945	0.349069	0.724485	0.242567	0.00489668	0.219576	0.000469236
CACCCBINDINGFACTOR_Q6+ATF_B	0.0180853	0.00159221	0.0168872	0.692103	0.447615	0.175004	0.00410852	0.223972	0.000480696
LFA1_Q6+USF2_Q6	0.239818	0.00125047	0.00842623	0.439933	0.921527	0.139575	0.00885075	0.148472	0.000481842
ARNT_02+AGCGCTT_MIR518F_MIR518E_MIR518A	0.0227979	3.61504e-06	0.286947	0.130029	0.153118	0.000582574	0.042131	0.00391175	0.000485342
SP1_Q6_01+AGCGCTT_MIR518F_MIR518E_MIR518A	0.0504057	9.58306e-07	0.108166	0.041382	0.305619	3.03481e-05	0.0359429	0.000184124	0.000506419
STAT1_01+ELK1_02	0.0383853	1.99176e-05	0.134042	0.0408353	1	0.131412	0.0326884	0.0321313	0.000516494
ARNT_02+GATA2_01	0.010004	0.00535526	0.0394908	0.92883	0.834085	0.915405	0.00314944	1	0.000518232
SMAD4_Q6+NMYC_01	0.0140111	6.37149e-06	0.277623	0.121279	0.0752711	0.000209129	0.0427217	0.00114056	0.000522392
SP1_Q4_01+SCGGAAGY_ELK1_02	0.101532	0.000903355	0.0375437	0.185506	0.525955	0.535368	0.0187116	0.205687	0.00052335
GABP_B+ATGCACG_MIR517B	0.255643	6.42349e-06	0.183091	0.00467766	1	0.00306955	0.118775	0.000493245	0.000526067
RCGCANGCGY_NRF1_Q6+ATGCACG_MIR517B	0.00977426	0.000219061	0.222495	0.333328	0.20679	0.031293	0.0150153	0.0823038	0.000530079
AP2_Q3+NMYC_01	0.0227145	2.01085e-05	0.4233	0.489982	0.0529761	0.000548767	0.0768246	0.00519209	0.000536775
ELK1_02+GGGCGGR_SP1_Q6	0.16888	0.000533268	0.0261037	0.534265	0.836388	0.203768	0.0164342	0.197384	0.000544546
ATF_01+AAGWWRNYGGC_UNKNOWN	0.0178533	0.00118171	0.0119447	0.204074	0.883393	0.331867	0.00358583	0.214807	0.00054742
USF2_Q6+MAX_01	0.0173795	0.00421669	0.115277	0.554697	0.925571	0.611793	0.00842429	0.494628	0.000560197
GGGCGGR_SP1_Q6+SCGGAAGY_ELK1_02	0.0675319	0.00230101	0.0371821	0.688308	0.86421	0.939146	0.0118622	0.731796	0.00056395
MCAATNNNNNGCG_UNKNOWN+NMYC_01	0.0246113	1.44615e-05	0.348304	0.108954	0.127695	0.000131402	0.067092	0.000522986	0.000567285
TAANNYSGCG_UNKNOWN+NERF_Q2	0.00648803	8.7114e-05	0.0206506	0.131062	0.43164	0.0146422	0.00526806	0.0196193	0.000567912
TGACGTCA_ATF3_Q6+SCGGAAGY_ELK1_02	0.0903432	0.000623342	0.0396371	0.649368	1	0.41153	0.0173567	0.424623	0.000574457
RCGCANGCGY_NRF1_Q6+AGCGCTT_MIR518F_MIR518E_MIR518A	0.0107723	4.31308e-05	0.538985	0.465609	0.100753	0.00302717	0.045019	0.0306783	0.000578123
TCGATGG_MIR213+ATF_B	0.134788	5.66382e-05	0.0215373	0.0311079	0.832232	0.0240846	0.017245	0.0108317	0.000581062
SP1_Q4_01+HIF1_Q3	0.0647634	0.000654907	0.0254072	0.0977746	0.45928	0.456998	0.013971	0.111289	0.000586126
SP1_Q4_01+TGACGTCA_ATF3_Q6	0.0828411	0.000152392	0.0757956	0.0669629	0.719412	0.329889	0.0290347	0.0784402	0.000596367
MYC_Q2+ARNT_01	0.00549233	0.0253393	0.0327807	0.49645	0.954755	0.663344	0.00168361	0.510775	0.000603171
GTGACGY_E4F1_Q6+TCGATGG_MIR213	0.00206062	0.00408794	0.213605	0.595892	0.37199	0.540045	0.00277435	0.811462	0.0006036
TCGATGG_MIR213+MAX_01	0.140408	1.26872e-05	0.027821	0.019445	0.785431	0.00687092	0.0215841	0.0036426	0.000612145
MYC_Q2+GATA2_01	0.00555912	0.00771527	0.0657697	0.467048	0.637668	0.984781	0.00303971	0.603443	0.00062483
RCGCANGCGY_NRF1_Q6+GABP_B	0.0107276	0.00109744	0.840262	0.668224	0.185954	0.180268	0.0314032	0.783223	0.000625824
SP1_Q6_01+TGACGTCA_ATF3_Q6	0.0300331	0.000930046	0.0431464	0.46701	0.949354	0.223826	0.00978921	0.235521	0.000626605
STAT1_01+GATA1_01	0.101431	4.44951e-05	0.162993	0.110604	0.772372	0.0473864	0.0646779	0.0270037	0.000627042
TCGATGG_MIR213+HIF1_Q3	0.0462869	9.78776e-05	0.0135039	0.00859898	0.691988	0.0190781	0.00956806	0.00408407	0.000628619
AP2_Q3+TCGATGG_MIR213	0.0224731	9.53878e-05	0.0535888	0.13082	0.496913	0.0261487	0.0124856	0.0340097	0.00063463
SMAD4_Q6+LFA1_Q6	0.0201349	0.000400006	0.0848786	0.64785	0.413086	0.126215	0.0138676	0.224665	0.000634641
ARNT_01+TCGATGG_MIR213	0.0275702	5.57777e-05	0.123505	0.074502	0.556652	0.062106	0.0184314	0.0393122	0.000638857
MYCMAX_01+GACAGGG_MIR339	0.00759317	0.03482	0.058822	0.717337	0.481492	0.479461	0.00241819	0.546625	0.000639513
TGACGTCA_ATF3_Q6+AGCGCTT_MIR518F_MIR518E_MIR518A	0.0814484	5.1126e-07	0.20653	0.0193783	0.397566	5.33741e-05	0.0746132	0.000139321	0.00064005
GCAAGAC_MIR431+ARNT_02	0.0515807	0.00195619	0.0251719	0.381723	0.703642	0.848564	0.00830046	0.533697	0.000640494
TGACGTCA_ATF3_Q6+CCCNNNNNNAAGWT_UNKNOWN	0.0521628	0.000246947	0.0449963	0.137989	0.880537	0.170687	0.0165475	0.0882305	0.000644771
HIF1_Q5+ACTAYRNNNCCCR_UNKNOWN	0.00738036	0.0378988	0.0122958	0.780708	0.940805	0.853595	0.000865581	0.778528	0.000649565
GCAAGAC_MIR431+MAX_01	0.0731226	0.00024614	0.0707073	0.289798	0.919352	0.124676	0.023752	0.118518	0.000649565
HIF1_Q5+MCAATNNNNNGCG_UNKNOWN	0.00833517	0.00608213	0.0404588	0.544461	0.789226	0.729653	0.00310899	0.552212	0.000656116
AAGWWRNYGGC_UNKNOWN+NERF_Q2	0.0103835	0.000640389	0.0812318	0.197227	0.604252	0.048515	0.00799566	0.0671326	0.000663839
SP1_Q4_01+NERF_Q2	0.077865	6.16896e-05	0.158379	0.02674	1	0.0829198	0.0445562	0.0167893	0.000667367
AAGWWRNYGGC_UNKNOWN+ATGCACG_MIR517B	0.0172729	0.000340424	0.210713	0.375791	0.19159	0.0205971	0.0220107	0.0599969	0.000671621
PAX4_04+ATF_B	0.0219825	0.00121375	0.0072837	0.986263	0.240735	0.0765974	0.00330066	0.142223	0.000675182
AP2_Q3+ELK1_02	0.0233867	0.00021634	0.112076	0.360719	0.668181	0.187033	0.0173627	0.194644	0.000689997
GTGACGY_E4F1_Q6+MAX_01	0.000352198	0.137831	0.105939	0.0396332	0.1316	0.724957	0.000247628	0.0837913	0.000690203
MYC_Q2+CCCNNNNNNAAGWT_UNKNOWN	0.00586122	0.00409354	0.0966289	0.184338	0.96556	0.40062	0.0040674	0.17974	0.000691706
HIF1_Q5+ATGCACG_MIR517B	0.0122164	0.000169088	0.211501	0.0658439	0.276814	0.00874991	0.018706	0.011058	0.000692685
AAGWWRNYGGC_UNKNOWN+USF_C	0.0207684	0.000137413	0.146107	0.22725	0.204955	0.0129283	0.0214559	0.0295209	0.000696947
ELK1_02+ARNT_02	0.213472	0.00102921	0.013504	0.438464	0.937633	0.454094	0.0120657	0.361451	0.000702547
HIF1_Q3+GABP_B	0.0425688	8.01848e-05	0.135931	0.158497	0.456067	0.00814953	0.0351001	0.012078	0.000717778
MYCMAX_01+TGACGTCA_ATF3_Q6	0.00787552	0.0143879	0.0584206	0.554375	0.932109	0.784367	0.00295383	0.554746	0.000723158
HIF1_Q5+AGCGCTT_MIR518F_MIR518E_MIR518A	0.0124763	7.43152e-06	0.493495	0.0305534	0.187452	0.000895027	0.0523401	0.00160015	0.000724436
ELK1_02+MEF2_01	0.0772825	2.62036e-05	0.0213616	0.0216376	0.875641	0.0173043	0.0180905	0.00662034	0.00072474
USF_Q6_01+CART1_01	0.0108	0.00106683	0.118093	0.221082	0.754895	0.393899	0.00882778	0.210393	0.000725642
TCGATGG_MIR213+AGCGCTT_MIR518F_MIR518E_MIR518A	0.255101	5.24944e-07	0.206521	0.0119251	0.655896	0.000155527	0.140092	0.00010123	0.000729598
AAGWWRNYGGC_UNKNOWN+GGGCGGR_SP1_Q6	0.0169364	0.00456074	0.0545243	1	0.486086	0.468811	0.00644786	0.650942	0.00073405
AP2_Q3+NERF_Q2	0.0304461	0.000310142	0.0958105	0.404436	0.455219	0.128351	0.0188315	0.162729	0.00074434
PAX4_01+GABP_B	0.0206279	5.36379e-05	0.323105	0.199816	0.302391	0.00947652	0.029378	0.0391217	0.000745389
ELK1_02+GGAANCGGAANY_UNKNOWN	0.205536	0.000340946	0.0362204	0.342816	0.893448	0.216197	0.0290535	0.169296	0.000763419
RCGCANGCGY_NRF1_Q6+CCCNNNNNNAAGWT_UNKNOWN	0.00967237	0.00668886	0.123532	0.950718	1	0.705036	0.00462599	0.840778	0.000771026
SMAD4_Q6+TCGATGG_MIR213	0.0192706	7.64549e-05	0.033266	0.041301	0.42169	0.00662988	0.00992971	0.00772886	0.000778075
PAX4_01+TCGATGG_MIR213	0.0190881	4.96306e-05	0.106309	0.0985683	0.493028	0.0163818	0.0142327	0.0330732	0.00078494
ATF_01+AGCGCTT_MIR518F_MIR518E_MIR518A	0.039206	2.45307e-06	0.39876	0.0448012	0.22483	0.000250721	0.0795495	0.000890312	0.000787918
PAX4_04+CREB_Q4_01	0.0367335	0.000832622	0.00839095	0.921305	0.12469	0.0515487	0.00448743	0.0882348	0.000790002
GTGACGY_E4F1_Q6+ATGCACG_MIR517B	0.00171307	0.00379189	0.365805	1	0.0839358	0.0631936	0.00497748	0.482013	0.000799658
EVI1_06+ATF_B	0.0159893	0.00174315	0.0105909	0.679445	0.162175	0.115812	0.00382521	0.25291	0.00080093
GCAAGAC_MIR431+ATF_B	0.0938017	0.000761755	0.0687594	0.363792	0.91641	0.254587	0.0253597	0.211318	0.000809038
SCGGAAGY_ELK1_02+CCCNNNNNNAAGWT_UNKNOWN	0.038082	0.00172019	0.0940054	0.301451	0.939735	0.468334	0.01554	0.258885	0.000823074
EVI1_06+MCAATNNNNNGCG_UNKNOWN	0.0267926	0.000212849	0.0112989	0.678847	0.52092	0.118664	0.00670589	0.193302	0.000830649
AP2_Q3+CREB_Q4_01	0.0471923	0.000905022	0.0287511	0.502408	0.313763	0.0534577	0.0100347	0.0908848	0.000842449
MYCMAX_01+GGGCGGR_SP1_Q6	0.0115502	0.0106983	0.114285	0.741105	0.945885	0.913129	0.00558691	0.756939	0.000852775
MYC_Q2+NMYC_01	0.00949741	1.37089e-05	0.771064	0.0151486	0.0468402	0.000685066	0.108999	0.000760633	0.000855042
CACCCBINDINGFACTOR_Q6+LFA1_Q6	0.0497477	0.000342907	0.172145	0.940334	0.492665	0.212088	0.0473234	0.357907	0.000858001
SP1_Q4_01+USF2_Q6	0.277208	0.000359726	0.0228496	0.122849	0.819597	0.103474	0.0268207	0.0651099	0.000865413
MYCMAX_01+GATA2_01	0.00979901	0.0130068	0.0720546	0.837667	0.517391	0.585436	0.00404954	1	0.0008759
TAANNYSGCG_UNKNOWN+GACAGGG_MIR339	0.00442065	0.00252569	0.0239172	0.150588	0.0579258	0.278947	0.0054888	0.529109	0.000876723
GACAGGG_MIR339+GGAANCGGAANY_UNKNOWN	0.0444087	0.000217861	0.0679031	0.0563316	0.866969	0.189948	0.017294	0.0553001	0.000877321
TAANNYSGCG_UNKNOWN+GABP_B	0.0151119	0.00025629	0.105992	0.978351	0.142712	0.0232112	0.0226683	0.0865167	0.000895758
MYCMAX_01+TCGATGG_MIR213	0.00971992	0.000210291	0.342704	0.147121	0.631929	0.0635123	0.0115634	0.0905661	0.000896887
ACTAYRNNNCCCR_UNKNOWN+NERF_Q2	0.0107981	0.000253192	0.174552	0.0524239	0.603917	0.0535443	0.012637	0.0301753	0.000901564
MYC_Q2+AGCGCTT_MIR518F_MIR518E_MIR518A	0.0120663	7.67708e-05	1	0.0778082	0.0850366	0.00409287	0.0855055	0.00671429	0.00090238
ACTAYRNNNCCCR_UNKNOWN+GABP_B	0.0147732	0.000460118	0.791206	0.353769	0.321243	0.0586786	0.0413867	0.123287	0.000908072
TGACGTCA_ATF3_Q6+GGAANCGGAANY_UNKNOWN	0.0845465	0.000318721	0.0425744	0.189703	0.956755	0.123773	0.0214299	0.0914938	0.000913886
SMAD4_Q6+ATF_B	0.0251833	0.00156258	0.0377779	0.492508	0.421023	0.157345	0.00894004	0.19684	0.000918255
AAGWWRNYGGC_UNKNOWN+SCGGAAGY_ELK1_02	0.0221036	0.00916676	0.0366712	1	0.409104	0.583808	0.00455325	0.747768	0.00092379
PAX4_04+ACTAYRNNNCCCR_UNKNOWN	0.0372413	0.00272548	0.00338334	0.542363	0.499105	0.116989	0.00257911	0.148615	0.000930905
SP1_Q6_01+TCGATGG_MIR213	0.0449506	3.43082e-05	0.0301783	0.0182163	0.610716	0.00140404	0.0166248	0.00174113	0.000933631
MCAATNNNNNGCG_UNKNOWN+GATA1_01	0.0529659	0.000235397	0.188967	0.384919	0.453561	0.0373999	0.045856	0.0625482	0.000938046
SP1_Q6_01+GCAAGAC_MIR431	0.071464	0.000146389	0.0262197	0.149776	0.823725	0.0201133	0.0155046	0.0279723	0.00093881
CREB_Q4_01+ARNT_02	0.0539341	0.00188468	0.0364506	0.0797506	0.390883	0.610884	0.0122255	0.146904	0.000943475
HIF1_Q5+GGAANCGGAANY_UNKNOWN	0.0158622	0.00422839	0.0749001	0.464051	0.860887	0.529781	0.00754193	0.410443	0.000945214
NERF_Q2+CCAATNNSNNNGCG_UNKNOWN	0.0339537	8.50981e-05	0.0969407	0.00381114	0.912415	0.0253717	0.0236747	0.00207618	0.000956358
CACCCBINDINGFACTOR_Q6+CREB_Q4_01	0.0447684	0.000652673	0.0237428	0.185978	0.475633	0.0263154	0.00982346	0.0273343	0.000956742
TAANNYSGCG_UNKNOWN+AP2_Q3	0.00346233	0.00570541	0.0220049	0.970587	0.639203	0.473978	0.00267214	0.583379	0.000988819
GACAGGG_MIR339+CART1_01	0.0279014	0.000469967	0.240972	0.0329747	0.857529	0.447019	0.0215195	0.0454857	0.000989376
USF_Q6_01+USF_C	0.0286109	0.000188858	0.40865	0.472555	0.302065	0.0337804	0.0561889	0.0869648	0.000989673
LFA1_Q6+GGAANCGGAANY_UNKNOWN	0.137585	8.74232e-05	0.0468007	0.0330945	0.73348	0.0512573	0.0343159	0.0173237	0.000996551
EVI1_06+TCGATGG_MIR213	0.0258012	0.000197108	0.0283108	0.480327	0.326154	0.0212849	0.0122725	0.0517434	0.000999425
USF_Q6_01+ATGCACG_MIR517B	0.031816	0.000106899	0.447755	0.321716	0.289042	0.0205358	0.0579819	0.0584541	0.00100128
ARNT_02+SCGGAAGY_ELK1_02	0.0300772	0.00413722	0.0735508	0.81526	0.779861	0.570773	0.0106788	0.633092	0.00100515
TAANNYSGCG_UNKNOWN+GATA1_01	0.0120147	0.000403823	0.0997705	0.96468	0.144886	0.0561679	0.0204392	0.141701	0.00100645
ACTAYRNNNCCCR_UNKNOWN+USF_C	0.0155719	0.000389725	0.402268	0.159735	0.301192	0.0146255	0.0332266	0.0273563	0.00101128
CREB_Q4_01+CCAATNNSNNNGCG_UNKNOWN	0.0201422	7.51457e-06	0.36805	0.00132658	0.806335	0.135778	0.0269812	0.00244344	0.00101268
EVI1_06+SP1_Q4_01	0.0312758	3.92265e-05	0.0225655	0.472547	0.32311	0.0106016	0.0117972	0.0267416	0.00101565
STAT1_01+LFA1_Q6	0.146892	0.000222626	0.239906	0.159373	0.956936	0.166933	0.10259	0.0815301	0.00102118
GCAAGAC_MIR431+CCCNNNNNNAAGWT_UNKNOWN	0.0467919	0.000216861	0.148565	0.0806432	0.930788	0.212241	0.0315327	0.0685928	0.00102141
NERF_Q2+GATA1_01	0.206332	1.49171e-05	0.184804	0.0319442	0.817456	0.00994488	0.108376	0.00458032	0.00102515
CACCCBINDINGFACTOR_Q6+NERF_Q2	0.0329816	0.000574601	0.0781516	0.221496	0.490903	0.0656088	0.0198814	0.0568574	0.00103877
TAANNYSGCG_UNKNOWN+GATA2_01	0.00770795	0.00145056	0.0461797	0.869808	0.533226	0.428779	0.00813944	0.600293	0.00104124
ATF_01+GACAGGG_MIR339	0.0343209	0.000526663	0.0386591	0.0229807	0.719928	0.0116636	0.0106481	0.00813639	0.00105024
MEF2_01+GABP_B	0.0793233	6.44213e-06	0.14648	0.0211074	0.611312	0.00116032	0.0587851	0.00104629	0.00105938
TGACGTCA_ATF3_Q6+GATA1_01	0.157697	8.68024e-05	0.261598	0.311582	0.599529	0.0378502	0.11155	0.0512883	0.00105989
NFMUE1_Q6+SCGGAAGY_ELK1_02	0.00404429	0.0184939	0.0603061	0.381819	0.276145	0.74155	0.00193449	0.737861	0.00107879
MYC_Q2+LFA1_Q6	0.0100242	0.00218583	0.348697	0.137185	0.551422	0.264532	0.0153206	0.111062	0.00107958
USF2_Q6+GATA2_01	0.0197955	0.00271857	0.121817	0.188769	0.59041	0.98306	0.0116473	0.334091	0.00107958
AP2_Q3+MCAATNNNNNGCG_UNKNOWN	0.0398609	0.00176406	0.0350133	0.511978	0.777763	0.400372	0.0108244	0.371897	0.00108284
SP1_Q6_01+CREB_Q4_01	0.12776	0.000403116	0.0358589	0.508429	0.545796	0.0257724	0.0206262	0.0490695	0.00109863
TCGATGG_MIR213+NERF_Q2	0.0887007	3.91103e-05	0.105381	0.00551011	0.886151	0.0114765	0.0477263	0.00183189	0.00110224
GGGCGGR_SP1_Q6+GGAANCGGAANY_UNKNOWN	0.0872065	0.000630193	0.0858201	0.227002	0.882709	0.329733	0.0312622	0.184641	0.00110548
MYC_Q2+SCGGAAGY_ELK1_02	0.0126832	0.00870517	0.0829592	0.277729	0.91357	0.389755	0.0061027	0.239477	0.0011055
HIF1_Q5+USF2_Q6	0.0224042	0.012141	0.0320844	0.559349	0.685437	0.295705	0.00542119	0.323727	0.00111448
GGGCGGR_SP1_Q6+NERF_Q2	0.0541256	0.000102608	0.194143	0.0375353	0.800846	0.037876	0.0411648	0.0155563	0.00111626
MEF2_01+CCCNNNNNNAAGWT_UNKNOWN	0.0551803	0.000269104	0.0599012	0.0710324	0.951354	0.0613761	0.0229695	0.0290318	0.00111651
RCGCANGCGY_NRF1_Q6+TCGATGG_MIR213	0.0228637	0.000129058	0.346261	0.37717	0.533055	0.12729	0.0310498	0.198412	0.00112356
AAGWWRNYGGC_UNKNOWN+HIF1_Q3	0.0200464	0.0066768	0.0452496	0.574147	0.7823	0.722682	0.00598888	0.552798	0.00113808
GCAAGAC_MIR431+GATA2_01	0.0412118	0.000704967	0.0973579	0.092663	0.607936	0.413152	0.0214795	0.135793	0.00113808
USF_C+CCCNNNNNNAAGWT_UNKNOWN	0.148795	6.69672e-05	0.140825	0.00348182	0.592897	0.0941414	0.0727962	0.00349445	0.00113808
USF_Q6_01+SCGGAAGY_ELK1_02	0.0255779	0.0018753	0.0871141	0.433907	0.905664	0.270791	0.0131196	0.279344	0.00113868
NERF_Q2+ATGCACG_MIR517B	0.178451	1.27326e-05	0.211955	0.0143189	0.835401	0.000972013	0.110886	0.000549681	0.00114346
SP1_Q6_01+NERF_Q2	0.0698902	0.000370636	0.121676	0.288349	0.679227	0.0564161	0.0378827	0.0701609	0.00115455
ACTAYRNNNCCCR_UNKNOWN+MAX_01	0.0167167	0.00640017	0.161783	0.657728	0.565816	0.319756	0.0127736	0.384275	0.00115839
MYC_Q2+MAX_01	0.0155993	0.00516601	0.154577	0.327959	0.599118	0.26039	0.0127164	0.211334	0.00116861
EVI1_06+GATA1_01	0.0375911	2.55634e-05	0.0499204	0.582536	0.316253	0.00760141	0.0234283	0.025704	0.00118983
USF_Q6_01+GABP_B	0.0350703	7.55801e-05	0.5851	0.273191	0.344763	0.0208853	0.0742221	0.0557022	0.00120034
MCAATNNNNNGCG_UNKNOWN+GGGCGGR_SP1_Q6	0.0499542	0.00299789	0.0763761	0.818846	0.575363	0.298969	0.018945	0.362069	0.00120082
TCGATGG_MIR213+USF_C	0.182307	6.36225e-07	0.124754	0.000801721	0.991463	0.000184966	0.0833555	4.54423e-05	0.00120749
RCGCANGCGY_NRF1_Q6+GCAAGAC_MIR431	0.0251124	0.00484968	0.149465	0.736581	0.57778	0.741506	0.0145695	0.961216	0.00120771
ARNT_01+CCCNNNNNNAAGWT_UNKNOWN	0.0296484	0.00173635	0.108211	0.127588	1	0.153728	0.0153221	0.0810005	0.00121112
GCAAGAC_MIR431+CREB_Q4_01	0.144113	0.000670539	0.0704086	0.202017	0.83839	0.0322439	0.034329	0.0325504	0.00122198
PAX4_01+CCCNNNNNNAAGWT_UNKNOWN	0.0239113	0.000965213	0.1475	0.337107	0.79516	0.283007	0.0166559	0.247181	0.00122886
NFMUE1_Q6+GABP_B	0.0115369	0.000937764	0.485115	0.878217	0.124852	0.0493022	0.0376637	0.283906	0.00122907
PAX4_01+CCAATNNSNNNGCG_UNKNOWN	0.0132033	0.000706263	0.27385	0.134141	0.65157	0.178434	0.0147383	0.0954882	0.00122967
AP2_Q3+SMAD4_Q6	0.0309424	0.00354667	0.0240453	0.464561	0.979152	0.614382	0.00734566	0.462118	0.00123009
CACCCBINDINGFACTOR_Q6+MCAATNNNNNGCG_UNKNOWN	0.0371344	0.00104991	0.0315792	0.190332	0.838675	0.184352	0.0116595	0.117946	0.0012323
ATF_01+GATA2_01	0.0308478	0.00121139	0.0925572	0.261035	0.865258	0.507021	0.0168769	0.287261	0.00123743
STAT1_01+GCAAGAC_MIR431	0.203752	0.000100377	0.073965	0.0777233	0.918053	0.0822503	0.0543188	0.038105	0.00123918
ARNT_01+SCGGAAGY_ELK1_02	0.0712688	0.00394413	0.0961409	0.722443	0.75919	0.855504	0.0237962	0.705923	0.00123959
MEF2_01+GATA2_01	0.0749724	0.000271431	0.0655301	0.153315	0.826773	0.231683	0.0281053	0.126532	0.00124495
MCAATNNNNNGCG_UNKNOWN+NERF_Q2	0.0293144	0.000219794	0.10532	0.0448683	0.723169	0.0144306	0.0229972	0.00966151	0.00125514
ATF_01+NERF_Q2	0.0285888	0.000176446	0.122861	0.0251962	0.596692	0.0154495	0.0225452	0.00809071	0.00126065
USF2_Q6+CCAATNNSNNNGCG_UNKNOWN	0.0102489	0.000180603	0.403246	0.00813662	0.721335	0.148784	0.0171986	0.00996062	0.00127095
MYCMAX_01+MAX_01	0.0219776	0.00649774	0.340579	0.913764	0.813714	0.83577	0.0179436	1	0.00127241
TCGATGG_MIR213+ACTAYRNNNCCCR_UNKNOWN	0.399701	0.000191604	0.018938	0.109656	0.517231	0.114909	0.0278416	0.0694293	0.0012879
PAX4_01+GATA1_01	0.036095	6.34588e-05	0.400403	0.253605	0.385392	0.0294244	0.0523168	0.0712553	0.00128909
SP1_Q6_01+AAGWWRNYGGC_UNKNOWN	0.104302	0.0026792	0.0174452	0.592181	0.976119	0.405601	0.011492	0.400917	0.00128965
STAT1_01+USF_C	0.284018	6.29403e-05	0.2357	0.106948	0.786892	0.00958886	0.154385	0.0060574	0.00129734
RCGCANGCGY_NRF1_Q6+MEF2_01	0.0138701	0.00121448	0.0905354	0.174689	0.743385	0.127536	0.0101295	0.107277	0.00130787
AP2_Q3+HIF1_Q3	0.0422347	0.00165217	0.0429067	0.450365	0.898164	0.213503	0.0134911	0.240993	0.00130787
GATA2_01+ATGCACG_MIR517B	0.127368	8.81522e-05	0.37434	0.569705	0.359517	0.00798931	0.128976	0.0436326	0.00131972
MYC_Q2+TCGATGG_MIR213	0.0135452	0.000802119	0.443965	0.116176	0.62678	0.0941083	0.020874	0.0628212	0.00132088
SP1_Q6_01+PAX4_04	0.0329608	0.00155229	0.0166654	0.237058	0.458223	0.979914	0.00945707	0.340893	0.00133458
ACTAYRNNNCCCR_UNKNOWN+GATA2_01	0.0155425	0.00350999	0.136352	0.392614	0.784614	0.834115	0.0115053	0.48718	0.00133528
STAT1_01+SMAD4_Q6	0.0712821	0.000161159	0.0389229	0.0311869	0.493266	0.14005	0.0222783	0.0382854	0.00133575
CCAATNNSNNNGCG_UNKNOWN+GATA1_01	0.299547	1.44538e-05	0.0637037	0.0365308	0.971829	0.000918355	0.0675679	0.000855914	0.00134812
HIF1_Q5+USF_Q6_01	0.0320761	0.0057351	0.0501809	0.861281	0.868687	0.819153	0.00991413	0.806437	0.00135021
MYCMAX_01+ACTAYRNNNCCCR_UNKNOWN	0.0216474	0.066735	0.0165215	0.908141	0.893973	0.512754	0.00269389	0.717561	0.00135281
GGGCGGR_SP1_Q6+ATGCACG_MIR517B	0.124763	9.86689e-06	0.428676	0.0419892	0.443746	0.00228884	0.136205	0.00338192	0.00136692
TAANNYSGCG_UNKNOWN+SP1_Q6_01	0.00713638	0.00164577	0.0422951	0.404678	0.592841	0.188084	0.00754514	0.187698	0.00137122
GATA2_01+SCGGAAGY_ELK1_02	0.132001	0.00100775	0.0791311	0.772261	0.707836	0.329477	0.0383419	0.437018	0.00138253
HIF1_Q3+USF_C	0.0873285	4.55362e-05	0.195198	0.153248	0.58237	0.00463577	0.0766393	0.00644575	0.00138545
AAGWWRNYGGC_UNKNOWN+GGAANCGGAANY_UNKNOWN	0.0288268	0.00588693	0.0834418	0.781754	0.727024	0.463849	0.0115116	0.549221	0.00139362
MCAATNNNNNGCG_UNKNOWN+SCGGAAGY_ELK1_02	0.0750027	0.00217505	0.0664613	0.557665	0.80075	0.235169	0.0220866	0.260548	0.00139589
ARNT_02+GGAANCGGAANY_UNKNOWN	0.0419868	0.00210626	0.103329	0.531913	0.784193	0.438983	0.019983	0.404111	0.00139881
TAANNYSGCG_UNKNOWN+SCGGAAGY_ELK1_02	0.0147088	0.00288296	0.0525793	0.549089	0.218633	0.319252	0.0109328	0.579823	0.00140113
ARNT_01+MEF2_01	0.0394088	0.000272852	0.104281	0.06675	0.914178	0.0976141	0.0225493	0.0441493	0.0014013
SP1_Q6_01+NMYC_01	0.141531	9.28969e-06	0.521461	0.196247	0.168081	2.56981e-05	0.227088	0.000218756	0.00140869
GABP_B+CCAATNNSNNNGCG_UNKNOWN	0.130224	9.16947e-06	0.498095	0.00100127	0.9884	0.152393	0.150282	0.0020044	0.00141712
ELK1_02+ACTAYRNNNCCCR_UNKNOWN	0.672471	0.00208677	0.0147692	0.63963	0.896367	0.305676	0.0212644	0.295934	0.00142911
SP1_Q4_01+ACTAYRNNNCCCR_UNKNOWN	0.337166	0.00219414	0.020657	0.133047	0.470512	0.33018	0.0287373	0.145194	0.00143116
RCGCANGCGY_NRF1_Q6+PAX4_01	0.0206159	0.00753239	0.041693	0.78464	0.980537	0.76685	0.00728775	0.743757	0.00144316
ATF_01+GABP_B	0.0666036	0.00015178	0.568981	0.232109	0.302757	0.0143535	0.110648	0.0316903	0.00144906
USF_Q6_01+NERF_Q2	0.024697	0.000432999	0.216295	0.0976546	0.541087	0.0515199	0.0261585	0.0400073	0.00145291
PAX4_01+ATF_B	0.0392423	0.000709703	0.0889694	0.290616	0.630531	0.0705016	0.0190775	0.114592	0.00146003
MYC_Q2+CCAATNNSNNNGCG_UNKNOWN	0.0105986	0.000435115	0.612797	0.0714664	0.701591	0.391184	0.0218252	0.0793771	0.00146031
GCAAGAC_MIR431+ACTAYRNNNCCCR_UNKNOWN	0.21121	0.00139198	0.0308417	0.464924	0.845205	0.514258	0.0255884	0.418757	0.0014633
RCGCANGCGY_NRF1_Q6+MAX_01	0.0202828	0.00591985	0.14202	0.810341	0.298856	0.255303	0.0154246	0.390181	0.00148186
SP1_Q6_01+HIF1_Q3	0.0812013	0.000997541	0.0659091	0.335856	1	0.260669	0.0275334	0.204788	0.00149494
MEF2_01+AGCGCTT_MIR518F_MIR518E_MIR518A	0.113865	1.13742e-06	0.218694	0.00323172	0.49119	8.69242e-06	0.101739	9.9816e-06	0.00149494
SP1_Q6_01+GATA1_01	0.126612	9.12203e-05	0.158493	0.238076	0.583434	0.00548235	0.0719427	0.0140425	0.00150022
TCGATGG_MIR213+GABP_B	0.28988	2.05202e-05	0.360448	0.0210794	0.925096	0.00645394	0.2268	0.0018605	0.00150575
GGGCGGR_SP1_Q6+GATA2_01	0.111031	0.00146606	0.13067	0.310488	0.614277	1	0.0449486	0.468335	0.00150707
ELK1_02+CCCNNNNNNAAGWT_UNKNOWN	0.272408	0.000395884	0.104516	0.168446	0.876487	0.142313	0.0820932	0.0738023	0.00151312
RCGCANGCGY_NRF1_Q6+ELK1_02	0.0167569	0.00398975	0.83616	0.755329	0.956288	0.91479	0.0209026	0.744567	0.00151802
ATF_01+GGAANCGGAANY_UNKNOWN	0.0465663	0.000249705	0.0689328	0.0654043	0.860122	0.0553762	0.0217866	0.0337476	0.00152223
MEF2_01+GATA1_01	0.13914	3.49756e-05	0.210312	0.0822199	0.673097	0.0110865	0.099185	0.00881834	0.00152223
RCGCANGCGY_NRF1_Q6+HIF1_Q5	0.018888	0.0320648	0.0238686	0.842473	0.834974	0.712847	0.00337238	0.734275	0.00152458
RCGCANGCGY_NRF1_Q6+GATA2_01	0.019159	0.00469052	0.147546	0.800377	1	0.931731	0.0137522	0.903998	0.00152935
STAT1_01+CREB_Q4_01	0.419758	0.000197978	0.0710629	0.159869	0.930034	0.0368256	0.0639255	0.0265161	0.00153556
MEF2_01+CART1_01	0.0877303	0.000197005	0.135327	0.0847954	0.909823	0.0959566	0.0522662	0.0420054	0.00154572
RCGCANGCGY_NRF1_Q6+GGGCGGR_SP1_Q6	0.015956	0.00996718	0.177769	0.849718	0.479461	0.686829	0.0125584	0.911959	0.00155362
SP1_Q6_01+ATGCACG_MIR517B	0.159066	6.93789e-05	0.226418	0.286464	0.418106	0.00268385	0.107466	0.00929909	0.00155782
CREB_Q4_01+SCGGAAGY_ELK1_02	0.113227	0.000470497	0.194199	0.0884034	0.72436	0.490587	0.0617167	0.105691	0.00156015
LFA1_Q6+MEF2_01	0.183137	3.89734e-05	0.122147	0.0285517	0.831462	0.0790419	0.0836223	0.0178838	0.00157086
HIF1_Q5+ELK1_02	0.0172238	0.00242343	0.437912	0.248907	0.703859	0.330764	0.0215058	0.185632	0.00157622
HIF1_Q5+MYC_Q2	0.0328298	0.0229515	0.0217811	0.519089	0.840919	0.409087	0.00505312	0.384126	0.00157823
AAGWWRNYGGC_UNKNOWN+CCCNNNNNNAAGWT_UNKNOWN	0.0317088	0.00266514	0.0974165	0.365406	0.643366	0.155769	0.0162134	0.183186	0.00159702
STAT1_01+CCCNNNNNNAAGWT_UNKNOWN	0.206474	7.36776e-05	0.1869	0.0747556	0.911096	0.15395	0.112882	0.0513988	0.0016034
TCGATGG_MIR213+GCAAGAC_MIR431	0.576198	7.14419e-05	0.13566	0.140747	0.697661	0.141894	0.157051	0.0738271	0.00161593
NFMUE1_Q6+TGACGTCA_ATF3_Q6	0.0113617	0.00284959	0.130415	0.616618	0.546225	0.270462	0.0124156	0.354709	0.00161733
MYC_Q2+ARNT_02	0.0177482	0.0150102	0.0596389	0.32396	0.759654	0.662725	0.00679964	0.384605	0.00162347
SMAD4_Q6+MCAATNNNNNGCG_UNKNOWN	0.0459884	0.0024035	0.0339055	0.341456	0.595578	0.24914	0.0126617	0.214185	0.00164878
NFMUE1_Q6+CART1_01	0.0121085	0.00157548	0.195466	0.586138	0.544275	0.246327	0.0174406	0.329807	0.00165522
MCAATNNNNNGCG_UNKNOWN+GGAANCGGAANY_UNKNOWN	0.0697965	0.000558531	0.0764581	0.206793	0.926942	0.107313	0.0290928	0.0886058	0.00165522
MYCMAX_01+MCAATNNNNNGCG_UNKNOWN	0.0183444	0.00759067	0.117589	0.5335	0.755088	0.91052	0.00975063	0.62736	0.00166119
ARNT_02+MAX_01	0.0598184	0.00259525	0.162938	0.921823	0.372676	0.225123	0.036749	0.368129	0.00166305
PAX4_01+TGACGTCA_ATF3_Q6	0.0296591	0.00031295	0.108979	0.0810516	0.655101	0.0674386	0.0197035	0.047764	0.00166893
STAT1_01+NERF_Q2	0.198349	8.85522e-05	0.207664	0.0469603	0.986668	0.0413087	0.11684	0.014145	0.00168617
MYCMAX_01+CREB_Q4_01	0.0283392	0.00406551	0.2058	0.413098	0.392178	0.119762	0.0200755	0.202662	0.00168871
TAANNYSGCG_UNKNOWN+HIF1_Q3	0.0207675	0.00295818	0.0401357	0.758135	0.43129	0.239211	0.00977698	0.322712	0.00170323
USF_Q6_01+MAX_01	0.0547373	0.000882814	0.210689	0.688034	0.619026	0.221254	0.0453607	0.316682	0.00171024
SP1_Q6_01+MCAATNNNNNGCG_UNKNOWN	0.171352	0.00151146	0.0464472	0.541077	0.810947	0.350514	0.0341448	0.337156	0.00175419
GATA2_01+MAX_01	0.167853	0.000769591	0.102311	0.716187	0.507165	0.0767245	0.0527644	0.147601	0.00175903
NFMUE1_Q6+MCAATNNNNNGCG_UNKNOWN	0.0145345	0.007986	0.117254	0.723442	0.78501	0.848585	0.00987975	0.903217	0.00176251
PAX4_01+USF_C	0.0512562	0.000182935	0.535966	0.329113	0.208949	0.00723213	0.0897982	0.0366143	0.00177923
SCGGAAGY_ELK1_02+GABP_B	0.271238	0.00026322	0.412056	0.957979	0.463169	0.0616781	0.805816	0.219148	0.00178133
AAGWWRNYGGC_UNKNOWN+GCAAGAC_MIR431	0.0424398	0.00182794	0.0873386	0.289812	0.544861	0.111305	0.020409	0.123395	0.00178298
RCGCANGCGY_NRF1_Q6+ARNT_02	0.0224469	0.0174768	0.053611	0.917922	1	0.865807	0.00698983	0.86631	0.00179017
EVI1_06+CCAATNNSNNNGCG_UNKNOWN	0.0111935	0.00169361	0.0584749	0.48351	0.329999	0.056834	0.0114252	0.0923581	0.00179105
NFMUE1_Q6+GCAAGAC_MIR431	0.0130716	0.00819232	0.0972136	0.900795	0.323509	0.267708	0.00993531	0.442847	0.00179772
ATF_B+USF_C	0.142563	1.1438e-05	0.430896	0.0130974	0.508298	0.00187724	0.15709	0.00109619	0.00179963
USF2_Q6+ATGCACG_MIR517B	0.0556853	4.46041e-05	0.977861	0.0365754	0.283172	0.0165752	0.143377	0.00942979	0.00183513
SCGGAAGY_ELK1_02+ATGCACG_MIR517B	0.124856	4.61806e-05	0.427133	0.0463119	0.436293	0.00368208	0.148386	0.0031745	0.00183951
RCGCANGCGY_NRF1_Q6+GGAANCGGAANY_UNKNOWN	0.0270542	0.00547214	0.159186	0.740698	0.762759	0.5443	0.0174095	0.588748	0.00186443
STAT1_01+NMYC_01	0.392285	9.18942e-07	0.7636	0.0199144	0.514928	8.65556e-05	0.538079	5.17833e-05	0.00186547
GCAAGAC_MIR431+USF_Q6_01	0.149505	0.000450555	0.0427281	0.108613	0.761232	0.187597	0.0311638	0.0968064	0.00186706
MYCMAX_01+GGAANCGGAANY_UNKNOWN	0.0220539	0.00474115	0.138183	0.260032	0.757973	0.391763	0.0129244	0.24016	0.00187351
ARNT_01+ATF_B	0.104256	0.000368217	0.168723	0.239747	0.848481	0.12996	0.0558563	0.120772	0.0018773
NERF_Q2+MAX_01	0.294634	3.61251e-05	0.072196	0.00817268	0.817764	0.00309295	0.0676821	0.00118646	0.00187742
SMAD4_Q6+AGCGCTT_MIR518F_MIR518E_MIR518A	0.0537082	8.91931e-06	0.352505	0.0515879	0.165823	0.000109976	0.101975	0.000392013	0.00188126
GCAAGAC_MIR431+MEF2_01	0.0453397	3.78943e-05	0.108038	0.00428495	0.92962	0.00611587	0.0323579	0.00160748	0.0018953
MYC_Q2+SP1_Q4_01	0.0261056	0.000724321	0.389625	0.101725	0.542971	0.0778027	0.043459	0.0485733	0.00189872
AAGWWRNYGGC_UNKNOWN+USF_Q6_01	0.0442608	0.00933219	0.039946	0.666526	0.803432	0.602095	0.010584	0.568824	0.00190191
SP1_Q4_01+GATA2_01	0.241291	0.000526734	0.17946	0.0511304	0.542995	0.887336	0.108829	0.144566	0.0019165
GTGACGY_E4F1_Q6+MEF2_01	0.00417673	0.0417007	0.185872	0.566477	0.510298	0.829078	0.00361107	0.681929	0.00192577
RCGCANGCGY_NRF1_Q6+AP2_Q3	0.0257893	0.00762265	0.106754	0.864163	0.780728	0.802848	0.0127917	1	0.0019323
MYCMAX_01+AAGWWRNYGGC_UNKNOWN	0.0240219	0.032519	0.0374264	0.765069	0.63947	0.610683	0.00618944	0.95249	0.00194563
CREB_Q4_01+MEF2_01	0.0574704	0.000521115	0.252289	0.0196887	0.705483	0.131961	0.0424934	0.0155443	0.00197028
ACTAYRNNNCCCR_UNKNOWN+MEF2_01	0.0142851	0.0013534	0.126946	0.0244975	0.821696	0.0268011	0.0128696	0.0128221	0.00197375
RCGCANGCGY_NRF1_Q6+SCGGAAGY_ELK1_02	0.0293402	0.0108669	0.214169	0.553855	0.672179	0.722685	0.0151	0.506086	0.00197759
AP2_Q3+LFA1_Q6	0.0974888	0.000244328	0.272136	0.520511	0.510714	0.0718241	0.0878644	0.132028	0.00198902
SP1_Q4_01+MCAATNNNNNGCG_UNKNOWN	0.1699	0.000349175	0.123157	0.0281647	0.574305	0.304692	0.0719281	0.0388653	0.00199289
MCAATNNNNNGCG_UNKNOWN+MAX_01	0.136533	0.000629379	0.102639	0.389203	0.630456	0.0549548	0.0499617	0.0707369	0.00200021
PAX4_01+MEF2_01	0.0301064	0.00117314	0.14946	0.176297	0.786408	0.123732	0.0214178	0.104867	0.00201256
HIF1_Q3+ATF_B	0.143687	0.000345717	0.0824379	0.234492	0.896198	0.0508637	0.0468094	0.050854	0.00201256
TAANNYSGCG_UNKNOWN+CACCCBINDINGFACTOR_Q6	0.0146988	0.00143046	0.0292746	0.215398	0.781064	0.0701687	0.00929767	0.0702002	0.00201338
MYCMAX_01+ATF_B	0.029328	0.00704994	0.185853	0.399724	0.540834	0.216317	0.0175832	0.267341	0.00201574
SP1_Q6_01+ATF_B	0.170351	0.000868293	0.11003	0.736541	0.983124	0.0965703	0.058341	0.160246	0.00202308
CACCCBINDINGFACTOR_Q6+GATA2_01	0.0622881	0.00159963	0.0792641	0.269503	0.736486	0.355079	0.028086	0.22983	0.00203943
NERF_Q2+GABP_B	0.252193	6.17201e-06	0.273758	0.00446763	0.773075	0.000284017	0.172257	0.000129158	0.00204776
USF2_Q6+HIF1_Q3	0.0398363	0.00135649	0.220617	0.133991	0.769506	0.48164	0.0294393	0.144133	0.00206973
TGACGTCA_ATF3_Q6+MEF2_01	0.0998497	0.000620891	0.0868695	0.0548895	0.988632	0.0558463	0.0410538	0.0217764	0.00209451
STAT1_01+CART1_01	0.122103	5.55987e-06	0.236852	0.00935457	0.763017	0.0239944	0.110121	0.00486297	0.00210957
ARNT_01+GATA2_01	0.0668609	0.000528536	0.182925	0.184513	0.738511	0.48112	0.0435209	0.211763	0.00211574
HIF1_Q3+MCAATNNNNNGCG_UNKNOWN	0.0775899	0.000912946	0.0759537	0.130327	0.967298	0.173017	0.0316692	0.0868028	0.00211584
TGACGTCA_ATF3_Q6+GGGCGGR_SP1_Q6	0.255375	0.000529028	0.15067	0.312606	0.945007	0.146783	0.0952394	0.120161	0.00215403
RCGCANGCGY_NRF1_Q6+ARNT_01	0.0229569	0.0160329	0.104847	0.952425	0.528104	0.612182	0.0121735	0.707125	0.00216403
AAGWWRNYGGC_UNKNOWN+MEF2_01	0.0403624	0.000349336	0.111466	0.114571	0.710905	0.0553062	0.0274514	0.0497388	0.00217858
USF2_Q6+NERF_Q2	0.0397505	0.000170001	0.521782	0.0212538	0.624264	0.0678455	0.0592448	0.0141333	0.00218251
SMAD4_Q6+GATA2_01	0.0583867	0.00246904	0.0823261	0.621238	0.7377	0.361235	0.0249795	0.386585	0.0022113
STAT1_01+USF_Q6_01	0.356604	0.000309146	0.0428397	0.0719084	0.662678	0.160238	0.0506118	0.0704246	0.00221991
HIF1_Q5+GABP_B	0.0575621	0.000170388	0.887169	0.231458	0.22664	0.018286	0.151007	0.0395939	0.00222791
NFMUE1_Q6+MYC_Q2	0.0237142	0.0262599	0.0299291	0.789422	0.403704	0.575105	0.00607011	0.798699	0.00223836
EVI1_06+NERF_Q2	0.0359216	0.000488764	0.0757231	0.683865	0.33259	0.0312636	0.0286583	0.0707933	0.00224403
ATF_01+SP1_Q4_01	0.102514	0.000137746	0.302602	0.160094	0.572569	0.041199	0.0978169	0.0402888	0.00225305
ARNT_02+ATF_B	0.0835899	0.000880031	0.133202	0.455258	0.726979	0.0789542	0.0431308	0.136313	0.00225305
ARNT_01+SP1_Q4_01	0.115723	0.00037422	0.403947	0.174824	0.560045	0.0351031	0.110812	0.042035	0.00225883
MCAATNNNNNGCG_UNKNOWN+USF_C	0.113147	9.14337e-05	0.211777	0.0523049	0.418838	0.00105955	0.0880186	0.00137368	0.00226618
GATA2_01+GGAANCGGAANY_UNKNOWN	0.111137	0.00105394	0.104678	0.288657	0.868596	0.132297	0.0448943	0.125237	0.00226618
ELK1_02+TCGATGG_MIR213	0.39525	5.30828e-06	0.1291	0.0296098	0.947237	0.0028142	0.160327	0.00209988	0.00227831
RCGCANGCGY_NRF1_Q6+CACCCBINDINGFACTOR_Q6	0.0258963	0.000954636	0.0996503	0.182052	0.878685	0.238036	0.0178753	0.147187	0.00228692
GACAGGG_MIR339+GCAAGAC_MIR431	0.156823	0.000416815	0.344961	0.157613	1	0.371098	0.111243	0.136588	0.00228921
SP1_Q4_01+ATF_B	0.479769	5.28191e-05	0.204558	0.0690859	0.803162	0.0794758	0.205732	0.0325077	0.00229897
HIF1_Q5+GATA2_01	0.042955	0.00366088	0.171533	0.49888	0.920096	0.678204	0.0284357	0.496147	0.00230412
ACTAYRNNNCCCR_UNKNOWN+SCGGAAGY_ELK1_02	0.0379158	0.00809179	0.245225	0.585635	0.911774	0.645688	0.0247994	0.520455	0.00233589
TCGATGG_MIR213+CCAATNNSNNNGCG_UNKNOWN	0.139267	2.237e-05	0.589526	0.00526797	0.875789	0.119539	0.207372	0.00673304	0.00233701
ACTAYRNNNCCCR_UNKNOWN+CCCNNNNNNAAGWT_UNKNOWN	0.0268181	0.00223919	0.3161	0.154801	0.705942	0.289337	0.0277811	0.127329	0.00234477
STAT1_01+MCAATNNNNNGCG_UNKNOWN	0.16647	0.000327081	0.100986	0.0284041	0.690778	0.134483	0.0640271	0.029584	0.00235437
TAANNYSGCG_UNKNOWN+SP1_Q4_01	0.015777	0.00198076	0.0693187	0.398799	0.242901	0.0231617	0.0180549	0.0339682	0.00237086
ATF_01+GATA1_01	0.0924774	4.12247e-05	0.455472	0.0751742	0.481457	0.0106153	0.126248	0.011668	0.00237137
NFMUE1_Q6+ACTAYRNNNCCCR_UNKNOWN	0.0165945	0.0344869	0.0373426	0.57767	0.349765	0.810662	0.00536285	0.94188	0.00238519
MAX_01+ATGCACG_MIR517B	0.214267	4.11268e-06	0.848539	0.011679	0.416915	0.00246567	0.319328	0.00125513	0.00238519
STAT1_01+SP1_Q4_01	0.57334	8.40109e-05	0.280632	0.122771	0.918613	0.0463312	0.25809	0.0253167	0.00238854
ATF_B+MAX_01	0.147896	3.44749e-05	0.211029	0.0185225	0.943752	0.0144748	0.0933694	0.00618335	0.0023886
CACCCBINDINGFACTOR_Q6+TGACGTCA_ATF3_Q6	0.0796389	0.000440212	0.0959711	0.124336	0.803227	0.0585668	0.0420318	0.0390698	0.00238949
HIF1_Q3+GGAANCGGAANY_UNKNOWN	0.080888	0.0008047	0.0713816	0.0678453	1	0.0400319	0.0323026	0.021755	0.00241062
ATF_01+ARNT_01	0.128848	0.000680397	0.122512	0.412931	0.892627	0.316207	0.0536439	0.279294	0.00241188
AP2_Q3+ATF_B	0.141308	0.00141053	0.116288	0.8633	0.481835	0.13964	0.053855	0.24774	0.002421
USF_Q6_01+CCAATNNSNNNGCG_UNKNOWN	0.0157369	0.00180583	0.223614	0.0167116	0.40756	0.0422701	0.0177671	0.00887867	0.00242838
NFMUE1_Q6+GATA2_01	0.0220812	0.00488355	0.185481	0.69648	0.820596	0.755361	0.0227143	0.968737	0.00244275
GACAGGG_MIR339+TCGATGG_MIR213	0.0877691	5.90576e-06	0.852751	0.0168981	0.562401	0.0327648	0.125371	0.0088714	0.002453
NFMUE1_Q6+GGGCGGR_SP1_Q6	0.0103708	0.00965271	0.224942	0.302714	0.244326	0.520906	0.0206462	0.960938	0.00245302
GACAGGG_MIR339+USF_Q6_01	0.104233	0.001429	0.0472628	0.0300625	0.659644	0.0655622	0.0267804	0.0227241	0.00245302
PAX4_04+TCGATGG_MIR213	0.127104	0.000181893	0.0532853	0.372957	0.502896	0.00776181	0.0432965	0.0195317	0.00246219
MYC_Q2+ATGCACG_MIR517B	0.037499	6.779e-05	0.872419	0.035872	0.261407	0.00757141	0.11474	0.00665921	0.0024697
NFMUE1_Q6+USF_C	0.0246371	0.0003619	0.323611	0.335792	0.129105	0.00976629	0.0558231	0.0290292	0.00247028
HIF1_Q3+GGGCGGR_SP1_Q6	0.156919	0.000459306	0.13	0.248461	0.917551	0.102059	0.068914	0.0828295	0.00247089
TCGATGG_MIR213+TGACGTCA_ATF3_Q6	0.293068	1.57523e-05	0.136808	0.00532285	0.835557	0.028142	0.123094	0.00392087	0.00247764
USF_C+GGAANCGGAANY_UNKNOWN	0.348197	6.89811e-06	0.173272	0.000856678	0.628563	0.0250694	0.166159	0.000918381	0.00248053
EVI1_06+MAX_01	0.0593337	0.000244948	0.0374191	0.60523	0.370426	0.0201663	0.0215501	0.0422754	0.0024846
MYC_Q2+USF_C	0.0429481	0.000317813	0.959369	0.177018	0.227544	0.0346913	0.169561	0.038743	0.00250336
MYCMAX_01+STAT1_01	0.0254884	0.000749817	0.492237	0.130311	0.479166	0.0560687	0.0292853	0.0758094	0.00252619
TCGATGG_MIR213+GGAANCGGAANY_UNKNOWN	0.343045	4.91727e-05	0.127097	0.0156165	0.638985	0.0470881	0.121739	0.0101873	0.00252681
ATF_01+USF_C	0.118417	2.78963e-05	0.457875	0.0730905	0.406583	0.00258675	0.158517	0.00418533	0.00254728
MYC_Q2+AAGWWRNYGGC_UNKNOWN	0.0310532	0.00963942	0.0760598	0.270198	0.709579	0.519907	0.01335	0.298207	0.00254728
MYCMAX_01+CART1_01	0.0214213	0.00339912	0.473286	0.191868	0.732438	0.210975	0.023238	0.145363	0.00254953
AAGWWRNYGGC_UNKNOWN+ACTAYRNNNCCCR_UNKNOWN	0.061237	0.0231787	0.0360112	0.949751	0.532103	0.709663	0.00961548	0.819957	0.00255332
RCGCANGCGY_NRF1_Q6+NERF_Q2	0.0318028	0.000365365	0.349056	0.114552	0.435133	0.0409467	0.0449956	0.0425321	0.00256447
NFMUE1_Q6+HIF1_Q3	0.0215705	0.00840998	0.173183	0.983824	0.547083	0.711341	0.0156784	0.835191	0.00256597
CACCCBINDINGFACTOR_Q6+SMAD4_Q6	0.0966964	0.00299724	0.0650973	0.505277	0.891426	0.571687	0.028838	0.451867	0.00257616
TAANNYSGCG_UNKNOWN+PAX4_04	0.0132027	0.00175522	0.0459924	0.233564	0.983846	0.316835	0.011319	0.183476	0.0026009
SMAD4_Q6+GABP_B	0.0955026	6.46602e-05	0.309766	0.138121	0.227142	0.00285063	0.105973	0.00755829	0.00261271
RCGCANGCGY_NRF1_Q6+AAGWWRNYGGC_UNKNOWN	0.0270718	0.0226412	0.0645281	0.743897	0.899795	0.904535	0.00904218	0.773472	0.00262152
PAX4_04+CCAATNNSNNNGCG_UNKNOWN	0.0334844	0.0007708	0.0683982	0.211335	0.493015	0.0227809	0.0260196	0.0262226	0.00262305
SP1_Q6_01+GABP_B	0.274659	5.48989e-05	0.357155	0.240089	0.423315	0.00182658	0.212265	0.00710059	0.00262316
ARNT_01+GGGCGGR_SP1_Q6	0.131267	0.00127527	0.26483	0.302987	0.937756	0.210243	0.0844048	0.169799	0.00263341
ARNT_02+MEF2_01	0.0397644	0.00107651	0.149346	0.0847337	0.768746	0.0660025	0.0294299	0.0401543	0.00263639
TAANNYSGCG_UNKNOWN+CART1_01	0.0197941	0.000844315	0.135297	0.349925	0.463236	0.0922953	0.0312314	0.0999103	0.00264202
GGGCGGR_SP1_Q6+MAX_01	0.273038	0.000737125	0.267178	0.202029	0.95039	0.0744058	0.148157	0.0553208	0.00264635
SMAD4_Q6+GATA1_01	0.0821959	0.000145391	0.360424	0.369045	0.433048	0.0130581	0.110685	0.0356273	0.00265297
USF_Q6_01+GGAANCGGAANY_UNKNOWN	0.0548336	0.00114419	0.136732	0.166053	0.790967	0.0953153	0.0337072	0.0812877	0.00265381
AP2_Q3+PAX4_04	0.0331813	0.00120457	0.0548117	0.145163	0.781271	0.605714	0.018465	0.182837	0.00265726
ATF_01+CCAATNNSNNNGCG_UNKNOWN	0.0347103	0.000142166	0.49931	0.0237626	0.614377	0.0711582	0.0593417	0.0147203	0.00266295
HIF1_Q5+MAX_01	0.0564872	0.00293409	0.339337	0.745894	0.591295	0.231357	0.0702411	0.310412	0.00267583
MAX_01+GGAANCGGAANY_UNKNOWN	0.149368	0.000110675	0.17253	0.0122581	0.988831	0.0571556	0.0822345	0.00928507	0.00276159
ARNT_02+MCAATNNNNNGCG_UNKNOWN	0.0511201	0.00308727	0.108561	0.209029	0.940283	0.230901	0.0261952	0.14562	0.00276538
USF2_Q6+SCGGAAGY_ELK1_02	0.0659242	0.00237843	0.275473	0.115054	1	0.286039	0.048748	0.097181	0.00277517
STAT1_01+GABP_B	0.519115	6.84746e-05	0.602201	0.0555106	0.703	0.00749269	0.465944	0.00306951	0.00280633
MYC_Q2+MCAATNNNNNGCG_UNKNOWN	0.0266484	0.0144691	0.149649	0.236577	0.915123	0.663615	0.0141938	0.256451	0.00281552
MYC_Q2+HIF1_Q3	0.0322532	0.00351942	0.275059	0.215005	0.94133	0.461331	0.0280151	0.20368	0.00283619
NFMUE1_Q6+GGAANCGGAANY_UNKNOWN	0.0244934	0.00603087	0.143509	0.757739	0.457055	0.286392	0.0201562	0.413	0.00283777
USF2_Q6+MCAATNNNNNGCG_UNKNOWN	0.0399127	0.00821713	0.139121	0.0687647	0.84413	0.397104	0.0206579	0.0745664	0.00285108
SP1_Q6_01+LFA1_Q6	0.224424	0.000397982	0.264225	0.313561	0.644514	0.0265186	0.142597	0.0402022	0.00286954
ARNT_01+USF_Q6_01	0.168718	0.00200114	0.0778162	0.374418	0.954486	0.607185	0.047581	0.395007	0.00289417
ATF_01+STAT1_01	0.0895126	0.000462891	0.337932	0.123118	0.601224	0.0491881	0.0827624	0.0413854	0.00290183
MEF2_01+GGGCGGR_SP1_Q6	0.206838	0.000171474	0.110289	0.0489022	0.967969	0.0289472	0.0752237	0.0145521	0.00292153
SP1_Q4_01+ARNT_02	0.386413	0.00117737	0.0909331	0.0468236	0.379946	0.409653	0.102735	0.0781371	0.00292601
NFMUE1_Q6+TCGATGG_MIR213	0.032106	0.000126251	0.30216	0.171777	0.38205	0.0148378	0.049699	0.0366264	0.00294255
NERF_Q2+SCGGAAGY_ELK1_02	0.293893	9.76934e-05	0.0963429	0.00977821	0.751575	0.0123547	0.0940851	0.00297942	0.00296246
HIF1_Q5+TCGATGG_MIR213	0.0350133	0.000118746	0.372045	0.0160735	0.447512	0.00855424	0.0530101	0.0045283	0.00299783
CREB_Q4_01+HIF1_Q3	0.100972	0.000338335	0.291219	0.0201142	0.814808	0.307114	0.0754982	0.0240506	0.00301688
AAGWWRNYGGC_UNKNOWN+CREB_Q4_01	0.114096	0.000656838	0.191876	0.905999	0.515141	0.0690426	0.0741416	0.16891	0.00302346
EVI1_06+ARNT_02	0.0585235	0.00295062	0.029668	0.948523	0.396536	0.235765	0.0156519	0.350008	0.00302907
EVI1_06+SCGGAAGY_ELK1_02	0.0962267	0.000230354	0.0462363	0.594593	0.518761	0.0411667	0.0327606	0.0801743	0.00303607
MYCMAX_01+NERF_Q2	0.0308624	0.000312323	0.614802	0.0517508	0.345421	0.0245688	0.0446179	0.0252004	0.00310535
GGAANCGGAANY_UNKNOWN+ATGCACG_MIR517B	0.244628	8.57287e-05	0.74759	0.123947	0.493798	0.00440009	0.358552	0.00567176	0.00310535
ATF_B+GGAANCGGAANY_UNKNOWN	0.180588	0.00010737	0.204957	0.0369107	0.977191	0.0906703	0.106183	0.0257851	0.00313285
ARNT_01+MAX_01	0.224961	0.00129955	0.415555	0.492105	0.592014	0.147173	0.174491	0.183626	0.00313562
GACAGGG_MIR339+CCAATNNSNNNGCG_UNKNOWN	0.0363015	0.000420228	0.75061	0.00318362	0.605971	0.0323374	0.0492593	0.00180673	0.00313892
GGGCGGR_SP1_Q6+USF_C	0.324357	5.70416e-05	0.762462	0.0846658	0.461728	0.00200728	0.406497	0.00301143	0.00314583
GTGACGY_E4F1_Q6+SCGGAAGY_ELK1_02	0.00466094	0.0700099	0.394875	0.173337	0.599278	1	0.00419588	0.213749	0.00315996
GTGACGY_E4F1_Q6+USF2_Q6	0.0045628	0.230928	0.0871695	0.261671	0.133869	0.884007	0.00270819	0.520887	0.0031675
EVI1_06+CREB_Q4_01	0.0894038	0.000553241	0.0360397	0.961601	0.298255	0.016959	0.0229648	0.0420336	0.00318039
TAANNYSGCG_UNKNOWN+TCGATGG_MIR213	0.067172	0.000274836	0.243036	0.53736	0.482298	0.0267913	0.0842055	0.0674561	0.0032042
GGGCGGR_SP1_Q6+CCCNNNNNNAAGWT_UNKNOWN	0.187304	0.00140879	0.532414	0.167192	0.96359	0.266605	0.162623	0.108337	0.0032096
LFA1_Q6+NERF_Q2	0.421824	0.0001538	0.458879	0.0287791	0.980485	0.0225495	0.321599	0.00556215	0.00325772
GTGACGY_E4F1_Q6+ELK1_02	0.00586321	0.0243243	0.776133	0.671556	0.252934	0.292781	0.00982234	0.820151	0.00326044
PAX4_01+CART1_01	0.0473347	0.000702997	0.425649	0.15424	0.680168	0.118386	0.0582443	0.0871324	0.00327356
HIF1_Q3+CCCNNNNNNAAGWT_UNKNOWN	0.147569	0.000981125	0.217557	0.116846	0.634401	0.138544	0.0945235	0.0588069	0.00327983
PAX4_01+MCAATNNNNNGCG_UNKNOWN	0.0622934	0.000715236	0.164118	0.217647	0.881568	0.211358	0.0413181	0.158133	0.00330382
USF_C+NERF_Q2	0.375827	4.71723e-06	0.502078	0.000309287	1	0.00501723	0.321239	0.000110652	0.00330962
ATF_B+GATA1_01	0.194596	9.34885e-06	0.79434	0.0198633	0.700874	0.00721902	0.299441	0.00335255	0.00333211
MYCMAX_01+PAX4_01	0.0422125	0.0222967	0.099234	0.735183	0.718636	0.915522	0.0161724	0.852094	0.00334974
TCGATGG_MIR213+MCAATNNNNNGCG_UNKNOWN	0.417615	4.42268e-05	0.184317	0.0136777	0.670886	0.134124	0.184515	0.0209154	0.00340568
MYCMAX_01+SMAD4_Q6	0.0349268	0.0161297	0.0840121	0.54036	0.576722	0.584197	0.0152485	0.707648	0.00340664
PAX4_01+NERF_Q2	0.0479596	0.000292698	0.353697	0.039879	0.441405	0.00716552	0.0569206	0.00917805	0.00341482
SMAD4_Q6+CREB_Q4_01	0.10037	0.000520326	0.116795	0.243861	0.485081	0.0231206	0.0518176	0.0311569	0.00344033
TCGATGG_MIR213+GGGCGGR_SP1_Q6	0.441582	1.20538e-06	0.140111	0.00193963	0.614598	0.00489946	0.154687	0.000945813	0.00344516
SP1_Q4_01+CCCNNNNNNAAGWT_UNKNOWN	0.301336	0.000521913	0.593547	0.0303498	0.792274	0.198987	0.269823	0.0200617	0.0034681
GTGACGY_E4F1_Q6+CCAATNNSNNNGCG_UNKNOWN	0.00716501	0.00829697	0.677077	0.754965	0.242337	0.241219	0.0134996	0.571639	0.00346924
MAX_01+CCCNNNNNNAAGWT_UNKNOWN	0.126133	0.000408876	0.426403	0.01687	0.984337	0.0714549	0.114762	0.00940564	0.00347795
CACCCBINDINGFACTOR_Q6+TCGATGG_MIR213	0.0750651	0.000262984	0.102174	0.00937767	0.513156	0.0026067	0.0483311	0.000994576	0.00348389
GCAAGAC_MIR431+SCGGAAGY_ELK1_02	0.339553	0.000619037	0.34759	0.214679	0.953618	0.315874	0.218426	0.157149	0.00349958
GTGACGY_E4F1_Q6+ARNT_01	0.00273048	0.15338	0.214263	0.140611	0.282091	0.877449	0.00285639	0.244707	0.00354523
SP1_Q6_01+USF2_Q6	0.346004	0.000787361	0.0496088	0.298148	0.908553	0.0334121	0.051503	0.0442383	0.00357238
HIF1_Q5+USF_C	0.0854625	0.000102943	0.717787	0.101605	0.297316	0.00539844	0.196195	0.00810325	0.00359501
TGACGTCA_ATF3_Q6+GABP_B	0.423556	2.41002e-05	0.764364	0.149413	0.738565	0.00217224	0.492381	0.00495198	0.00361143
PAX4_04+SCGGAAGY_ELK1_02	0.143007	0.000380165	0.0470851	0.407077	0.611884	0.0317043	0.0384909	0.0468479	0.00364933
HIF1_Q5+SP1_Q4_01	0.0765631	0.00209694	0.598275	0.321328	0.21483	0.0830141	0.135433	0.0842416	0.00365322
TAANNYSGCG_UNKNOWN+EVI1_06	0.0336765	0.00204521	0.100002	0.48309	0.864256	0.836382	0.0271375	0.558158	0.00366237
NFMUE1_Q6+CREB_Q4_01	0.036682	0.00320015	0.180914	0.791168	0.21828	0.108448	0.0434353	0.271815	0.00367298
AP2_Q3+CCCNNNNNNAAGWT_UNKNOWN	0.125674	0.00121029	0.314962	0.364514	0.614209	0.163484	0.10437	0.161918	0.00374533
ACTAYRNNNCCCR_UNKNOWN+GGAANCGGAANY_UNKNOWN	0.0762266	0.00249511	0.37942	0.373018	0.705701	0.488173	0.0695909	0.323444	0.00375247
PAX4_04+GABP_B	0.197622	5.8432e-05	0.127923	0.396395	0.413226	0.00132208	0.0969644	0.00443323	0.00376586
NFMUE1_Q6+ATGCACG_MIR517B	0.0414566	0.000274101	0.530363	0.263859	0.135276	0.00507251	0.104613	0.0190934	0.00377717
PAX4_04+HIF1_Q3	0.111126	0.00127004	0.0424496	0.395622	0.61343	0.0580702	0.0317829	0.0730478	0.00379449
GATA3_01+NMYC_01	0.0470326	7.79976e-05	0.042807	0.0679618	0.250098	6.1612e-06	0.029904	1.1759e-05	0.00380581
MEF2_01+MAX_01	0.374665	0.000163392	0.135942	0.0662195	0.98749	0.0128522	0.118713	0.0082457	0.0038098
ATF_01+CART1_01	0.0686843	3.37003e-05	0.305572	0.00898256	0.752551	0.0177113	0.0809764	0.00457837	0.00382736
SP1_Q6_01+ARNT_02	0.247078	0.00304507	0.0633146	0.306027	0.970102	0.213645	0.049994	0.163941	0.00385399
ARNT_01+GGAANCGGAANY_UNKNOWN	0.127123	0.000693583	0.252384	0.0969874	0.903061	0.097233	0.0861955	0.0517103	0.00385451
STAT1_01+GATA2_01	0.384783	0.00034605	0.194453	0.0262566	0.721142	0.234222	0.163263	0.0500477	0.00387413
USF2_Q6+GGGCGGR_SP1_Q6	0.0919801	0.000721078	0.408704	0.0435357	0.969309	0.130692	0.0960239	0.0352781	0.00393726
AP2_Q3+GATA1_01	0.190479	0.000109175	0.48648	0.259763	0.347808	0.01164	0.220403	0.0235323	0.0039445
MYCMAX_01+CCAATNNSNNNGCG_UNKNOWN	0.0207566	0.00216511	0.639507	0.0240318	0.245943	0.0382855	0.0269643	0.0144243	0.00395999
TAANNYSGCG_UNKNOWN+ARNT_02	0.0294866	0.0098023	0.0601423	0.820742	0.341109	0.385194	0.0180791	0.515122	0.00396533
AP2_Q3+SCGGAAGY_ELK1_02	0.169814	0.00113031	0.184435	0.422276	0.663835	0.134066	0.0908792	0.155092	0.00398737
AP2_Q3+GATA2_01	0.116142	0.00427867	0.168239	0.386164	0.607419	0.447008	0.060462	0.312762	0.00409592
TAANNYSGCG_UNKNOWN+PAX4_01	0.0375648	0.0007957	0.0444145	0.197845	0.884614	0.0705689	0.0206987	0.070925	0.00409848
STAT1_01+PAX4_04	0.103371	0.000885018	0.167571	0.0313371	0.400792	0.593163	0.0703391	0.058196	0.00415537
MYCMAX_01+HIF1_Q5	0.0520443	0.021967	0.104027	0.550558	0.902197	0.91052	0.0207658	0.595637	0.00417751
CACCCBINDINGFACTOR_Q6+GCAAGAC_MIR431	0.150131	0.000194875	0.0719866	0.0194326	0.819053	0.00537905	0.0533798	0.00299792	0.00420365
TAANNYSGCG_UNKNOWN+MYCMAX_01	0.0245083	0.0286583	0.0245648	0.814564	0.418685	0.298563	0.00959628	0.38185	0.00428328
ATF_B+GABP_B	0.323463	2.40325e-05	0.684791	0.042467	0.325907	0.0036845	0.612293	0.00346389	0.00428619
AP2_Q3+ARNT_02	0.141706	0.00459672	0.0742163	0.395444	0.89265	0.23557	0.0399471	0.213185	0.00429132
GCAAGAC_MIR431+TGACGTCA_ATF3_Q6	0.214991	0.000190767	0.377592	0.0323152	0.933414	0.0953343	0.178737	0.0211056	0.00434586
ATF_01+PAX4_04	0.0367328	0.001352	0.147793	0.0568948	0.688498	0.572641	0.0300227	0.0832665	0.00436771
AP2_Q3+ATGCACG_MIR517B	0.172838	5.3382e-05	0.520774	0.127989	0.364511	0.0011522	0.228642	0.00340246	0.00438524
EVI1_06+GABP_B	0.145531	2.80979e-05	0.149615	0.35149	0.403796	0.000743717	0.0999217	0.00366936	0.00442964
MYC_Q2+NERF_Q2	0.0479353	0.000343985	0.690009	0.0230891	0.4155	0.0392398	0.0917203	0.0113247	0.00443103
USF_Q6_01+TGACGTCA_ATF3_Q6	0.0900021	0.000631585	0.386816	0.139089	0.648618	0.143162	0.0948178	0.0826171	0.00443103
ELK1_02+CREB_Q4_01	0.930022	7.86606e-05	0.09295	0.0933156	0.543144	0.00261797	0.153888	0.00221024	0.00443261
RCGCANGCGY_NRF1_Q6+SP1_Q6_01	0.0406243	0.00311994	0.314543	0.19619	0.769585	0.372962	0.0439169	0.181196	0.00443994
STAT1_01+AAGWWRNYGGC_UNKNOWN	0.445725	0.000224244	0.110379	0.0332495	0.485873	0.176838	0.123835	0.0508057	0.00447531
RCGCANGCGY_NRF1_Q6+EVI1_06	0.0280748	0.00128957	0.124696	0.180167	0.649193	0.748153	0.0235633	0.242684	0.00447752
GATA2_01+CCCNNNNNNAAGWT_UNKNOWN	0.226693	0.00100743	0.39288	0.306411	0.781813	0.102939	0.177687	0.112513	0.00452645
TAANNYSGCG_UNKNOWN+GGGCGGR_SP1_Q6	0.0183574	0.00621373	0.105798	0.673739	0.258244	0.103479	0.0291338	0.126232	0.00452837
HIF1_Q5+CCCNNNNNNAAGWT_UNKNOWN	0.0649983	0.00293191	0.476301	0.161636	0.60035	0.15035	0.0744759	0.0860757	0.00454897
HIF1_Q3+ARNT_02	0.217397	0.00500007	0.0948278	0.189954	0.91853	0.311004	0.0573933	0.169671	0.00454897
TAANNYSGCG_UNKNOWN+CCCNNNNNNAAGWT_UNKNOWN	0.0331029	0.00335338	0.146891	0.362286	0.438453	0.0736679	0.0380962	0.0819732	0.00461537
AP2_Q3+GGGCGGR_SP1_Q6	0.215247	0.00262638	0.310263	1	0.557637	0.205029	0.15625	0.318496	0.00469473
SP1_Q6_01+GGAANCGGAANY_UNKNOWN	0.203291	0.000452878	0.124054	0.0861754	0.969727	0.0155059	0.086466	0.0140357	0.00473157
RCGCANGCGY_NRF1_Q6+NFMUE1_Q6	0.0635848	0.0444658	0.0253521	0.947547	0.516316	0.477862	0.00920077	0.769749	0.00478592
ATF_01+ARNT_02	0.139304	0.000702466	0.120605	0.0615321	0.980559	0.155842	0.0628267	0.0609574	0.00483497
NFMUE1_Q6+SP1_Q4_01	0.0375864	0.00316302	0.494271	0.985871	0.153104	0.0711441	0.0982375	0.195888	0.0048362
GATA2_01+USF_C	0.326431	2.52259e-05	0.497741	0.108909	0.457438	0.000514921	0.308627	0.00164475	0.004842
PAX4_01+SCGGAAGY_ELK1_02	0.0951095	0.000474203	0.243733	0.125602	0.668548	0.0412313	0.0730492	0.0478363	0.00484692
PAX4_01+LFA1_Q6	0.103226	0.000271321	0.829957	0.200812	0.410193	0.0366965	0.1774	0.0605175	0.00487208
GTGACGY_E4F1_Q6+GGGCGGR_SP1_Q6	0.0053717	0.0780589	0.476835	0.399575	0.18276	0.442692	0.0090096	0.727327	0.00487525
ARNT_01+HIF1_Q3	0.120949	0.00115496	0.280428	0.0788556	0.883489	0.1414	0.0875946	0.0505449	0.00487525
TAANNYSGCG_UNKNOWN+ARNT_01	0.0398031	0.00550314	0.0856205	0.942124	0.273439	0.190156	0.0329803	0.262127	0.00488295
PAX4_04+GGGCGGR_SP1_Q6	0.13217	0.000846386	0.0648975	0.523638	0.57389	0.0278708	0.0442389	0.0415866	0.00491178
GCAAGAC_MIR431+HIF1_Q3	0.132563	0.000417481	0.17398	0.00995268	0.951773	0.0203551	0.082295	0.00406969	0.00498424
ATF_01+MAX_01	0.216515	4.29399e-05	0.291589	0.0630249	0.773549	0.0156098	0.158154	0.0131534	0.00499662
AP2_Q3+MEF2_01	0.11675	0.000952901	0.278423	0.177159	0.792786	0.0708004	0.0977648	0.0602825	0.00499715
USF_Q6_01+CREB_Q4_01	0.164718	7.81341e-05	0.230552	0.0804494	0.599262	0.00747489	0.1096	0.0105624	0.00504215
PAX4_04+GATA2_01	0.104786	0.00248365	0.0848256	0.846989	0.528903	0.152984	0.0469355	0.200755	0.00505992
TAANNYSGCG_UNKNOWN+NFMUE1_Q6	0.0554087	0.0172453	0.0368364	0.902172	0.690318	0.724516	0.0140619	0.819882	0.0050611
SMAD4_Q6+ATGCACG_MIR517B	0.125618	6.19613e-05	0.416463	0.0451778	0.302445	0.00052126	0.165812	0.00106383	0.00507151
MCAATNNNNNGCG_UNKNOWN+ATF_B	0.267374	0.000674753	0.16566	0.137257	0.842811	0.0225445	0.114101	0.0202804	0.00508531
SMAD4_Q6+GGGCGGR_SP1_Q6	0.128762	0.00165239	0.148049	0.166514	0.475956	0.0492022	0.0684948	0.0423588	0.00509774
ATF_B+CCCNNNNNNAAGWT_UNKNOWN	0.235779	0.000116657	0.582646	0.0251606	0.629707	0.152989	0.241956	0.0210427	0.00509774
HIF1_Q3+AGCGCTT_MIR518F_MIR518E_MIR518A	0.379164	3.51414e-07	0.754693	0.0235637	0.573309	5.15451e-05	0.52082	7.85241e-05	0.00513383
ACTAYRNNNCCCR_UNKNOWN+ARNT_02	0.0918236	0.0123884	0.206872	0.543857	0.837217	0.895878	0.0488341	0.604484	0.0051557
TAANNYSGCG_UNKNOWN+AGCGCTT_MIR518F_MIR518E_MIR518A	0.119601	1.90481e-05	0.424326	0.398709	0.211397	0.000271678	0.223423	0.00113438	0.00517547
PAX4_01+GGGCGGR_SP1_Q6	0.141871	0.000995789	0.404126	0.4176	0.570743	0.15449	0.130675	0.195041	0.00517589
SP1_Q6_01+USF_Q6_01	0.296069	0.000791192	0.0855847	0.21548	0.744764	0.0882698	0.0778829	0.0774213	0.00517697
CREB_Q4_01+GGAANCGGAANY_UNKNOWN	0.203053	4.2946e-05	0.41053	0.00479166	0.987846	0.047573	0.172106	0.00400595	0.00517983
PAX4_04+AAGWWRNYGGC_UNKNOWN	0.125312	0.00196105	0.0493099	0.551986	0.718152	0.169599	0.0344889	0.184293	0.00518675
CREB_Q4_01+USF2_Q6	0.467383	0.000888073	0.195296	0.0376961	0.727328	0.0557475	0.189562	0.0163053	0.00520107
MYCMAX_01+MEF2_01	0.0409734	0.00155938	0.437793	0.0641595	0.541023	0.0454972	0.0429179	0.0370892	0.00521678
SMAD4_Q6+NERF_Q2	0.106319	0.000584186	0.348835	0.133688	0.482811	0.0136553	0.117323	0.0178146	0.00526688
TAANNYSGCG_UNKNOWN+TGACGTCA_ATF3_Q6	0.0718512	0.00237203	0.17506	0.643205	0.396991	0.10434	0.0661542	0.145465	0.00527098
STAT1_01+GGGCGGR_SP1_Q6	0.815033	0.00013997	0.29469	0.0281735	0.667067	0.0775925	0.338716	0.0216343	0.00530352
SP1_Q6_01+GATA2_01	0.421415	0.00345922	0.180145	0.449788	0.970877	0.267804	0.148216	0.220637	0.00534387
MYC_Q2+GGAANCGGAANY_UNKNOWN	0.0672699	0.00138992	0.424161	0.0861754	0.835768	0.132866	0.0785109	0.0575849	0.00537491
SMAD4_Q6+USF_C	0.163807	0.000108134	0.442766	0.119483	0.28492	0.00157663	0.206713	0.00297066	0.00541576
PAX4_04+SP1_Q4_01	0.128328	0.000993153	0.081592	0.420235	0.456459	0.0058736	0.0525536	0.00988222	0.00546065
PAX4_04+GCAAGAC_MIR431	0.256962	0.000100443	0.0538574	0.239069	0.760272	0.00540026	0.0607042	0.0103513	0.00552129
SP1_Q6_01+MEF2_01	0.232881	0.000482016	0.189529	0.0902021	0.910097	0.0225723	0.128533	0.0179584	0.00552593
STAT1_01+ATGCACG_MIR517B	0.655813	1.06648e-05	0.60348	0.00922845	0.986096	0.000705757	0.543013	0.000214947	0.00553105
STAT1_01+USF2_Q6	0.794583	0.000385098	0.080643	0.023214	0.461193	0.0140551	0.121056	0.00554824	0.00554512
AAGWWRNYGGC_UNKNOWN+MCAATNNNNNGCG_UNKNOWN	0.124614	0.00222171	0.213978	0.288277	0.748222	0.212006	0.0793777	0.171238	0.00554512
EVI1_06+USF2_Q6	0.16195	0.000581285	0.0315161	0.392627	0.601099	0.0143643	0.0291969	0.0268829	0.0055843
TAANNYSGCG_UNKNOWN+MCAATNNNNNGCG_UNKNOWN	0.0749186	0.00423661	0.173029	0.955695	0.444185	0.288286	0.0633054	0.38717	0.00558666
ARNT_02+CCCNNNNNNAAGWT_UNKNOWN	0.0948084	0.00247971	0.438539	0.123176	0.539108	0.0809106	0.0973267	0.0495894	0.00558815
MEF2_01+USF_C	0.504632	4.68279e-05	0.499238	0.0470245	0.935213	0.00100437	0.403338	0.000679889	0.00558815
STAT1_01+ARNT_01	0.668239	0.000125161	0.149122	0.0090958	0.572127	0.0442802	0.179328	0.0105206	0.0055993
AAGWWRNYGGC_UNKNOWN+ARNT_02	0.116369	0.0100619	0.102546	0.337845	0.796445	0.270198	0.0414685	0.212896	0.00563431
SP1_Q6_01+MYC_Q2	0.473362	0.00156301	0.0567337	0.265206	0.951357	0.0788905	0.0723118	0.0762813	0.00570581
GTGACGY_E4F1_Q6+MYC_Q2	0.0104417	0.278231	0.0810711	0.425901	0.268166	0.88278	0.00512267	0.659167	0.00571954
RCGCANGCGY_NRF1_Q6+MYCMAX_01	0.0842626	0.0318437	0.0737281	0.793147	0.749501	0.648199	0.0247963	0.799367	0.00572181
SMAD4_Q6+USF_Q6_01	0.144996	0.00312804	0.0958434	0.334459	0.89975	0.176407	0.052788	0.163717	0.00583902
PAX4_04+ARNT_02	0.121123	0.00385843	0.0384528	0.392308	0.689322	0.0852682	0.0275945	0.0896283	0.00584743
STAT1_01+MYC_Q2	0.747889	0.000913538	0.0581265	0.0320584	0.3836	0.0327319	0.0959102	0.0129755	0.00590038
ELK1_02+TGACGTCA_ATF3_Q6	0.624758	0.000284959	0.251829	0.0269482	0.678266	0.0311907	0.277972	0.00760965	0.00594004
SP1_Q6_01+ARNT_01	0.440071	0.000873764	0.107157	0.169995	0.986717	0.0375419	0.107875	0.0324064	0.00597194
PAX4_01+USF2_Q6	0.176953	0.000433394	0.149491	0.252609	0.73424	0.0332611	0.0798832	0.0646081	0.00601845
GTGACGY_E4F1_Q6+STAT1_01	0.016183	0.00657739	0.978085	0.912275	0.217531	0.102834	0.0370187	0.738449	0.00603393
STAT1_01+CCAATNNSNNNGCG_UNKNOWN	0.212021	2.75367e-05	0.612452	0.00177836	0.730527	0.0211898	0.280968	0.000997955	0.00607876
PAX4_01+ACTAYRNNNCCCR_UNKNOWN	0.153628	0.00269559	0.0901149	0.274611	0.881438	0.123058	0.0507656	0.138764	0.00613283
CACCCBINDINGFACTOR_Q6+SP1_Q6_01	0.231026	0.00210297	0.292439	0.235971	0.899835	0.243304	0.160681	0.139491	0.00614345
GABP_B+GGAANCGGAANY_UNKNOWN	0.872015	4.11771e-05	0.415381	0.00199158	0.534112	0.0710344	0.681979	0.0025132	0.0061633
CACCCBINDINGFACTOR_Q6+NMYC_01	0.381573	2.39207e-06	0.979133	0.0641168	0.39921	3.15802e-05	0.70588	5.10712e-05	0.00621151
STAT1_01+HIF1_Q3	0.304958	5.16752e-05	0.204062	0.0042284	0.797715	0.0162796	0.174834	0.00203922	0.00622748
GTGACGY_E4F1_Q6+SP1_Q4_01	0.0103435	0.0147051	0.985033	0.711342	0.073227	0.092626	0.0407147	0.699309	0.0062911
PAX4_01+SMAD4_Q6	0.0804664	0.00165569	0.130795	0.0697923	0.939631	0.191331	0.0467022	0.0697587	0.00634304
SMAD4_Q6+MEF2_01	0.121431	0.000632168	0.339558	0.189358	0.8167	0.0477945	0.122492	0.0527875	0.00636391
STAT1_01+TCGATGG_MIR213	0.448038	3.34643e-05	0.399056	0.00663918	0.875202	0.00210409	0.33562	0.000514737	0.00646105
AP2_Q3+GCAAGAC_MIR431	0.244953	0.000364628	0.19031	0.144453	0.692815	0.0153302	0.128487	0.0204022	0.00647706
RCGCANGCGY_NRF1_Q6+MYC_Q2	0.10281	0.0231378	0.0799643	0.492254	0.780103	0.154299	0.0299783	0.20065	0.00648807
PAX4_04+CCCNNNNNNAAGWT_UNKNOWN	0.165301	0.00104417	0.124089	0.369143	0.623676	0.0289743	0.084311	0.0390072	0.00651675
STAT1_01+ATF_B	0.978085	0.000172741	0.338595	0.0450745	0.442783	0.0473864	0.438206	0.0160461	0.00655103
CACCCBINDINGFACTOR_Q6+STAT1_01	0.235449	0.000285619	0.341725	0.0737425	0.713413	0.0155713	0.200321	0.0101354	0.00660647
ELK1_02+SMAD4_Q6	0.352945	0.000523616	0.11807	0.01534	0.389652	0.064979	0.122751	0.0127042	0.00667747
NFMUE1_Q6+ARNT_02	0.055919	0.0121027	0.140383	0.603827	0.631528	0.337368	0.0362056	0.368105	0.00668638
ATF_01+CACCCBINDINGFACTOR_Q6	0.104857	0.000456244	0.25821	0.0324221	0.973032	0.0628951	0.0894289	0.0187904	0.00671855
MYC_Q2+CREB_Q4_01	0.126252	0.00156528	0.495753	0.0890466	0.548826	0.0444204	0.16418	0.0256676	0.00673052
NFMUE1_Q6+USF2_Q6	0.0898285	0.00631243	0.14716	0.94921	0.429359	0.164945	0.0536272	0.298962	0.00684064
NFMUE1_Q6+HIF1_Q5	0.0671584	0.0210672	0.139543	0.823528	0.419421	0.571547	0.0350306	0.790032	0.00685733
TAANNYSGCG_UNKNOWN+GGAANCGGAANY_UNKNOWN	0.10298	0.00146724	0.1704	0.457979	0.604377	0.0701687	0.081718	0.0913122	0.00690617
MYCMAX_01+CACCCBINDINGFACTOR_Q6	0.0583619	0.00232168	0.530816	0.210131	0.909313	0.480906	0.0585484	0.200046	0.00701128
EVI1_06+ACTAYRNNNCCCR_UNKNOWN	0.15302	0.00073115	0.0457571	0.493092	0.752705	0.0602934	0.038568	0.087111	0.00701504
USF_Q6_01+ACTAYRNNNCCCR_UNKNOWN	0.183751	0.00333763	0.128814	0.273257	0.974544	0.196093	0.0712966	0.164364	0.00706783
GATA3_01+AAGWWRNYGGC_UNKNOWN	0.0698368	0.00206095	0.0267119	0.308964	0.764601	0.0474771	0.0223085	0.0484383	0.00709636
CACCCBINDINGFACTOR_Q6+GABP_B	0.253617	5.36403e-05	0.409149	0.0126693	0.479815	0.000460367	0.252145	0.000266799	0.00717098
ATF_B+SCGGAAGY_ELK1_02	0.456147	0.00013233	0.59717	0.0611462	0.949261	0.138726	0.406837	0.0396125	0.00719447
RCGCANGCGY_NRF1_Q6+TAANNYSGCG_UNKNOWN	0.0748161	0.0184277	0.0375986	0.536296	0.224603	0.391108	0.029478	0.718596	0.00723343
PAX4_01+STAT1_01	0.127006	0.000334787	0.901329	0.13139	0.385275	0.019647	0.192085	0.0389956	0.00732849
RCGCANGCGY_NRF1_Q6+MCAATNNNNNGCG_UNKNOWN	0.0812495	0.00937281	0.378643	0.319286	0.70807	0.314669	0.0711403	0.220981	0.00741457
