# Supplementary material for: Regulator combinations identify systemic sclerosis patients with more severe disease
Source: JCI Insight. 2020 Sep 3;5(17):e137567. doi: 10.1172/jci.insight.137567 (PMC7526449; doi:10.1172/jci.insight.137567)
Supplement: Supplemental Table 12 [file jciinsight-5-137567-s153.xlsx]

## Sheet: Sheet1
	Group	No treatment	Rituximab	Imuran	MMF	MMF or CTX
	1	27 (75%)	7 (19.4%)	0	2 (5.6%)	0
	2	6 (31.6%)	3 (15.8%)	1 (5.3%)	9 (47.4%)	0
	3	8 (47.1%)	1 (5.9%)	0	6 (35.3%)	2 (11.8%)
	4	18 (60%)	2 (6.7%)	1 (3.3%)	7 (23.3%)	2 (6.7%)
