# Supplementary material for: Regulator combinations identify systemic sclerosis patients with more severe disease
Source: JCI Insight. 2020 Sep 3;5(17):e137567. doi: 10.1172/jci.insight.137567 (PMC7526449; doi:10.1172/jci.insight.137567)
Supplement: Supplemental Table 13 [file jciinsight-5-137567-s154.xlsx]

## Sheet: InfSubtypes_Positive_MPH_FDR001
Regulator pairs	Pval_G1vsG2	Pval_G1vsG3	Pval_G1vsG4	Pval_G2vsG3	Pval_G2vsG4	Pval_G3vsG4	Pval_G1vsG24	Pval_G3vsG24	Pval_G1vsG234
SMAD4_Q6+GTTAAAG_MIR302B	7.68676e-05	3.92236e-05	0.000843852	0.0990519	0.305729	0.71617	5.17699e-06	0.148831	1.5796e-07
AAANWWTGC_UNKNOWN+SMAD4_Q6	0.000220949	0.000286802	0.000983388	0.964436	0.364574	0.252656	1.4664e-05	0.419102	6.86676e-07
NFAT_Q6+SMAD4_Q6	7.477e-05	0.0103615	0.00690082	0.709114	0.619636	0.914062	7.17564e-06	0.84592	1.08137e-06
AAANWWTGC_UNKNOWN+GTTAAAG_MIR302B	0.000133095	2.41592e-05	0.00252486	0.0443135	0.789758	0.0588007	3.03804e-05	0.0262005	1.25063e-06
AAANWWTGC_UNKNOWN+STAT_01	0.000716829	0.0101464	0.000125582	0.134578	0.815937	0.21152	4.7798e-06	0.133548	1.57192e-06
TEL2_Q6+GTTAAAG_MIR302B	1.18037e-05	0.00398888	0.0399192	0.555046	0.54679	0.499793	6.73641e-06	0.484758	2.07469e-06
COREBINDINGFACTOR_Q6+GTTAAAG_MIR302B	1.74428e-05	0.0101389	0.0145305	0.331797	1	0.507136	5.38134e-06	0.314346	2.39182e-06
CEBPB_01+SMAD4_Q6	6.67243e-05	0.00344515	0.00189245	0.255875	0.0711107	0.394627	1.52901e-05	0.96803	2.75059e-06
RYAAAKNNNNNNTTGW_UNKNOWN+GTTAAAG_MIR302B	0.000219457	4.85529e-05	0.00306238	0.79933	0.315981	0.119251	6.04316e-05	0.280381	3.28678e-06
ICSBP_Q6+SMAD4_Q6	7.75633e-05	0.00985334	0.0175588	0.843153	0.638661	0.73777	2.70483e-05	1	4.53128e-06
GAGCCAG_MIR149+GTTAAAG_MIR302B	4.72515e-05	0.0019202	0.0319338	0.850912	0.906817	0.850262	2.36792e-05	0.939121	4.69468e-06
RYAAAKNNNNNNTTGW_UNKNOWN+SMAD4_Q6	0.000191226	0.000314027	0.00305263	0.0344324	0.0222708	0.320313	9.46845e-05	0.914978	5.38884e-06
BRN2_01+GTTAAAG_MIR302B	0.000121429	0.000251371	0.0149283	0.475554	0.387373	0.272267	7.19306e-05	0.311806	6.0089e-06
ETS1_B+GTTAAAG_MIR302B	6.01561e-05	0.00516201	0.0453899	0.760731	0.947307	1	2.72172e-05	0.77625	6.91309e-06
RACCACAR_AML_Q6+GTTAAAG_MIR302B	5.26655e-05	0.0070816	0.0739976	0.725115	0.905854	1	3.22463e-05	0.772255	7.91301e-06
NFAT_Q6+GTTAAAG_MIR302B	0.000141109	0.000864918	0.0466237	0.00646122	0.939697	0.0906884	7.20682e-05	0.00672321	8.07837e-06
SRF_C+GTTAAAG_MIR302B	2.99497e-05	0.00398419	0.0427286	0.503553	0.387515	0.858448	2.93971e-05	0.658576	8.66209e-06
RGAGGAARY_PU1_Q6+GTTAAAG_MIR302B	5.20922e-05	0.0244843	0.050938	0.718745	0.871225	0.857143	2.40162e-05	0.704804	9.19966e-06
RACCACAR_AML_Q6+AAANWWTGC_UNKNOWN	8.88513e-05	0.250282	0.00380175	0.643256	0.738791	0.567635	1.00658e-05	0.580692	1.11907e-05
CACCAGC_MIR138+SMAD4_Q6	0.000105162	0.0128884	0.029524	0.586359	0.276836	0.578472	6.8035e-05	0.976014	1.33381e-05
NFKB_Q6+GTTAAAG_MIR302B	2.48514e-05	0.212885	0.0739976	0.649315	0.677212	0.8	1.63698e-05	0.636918	1.38347e-05
MGGAAGTG_GABP_B+GTTAAAG_MIR302B	0.000225781	0.000439172	0.0647428	0.971137	0.356438	0.483333	0.00022577	0.780467	1.56118e-05
GACAATC_MIR219+RYAAAKNNNNNNTTGW_UNKNOWN	0.0002368	0.00802017	0.00185712	0.464597	0.576756	0.459069	3.03519e-05	0.397959	1.84501e-05
STAT_01+GTTAAAG_MIR302B	0.000460392	0.000559908	0.0568255	0.222549	0.627363	0.112287	0.000254162	0.137701	1.84538e-05
PAX3_01+SMAD4_Q6	0.000831452	0.00138139	0.0279042	0.349099	0.145417	0.322947	0.000406998	0.890181	1.94771e-05
STAT_01+SMAD4_Q6	0.000871075	0.00305521	0.0289029	0.820238	0.207764	0.181558	0.000278767	0.388939	2.05216e-05
TATA_01+GTTAAAG_MIR302B	5.85699e-05	0.00056846	0.0729798	0.459202	0.165385	0.477032	0.000187609	0.870197	2.25541e-05
PAX3_01+AAANWWTGC_UNKNOWN	0.00123256	0.00142106	0.00461089	0.393523	0.674587	0.246298	0.00017981	0.270159	2.2701e-05
CEBPB_01+FAC1_01	0.00076513	0.00393743	0.00111389	0.352247	0.266005	0.0778691	5.1659e-05	0.145502	2.53475e-05
CACCAGC_MIR138+GTTAAAG_MIR302B	0.000283349	0.00171786	0.19013	0.878052	0.721379	0.46912	0.000266846	0.738744	2.85089e-05
CEBPB_01+STAT_01	0.00066615	0.0662494	0.00114421	0.0552951	0.406249	0.502091	3.83063e-05	0.20974	2.89288e-05
MYOD_01+STAT_01	0.000390721	0.0174972	0.00104126	0.309944	0.304906	1	6.38175e-05	0.753847	3.18199e-05
GAGCCAG_MIR149+SMAD4_Q6	0.000310583	0.0057365	0.0340151	0.850879	0.14803	0.186339	0.000243368	0.390909	3.22961e-05
ICSBP_Q6+GTTAAAG_MIR302B	0.000361077	0.00075068	0.137909	0.0664298	0.546967	0.119697	0.000362649	0.0505785	3.24585e-05
PAX3_01+GTTAAAG_MIR302B	0.00183039	0.00035491	0.146189	0.814064	0.505275	0.369208	0.00119584	0.603101	3.40245e-05
RGAGGAARY_PU1_Q6+SMAD4_Q6	0.000336574	0.025675	0.160389	0.458099	0.442652	0.857143	0.000172822	0.456596	3.54037e-05
CEBPB_01+GTTAAAG_MIR302B	0.000716764	0.000346055	0.0129364	0.0365636	0.204125	0.00423688	0.000361058	0.00697557	4.07671e-05
GACAATC_MIR219+GTTAAAG_MIR302B	0.000525468	0.000536559	0.157243	0.927925	0.307965	0.331437	0.000738539	0.628012	4.14576e-05
TTCNRGNNNNTTC_HSF_Q6+GTTAAAG_MIR302B	0.000253281	0.000285024	0.0284188	0.562643	0.120648	0.0563209	0.000463892	0.152083	4.77464e-05
AGGGCAG_MIR18A+SMAD4_Q6	0.000155758	0.00143486	0.00935269	0.777946	0.0386914	0.0963889	0.000276927	0.199249	4.78769e-05
NFAT_Q6+STAT_01	0.00353035	0.0984838	0.00215153	0.951182	0.0969733	0.280514	0.000100365	0.606355	5.45427e-05
TATA_C+GTTAAAG_MIR302B	0.00033244	0.00296579	0.104835	0.239003	0.235173	0.0631876	0.00033176	0.126668	5.72856e-05
CAGCACT_MIR5123P+SMAD4_Q6	0.000617966	0.000150615	0.0239559	0.375494	0.223121	0.0356199	0.00126058	0.0561782	6.51307e-05
CGTCTTA_MIR208+RYAAAKNNNNNNTTGW_UNKNOWN	0.000883996	0.000882059	0.00428921	0.574404	0.355747	0.94933	0.000283329	0.722206	6.65339e-05
CAGCACT_MIR5123P+RYAAAKNNNNNNTTGW_UNKNOWN	0.000535566	0.00137717	0.00913623	0.539443	0.827949	0.636664	0.000289761	0.521206	7.09778e-05
GGCGGCA_MIR371+SMAD4_Q6	0.000289716	0.000811677	0.0417535	1	0.0961966	0.182008	0.00086898	0.381628	7.30862e-05
TATA_C+SMAD4_Q6	0.000412401	0.00662684	0.114282	0.413323	0.195163	0.222129	0.000665162	0.911741	7.41563e-05
ETS_Q4+SMAD4_Q6	4.08238e-05	0.143318	0.222393	0.0228814	0.181464	0.833534	8.21048e-05	0.108167	7.59956e-05
ETS_Q4+GTTAAAG_MIR302B	0.000132816	0.0360762	0.315807	0.674329	0.160927	0.6465	0.000150983	0.778899	7.77149e-05
NFKAPPAB_01+GTTAAAG_MIR302B	6.87667e-05	0.0513059	0.330442	0.906693	0.201914	0.579541	0.000134947	1	8.2271e-05
MYOD_01+GTTAAAG_MIR302B	0.00161656	9.15638e-05	0.0594932	0.341454	0.188953	0.0369632	0.00247305	0.0674247	8.63981e-05
STAT_Q6+GTTAAAG_MIR302B	0.000615669	9.51632e-05	0.0199106	0.148391	0.132174	0.00722267	0.000935433	0.0184513	9.14667e-05
CGTCTTA_MIR208+GTTAAAG_MIR302B	0.00152187	0.000172641	0.0666799	0.309376	0.0585428	0.0965082	0.00265861	0.607719	9.29544e-05
GACAATC_MIR219+AAANWWTGC_UNKNOWN	0.00126996	0.00165473	0.0184793	0.410637	0.521997	0.131792	0.000635372	0.204552	9.38521e-05
RACCACAR_AML_Q6+SMAD4_Q6	0.00074838	0.00772149	0.336033	1	0.359166	0.454174	0.00106446	0.795597	9.44265e-05
NFAT_Q6+AAANWWTGC_UNKNOWN	0.0037218	0.00542636	0.0403827	0.291001	0.0820001	0.691729	0.00104583	0.392648	9.72753e-05
FAC1_01+GAGCCAG_MIR149	0.00338537	0.0281262	0.000838665	0.229591	0.393971	1	0.00013813	0.693476	9.72753e-05
PAX3_01+GAGCCAG_MIR149	0.00595088	0.0674683	0.00122293	0.872451	1	0.753304	0.000183441	0.77489	9.87104e-05
FAC1_01+AAANWWTGC_UNKNOWN	0.0034835	0.00119603	0.00678408	0.866918	0.133055	0.215934	0.000742656	0.327932	0.000102198
FAC1_01+SMAD4_Q6	0.00421798	0.000519291	0.0077816	0.789065	0.0526752	0.010891	0.00112943	0.0354332	0.000103136
GCTGAGT_MIR5125P+AAANWWTGC_UNKNOWN	0.00101621	0.004038	0.0208088	0.654973	0.429517	0.277173	0.000555824	0.380327	0.000105074
MYOD_01+SMAD4_Q6	0.00154514	0.000258294	0.0234005	0.96375	0.0845906	0.0443034	0.00205483	0.114519	0.000105835
MGGAAGTG_GABP_B+RYAAAKNNNNNNTTGW_UNKNOWN	0.00128645	0.00235554	0.00952926	0.478954	0.935071	0.680562	0.000448945	0.504528	0.000108054
CACCAGC_MIR138+GACAATC_MIR219	0.00121976	0.266527	0.000721542	0.112878	0.357424	0.00611189	2.71893e-05	0.0225393	0.000108398
RYTTCCTG_ETS2_B+GTTAAAG_MIR302B	0.000119991	0.0690098	0.600392	0.481893	0.181062	0.401841	0.000165647	0.598064	0.000108523
COREBINDINGFACTOR_Q6+AAANWWTGC_UNKNOWN	0.000703282	0.0370885	0.0277882	0.673721	0.51336	0.268586	0.000296061	0.477737	0.000119251
AGGGCAG_MIR18A+FAC1_01	0.00103606	0.00430378	0.00440978	0.560971	0.793882	0.661286	0.000269307	0.544948	0.00012814
IRF2_01+AAANWWTGC_UNKNOWN	0.00215118	0.00384396	0.0355675	0.378891	0.587044	0.320474	0.000928184	0.293535	0.000130974
NFKB_Q6+SMAD4_Q6	0.000210199	0.138065	0.280063	0.777946	0.0716341	0.266667	0.000261998	1	0.000134918
CAGCACT_MIR5123P+AAANWWTGC_UNKNOWN	0.00262699	0.000190767	0.0158914	0.0694644	0.524253	0.0415286	0.00155422	0.0303293	0.000138473
IRF2_01+SMAD4_Q6	0.00163004	0.00144113	0.171505	0.964656	0.235209	0.119841	0.00356003	0.3242	0.000144347
CREL_01+GTTAAAG_MIR302B	0.000606306	0.00128271	0.508218	0.291475	0.237879	0.157618	0.00169991	0.188152	0.000150117
GGARNTKYCCA_UNKNOWN+SMAD4_Q6	0.000803243	0.00526338	0.274423	0.495418	0.219309	0.198851	0.00191121	0.903359	0.0001529
STAT_Q6+AAANWWTGC_UNKNOWN	0.000925756	0.00147162	0.0210086	0.562695	0.130421	0.379993	0.00106274	0.730402	0.000154516
PEA3_Q6+GTTAAAG_MIR302B	0.000289205	0.00753554	0.720848	0.642327	0.232557	0.255756	0.000736182	0.508387	0.000155859
TTCNRGNNNNTTC_HSF_Q6+RYAAAKNNNNNNTTGW_UNKNOWN	0.00128512	0.00278178	0.00953914	0.800514	0.691339	0.705483	0.00052531	0.957405	0.000160836
TTCNRGNNNNTTC_HSF_Q6+AAANWWTGC_UNKNOWN	0.00097766	0.00419143	0.0146477	0.784187	0.1776	0.171897	0.000728586	0.29711	0.000187062
GGARNTKYCCA_UNKNOWN+GTTAAAG_MIR302B	0.00088968	0.00193178	0.720848	0.306289	0.205737	0.0879228	0.00205334	0.186401	0.000196171
CEBPB_01+PAX3_01	0.00511636	0.0116343	0.00761712	0.91327	0.801078	0.53887	0.000730715	0.760174	0.00020058
TATA_C+AAANWWTGC_UNKNOWN	0.00192957	0.0133789	0.0489726	0.714606	0.422181	0.395708	0.00088866	0.535037	0.000210057
PAX3_01+RYAAAKNNNNNNTTGW_UNKNOWN	0.00569832	0.00439552	0.0157476	0.57154	0.485707	0.736421	0.00114726	0.765313	0.00021191
AAANWWTGC_UNKNOWN+RYAAAKNNNNNNTTGW_UNKNOWN	0.0117916	0.00132389	0.0168025	0.0605093	0.373025	0.668961	0.00231413	0.119379	0.000213457
KTGGYRSGAA_UNKNOWN+CEBPB_01	0.000883699	0.0153751	0.00649086	0.503665	0.534323	0.967484	0.000406809	0.724941	0.000219701
CEBPB_01+ETS1_B	0.00600551	0.128673	0.00255427	0.240593	0.524778	0.852309	0.00031016	0.573572	0.000219822
TEL2_Q6+AAANWWTGC_UNKNOWN	0.00135304	0.00751863	0.0806589	0.205649	0.707039	0.197647	0.00109846	0.162616	0.000222374
IRF2_01+GTTAAAG_MIR302B	0.00240931	0.000225136	0.153355	0.00394158	0.12473	0.00365823	0.00313884	0.0013584	0.000225453
GACAATC_MIR219+CEBPB_01	0.0022786	0.0267242	0.00501417	0.332993	0.978337	0.222587	0.000483732	0.243474	0.000229837
BRN2_01+SMAD4_Q6	0.00487858	0.000408913	0.0821504	0.156201	0.155208	0.0199417	0.0058844	0.024455	0.000230012
IRF_Q6+SMAD4_Q6	0.000791858	0.00297681	0.493515	0.672299	0.396987	0.316645	0.00367723	0.444087	0.000235267
AAANWWTGC_UNKNOWN+ICSBP_Q6	0.11126	0.00364022	0.00356928	0.36898	0.927216	0.170285	0.00221414	0.169137	0.000237734
FAC1_01+RYAAAKNNNNNNTTGW_UNKNOWN	0.00576097	0.00157213	0.00492146	0.470327	0.755779	0.226792	0.00102645	0.253846	0.000238165
CEBPB_01+MGGAAGTG_GABP_B	0.00787931	0.0132916	0.00336796	0.725982	0.903686	0.769805	0.000692012	0.711925	0.000245046
CATRRAGC_UNKNOWN+SMAD4_Q6	0.00142764	0.000871652	0.198834	0.964436	0.166465	0.134991	0.00692589	0.329522	0.000254262
KTGGYRSGAA_UNKNOWN+RYAAAKNNNNNNTTGW_UNKNOWN	0.00142972	0.00240384	0.017187	0.884771	0.595532	0.649568	0.000969156	0.873504	0.000258857
FAC1_01+GTTAAAG_MIR302B	0.00378537	0.000336499	0.035506	0.10221	0.211988	0.00165612	0.00317418	0.0044208	0.000258857
COREBINDINGFACTOR_Q6+PAX3_01	0.00149173	0.233399	0.0112061	0.160036	1	0.221438	0.000181206	0.129501	0.00027105
AAANWWTGC_UNKNOWN+ETS1_B	0.085567	0.00485066	0.00223277	0.100402	0.649368	0.0304136	0.00152103	0.0318356	0.000275373
IRF1_01+SMAD4_Q6	0.000445045	0.00780014	0.226568	0.921193	0.103396	0.13877	0.00190166	0.401225	0.00028098
NFAT_Q6+IRF2_01	0.0208096	0.055184	0.00129544	0.929926	0.0989615	0.105502	0.000768036	0.673511	0.000282813
AGGGCAG_MIR18A+GACAATC_MIR219	0.00140623	0.0585925	0.00369445	0.527712	0.442915	0.725725	0.000299649	0.598064	0.000285311
IRF2_01+STAT_01	0.00377674	0.0568236	0.0146828	0.583976	0.974996	1	0.00065262	0.765769	0.000287429
GTGGTGA_MIR197+SMAD4_Q6	0.0013224	0.00021736	0.0353189	0.823584	0.0507329	0.0331635	0.00390583	0.106133	0.00029881
TEL2_Q6+SMAD4_Q6	0.00162302	0.00312758	0.337599	0.255875	0.125949	0.104571	0.00480652	0.117752	0.000305782
STAT_Q6+SMAD4_Q6	0.0015774	0.000765933	0.0377177	0.858448	0.0301462	0.0352814	0.00345378	0.116312	0.000321808
MGGAAGTG_GABP_B+SMAD4_Q6	0.00482487	0.000596451	0.120223	0.562159	0.0804585	0.0452505	0.00865681	0.0914985	0.000321864
MYOD_01+RACCACAR_AML_Q6	0.00822677	0.116114	0.00191558	1	0.508598	0.58212	0.000485306	0.678572	0.00032913
NFAT_Q6+CEBPB_01	0.00938114	0.0407335	0.00408141	0.522666	0.0164534	0.45	0.000950108	0.745886	0.00032913
RYAAAKNNNNNNTTGW_UNKNOWN+STAT_01	0.0286357	0.00516313	0.0045796	0.524622	0.526811	0.191896	0.00159418	0.215703	0.000336663
CCCAGAG_MIR326+GTTAAAG_MIR302B	0.000818126	0.00115938	0.280125	0.453219	0.0872919	0.0370216	0.00328856	0.136079	0.000339805
GABP_B+RYAAAKNNNNNNTTGW_UNKNOWN	0.00220443	0.000763224	0.0191068	0.537945	0.768722	0.229224	0.00184836	0.289548	0.000342019
IRF_Q6+GTTAAAG_MIR302B	0.0011856	0.000654556	0.748375	0.0169133	0.133114	0.0452038	0.00375112	0.0119075	0.000347913
GACAATC_MIR219+NFAT_Q6	0.00510762	0.0193531	0.0113393	1	0.177975	0.250769	0.00109944	0.396981	0.000348037
GGAANCGGAANY_UNKNOWN+RYAAAKNNNNNNTTGW_UNKNOWN	0.00179062	0.000965044	0.0214764	0.223639	0.233068	0.660517	0.00211834	0.822112	0.00035079
BRN2_01+GGCGGCA_MIR371	0.00947899	0.0406725	0.00230601	1	0.660892	0.604368	0.000443322	0.7602	0.000355693
GGATCCG_MIR127+SMAD4_Q6	0.000605743	0.000153433	0.111344	0.655687	0.097145	0.0985253	0.00763367	0.14787	0.000359947
MYOD_01+RYAAAKNNNNNNTTGW_UNKNOWN	0.00731135	0.00109078	0.0268078	0.622168	0.895625	0.531413	0.00314713	0.499082	0.000366827
GCTGAGT_MIR5125P+GTTAAAG_MIR302B	0.00556765	0.00019492	0.56608	0.405298	0.124139	0.0610919	0.0173032	0.140701	0.000376297
CEBPB_01+ICSBP_Q6	0.00809945	0.0633068	0.00610037	0.399307	0.193683	0.976655	0.000649267	0.803166	0.000380262
STAT6_02+SMAD4_Q6	0.000225217	0.00649794	0.367355	0.448458	0.104298	0.361183	0.00348706	0.922076	0.000384918
GAGCCAG_MIR149+AAANWWTGC_UNKNOWN	0.00637296	0.00270253	0.0806589	0.363207	0.403654	0.1792	0.00364258	0.220403	0.000387959
CGTCTTA_MIR208+AAANWWTGC_UNKNOWN	0.00930863	0.000464959	0.0254026	0.619788	0.145643	0.129678	0.0046097	0.387712	0.000395568
STAT_01+ICSBP_Q6	0.0217631	0.0596855	0.00663275	0.776338	0.689114	0.581635	0.00110205	0.616132	0.00040222
COREBINDINGFACTOR_Q6+SMAD4_Q6	0.00174581	0.00757314	0.422532	1	0.0345862	0.0614795	0.00450462	0.389987	0.000404799
GAGCCAG_MIR149+ETS1_B	0.00532732	0.350288	0.00488667	0.434016	0.506753	0.391863	0.000312702	0.354996	0.000407095
GABP_B+GTTAAAG_MIR302B	0.00274845	0.000250007	0.231193	0.638436	0.0942046	0.0335456	0.0121318	0.103166	0.00041423
GCTGAGT_MIR5125P+PAX3_01	0.00541298	0.0161292	0.0179812	0.943197	0.640966	0.732906	0.00142762	0.87303	0.000418866
ETS1_B+RYAAAKNNNNNNTTGW_UNKNOWN	0.00346394	0.0189598	0.0335125	0.522256	0.545065	0.942259	0.00124147	0.620545	0.000424049
GTCGATC_MIR3695P+SMAD4_Q6	0.00121588	0.00021078	0.0838797	0.562159	0.0892071	0.0427347	0.00759266	0.0735277	0.000439649
IRF2_01+FAC1_01	0.00576586	0.015773	0.0108114	0.906818	0.0519331	0.120162	0.00105628	0.572479	0.000442959
CACCAGC_MIR138+CGTCTTA_MIR208	0.00426165	0.0630876	0.00197804	0.441018	0.0519287	0.0499537	0.000536455	0.242191	0.000449449
STAT6_02+CGTCTTA_MIR208	0.00111537	0.0895238	0.0109797	0.315601	0.412142	0.288214	0.000457343	0.265554	0.000452363
AGGGCAG_MIR18A+GTTAAAG_MIR302B	0.00283317	0.000431964	0.123431	0.285799	0.0660265	0.0101968	0.00594712	0.0380291	0.000462939
CCCAGAG_MIR326+SMAD4_Q6	0.000898832	0.00183876	0.122615	1	0.0648262	0.0420929	0.00435389	0.179835	0.000471754
BRN2_01+GAGCCAG_MIR149	0.0111613	0.0429854	0.00765392	0.823937	1	0.977356	0.000969139	0.890811	0.000477062
TTCNRGNNNNTTC_HSF_Q6+CEBPB_01	0.00438103	0.00752478	0.014126	0.661992	0.529814	1	0.00158613	0.836921	0.00048157
IRF2_01+GAGCCAG_MIR149	0.0083877	0.11977	0.00680269	0.920865	0.903013	1	0.00071607	0.937719	0.000483164
MYOD_01+GACAATC_MIR219	0.0158886	0.00952703	0.00643989	0.752191	0.722854	0.874572	0.00150115	1	0.0004861
GGATCCG_MIR127+GTTAAAG_MIR302B	0.00253239	0.000185814	0.317181	0.370032	0.140601	0.0256723	0.0144663	0.0615936	0.000497412
ETS1_B+SMAD4_Q6	0.00585574	0.00150784	0.919339	0.657683	0.104714	0.159069	0.022663	0.331123	0.000499487
CEBPB_01+RACCACAR_AML_Q6	0.0152944	0.23746	0.00331856	0.694418	0.482361	1	0.000684359	0.939656	0.000520431
MGGAAGTG_GABP_B+AAANWWTGC_UNKNOWN	0.00759428	0.00100886	0.0425266	0.0299674	0.446189	0.00857449	0.00432475	0.00800843	0.000523966
GGCGGCA_MIR371+IRF2_01	0.00358609	0.0883208	0.00832636	0.412984	0.418916	0.849817	0.000576169	0.607776	0.000525319
GAGCCAG_MIR149+ICSBP_Q6	0.00778191	0.13934	0.00995079	0.603982	0.27516	0.741119	0.000667529	0.624213	0.000526509
TEL2_Q6+RYAAAKNNNNNNTTGW_UNKNOWN	0.00249813	0.0190229	0.049883	0.292611	0.755593	0.375905	0.00140651	0.272033	0.000535506
CEBPB_01+GAGCCAG_MIR149	0.0142077	0.0425057	0.00658969	0.927273	0.838453	0.879179	0.00118458	0.967947	0.000536691
BRN2_01+AAANWWTGC_UNKNOWN	0.0112607	0.000738672	0.0896158	0.0981608	0.519192	0.0789908	0.00845028	0.0504606	0.000538207
GGAANCGGAANY_UNKNOWN+SMAD4_Q6	0.0010768	0.000468366	0.0243593	0.855747	0.019919	0.0221822	0.00396994	0.0622025	0.000544741
BRN2_01+CEBPB_01	0.0147337	0.00940385	0.0146661	0.527065	0.981636	0.847644	0.00241069	0.627887	0.000561818
IRF1_01+GTTAAAG_MIR302B	0.00143799	0.00315474	0.509218	0.100091	0.0371736	0.0166655	0.00376687	0.0391222	0.000562866
RGAGGAARY_PU1_Q6+STAT_01	0.00441629	0.377919	0.0213666	0.377917	0.778638	0.190476	0.000631258	0.250848	0.00057082
GGARNTKYCCA_UNKNOWN+AAANWWTGC_UNKNOWN	0.00397734	0.00802644	0.193051	0.562597	0.430514	0.440767	0.00372779	0.464147	0.000573982
TEL2_Q6+CEBPB_01	0.00353453	0.0837187	0.019716	0.501518	0.731451	0.664442	0.00103596	0.521213	0.000578638
BRN2_01+FAC1_01	0.0123298	0.00459605	0.0181459	0.595027	0.490009	1	0.00284165	0.686603	0.000580577
AAANWWTGC_UNKNOWN+NFKB_Q6	0.184382	0.247488	0.00107409	0.8	0.335967	1	0.000790548	0.93098	0.000584075
GGCGGCA_MIR371+GTTAAAG_MIR302B	0.00346273	0.00050263	0.244485	0.0701222	0.0839635	0.00621276	0.00830679	0.0113058	0.00058818
NFAT_Q6+GAGCCAG_MIR149	0.0279422	0.0473547	0.00599052	0.310164	0.201677	0.564049	0.00194151	0.333689	0.000615793
PEA3_Q6+AAANWWTGC_UNKNOWN	0.000896486	0.0598974	0.178656	0.130275	0.461082	0.0587689	0.00128961	0.0841144	0.000616746
GCTGAGT_MIR5125P+SMAD4_Q6	0.00508914	0.000365753	0.19649	0.287567	0.155929	0.0212498	0.0157226	0.0381251	0.000616746
CEBPB_01+COREBINDINGFACTOR_Q6	0.0151686	0.234559	0.00325494	0.484437	0.820214	0.52674	0.000662759	0.469073	0.000616746
CACCAGC_MIR138+STAT_01	0.0059521	0.112075	0.0235069	0.854276	0.877325	0.742118	0.00116959	0.972647	0.000619948
CATRRAGC_UNKNOWN+GTTAAAG_MIR302B	0.00531146	0.00018104	0.969913	0.211923	0.191472	0.0516748	0.0301882	0.0762866	0.000626504
BRN2_01+STAT_01	0.0141304	0.0123891	0.0175454	0.228324	0.764504	0.278095	0.00275271	0.210385	0.000636271
CCCAGAG_MIR326+STAT_01	0.000899497	0.111706	0.0236198	0.0371496	0.245496	0.738598	0.000806243	0.276299	0.000643435
RGAGGAARY_PU1_Q6+AAANWWTGC_UNKNOWN	0.00408293	0.0219831	0.21222	0.313605	0.539068	0.0571429	0.00270642	0.198237	0.000645591
GCTGAGT_MIR5125P+RYAAAKNNNNNNTTGW_UNKNOWN	0.00578404	0.00588341	0.0438356	0.421946	0.914168	0.601327	0.0028329	0.418956	0.000661791
CGTCTTA_MIR208+NFAT_Q6	0.00793757	0.0465271	0.00546999	0.235196	0.0349979	0.135888	0.0013417	0.312391	0.000693753
GCTGAGT_MIR5125P+FAC1_01	0.00794931	0.00429218	0.0231378	0.471956	0.913689	0.848322	0.00287968	0.551247	0.00069681
CATRRAGC_UNKNOWN+AAANWWTGC_UNKNOWN	0.00879823	0.0006752	0.171267	0.314682	0.533065	0.134991	0.0116687	0.157392	0.000731122
SRF_C+SMAD4_Q6	0.00109333	0.00610567	0.468874	0.375494	0.0372843	0.101104	0.00882686	0.679985	0.000737411
FAC1_01+STAT_01	0.0223501	0.00853262	0.00956047	1	0.400985	0.218439	0.00286544	0.317345	0.000739605
TTCNRGNNNNTTC_HSF_Q6+GCTGAGT_MIR5125P	0.0088875	0.0110136	0.00775146	0.820029	0.647175	0.58481	0.00188319	0.643171	0.00074595
CGTCTTA_MIR208+SMAD4_Q6	0.0072024	0.00167367	0.0328035	0.96375	0.0229028	0.00579627	0.00600404	0.0272798	0.000750446
RYTTCCTG_ETS2_B+SMAD4_Q6	0.000395063	0.0633263	0.986534	0.488435	0.0253549	0.146489	0.00232094	0.931989	0.000754576
CGTCTTA_MIR208+FAC1_01	0.00517437	0.00269142	0.0144289	0.765683	0.903028	0.279261	0.00250722	0.416742	0.000759018
GABP_B+CEBPB_01	0.00496187	0.00557218	0.0206588	0.934672	0.730234	0.560896	0.00277544	0.720388	0.000761339
MYOD_01+COREBINDINGFACTOR_Q6	0.0180809	0.0565447	0.00366738	0.609623	0.927267	0.522758	0.00133732	0.513565	0.000769847
ETS_Q4+AAANWWTGC_UNKNOWN	0.00126082	0.100218	0.130716	0.124515	0.180317	0.161173	0.0012936	0.112662	0.000777365
CREL_01+RYAAAKNNNNNNTTGW_UNKNOWN	0.00263201	0.0139427	0.0902704	0.279625	0.929473	0.556487	0.00229037	0.30664	0.00078319
AGGGCAG_MIR18A+PAX3_01	0.00667354	0.00859098	0.012797	0.558281	0.362568	0.19888	0.00232446	0.272855	0.000784403
TTCNRGNNNNTTC_HSF_Q6+SMAD4_Q6	0.00401436	0.000960142	0.0935097	0.89155	0.040231	0.0179214	0.0110956	0.0720611	0.000788484
RGAGGAARY_PU1_Q6+RYAAAKNNNNNNTTGW_UNKNOWN	0.00405438	0.0662441	0.0360788	1	0.182506	0.0952381	0.00161219	0.831667	0.000801423
CACCAGC_MIR138+PAX3_01	0.0088894	0.0390265	0.0354801	0.740531	0.894833	0.621389	0.00239358	0.646883	0.000807538
TATA_C+STAT_01	0.00717628	0.101504	0.0284266	0.529265	0.575769	1	0.00157332	0.730499	0.000820993
STAT_Q6+FAC1_01	0.00549584	0.00472792	0.0406225	0.685185	0.961131	1	0.00323713	0.81057	0.000833747
GABP_B+SMAD4_Q6	0.00637484	0.000254101	0.0712254	0.42222	0.0923185	0.0071641	0.0121218	0.0168666	0.000834798
IRF2_01+ETS1_B	0.0129905	0.104424	0.014374	0.75433	1	1	0.00162815	0.895262	0.000834798
BRN2_01+IRF1_01	0.0263739	0.194566	0.00206406	0.489187	1	0.363735	0.000486849	0.333937	0.000839465
BRN2_01+AGGGCAG_MIR18A	0.0178984	0.0226731	0.00593232	0.92068	0.244632	0.303494	0.00167776	0.673673	0.000854098
IRF1_01+GAGCCAG_MIR149	0.00196062	0.810598	0.0116947	0.148483	0.795848	0.329474	0.000323936	0.177446	0.000872177
CAGCACT_MIR5123P+COREBINDINGFACTOR_Q6	0.0208746	0.0493253	0.00656159	1	0.929654	0.884531	0.00183777	0.906836	0.000912202
BRN2_01+GTGGTGA_MIR197	0.0154052	0.00966544	0.00681918	0.52408	0.298533	0.845651	0.00254964	0.705632	0.000927337
NFKAPPAB_01+SMAD4_Q6	0.000464231	0.0262017	0.761996	0.749155	0.0609782	0.126181	0.00410693	0.737932	0.000932935
CEBPB_01+IRF2_01	0.0240948	0.0304892	0.0161933	0.538183	0.396329	0.784678	0.00243511	0.615472	0.000934446
CREL_01+SMAD4_Q6	0.00446791	0.000873979	0.651838	0.721316	0.204472	0.0424125	0.0274297	0.174669	0.000952836
NFAT_Q6+ICSBP_Q6	0.0908363	0.0153337	0.0233284	0.603982	0.348547	0.829118	0.0100522	0.814211	0.000978775
AGGGCAG_MIR18A+ETS1_B	0.00611311	0.161238	0.00735556	0.298773	0.1114	0.725006	0.00117274	0.554725	0.000990743
GGAANCGGAANY_UNKNOWN+CGTCTTA_MIR208	0.00392405	0.00283436	0.00944243	0.847875	0.731423	0.66938	0.00231121	0.70017	0.00100628
STAT6_02+GTTAAAG_MIR302B	0.00255293	0.00112901	0.774176	0.173271	0.0431281	0.016071	0.0113171	0.0551605	0.00100901
MGGAAGTG_GABP_B+ICSBP_Q6	0.023869	0.0115718	0.0138092	0.183748	0.645845	0.0782629	0.00344374	0.0851954	0.00102642
TTCNRGNNNNTTC_HSF_Q6+GAGCCAG_MIR149	0.00951538	0.0401582	0.0105264	0.686973	0.37373	0.913124	0.00198472	0.961583	0.0010354
NFAT_Q6+RGAGGAARY_PU1_Q6	0.126577	0.0798873	0.00705407	0.380952	0.712115	0.791518	0.00333107	0.864292	0.00103682
AGGGCAG_MIR18A+TTCNRGNNNNTTC_HSF_Q6	0.00677229	0.0209681	0.00945139	0.84895	0.973615	0.936241	0.00167379	0.867784	0.00105463
BRN2_01+IRF2_01	0.0375649	0.00970313	0.0155821	0.396779	0.932376	0.302228	0.00485575	0.285239	0.00105938
GCTGAGT_MIR5125P+IRF1_01	0.0145619	0.474728	0.00309418	0.625842	0.985043	0.655007	0.000746254	0.606611	0.00105938
IRF2_01+PAX3_01	0.0153371	0.0119752	0.0653693	0.611266	0.884562	0.507764	0.00608726	0.499292	0.00107551
ETS1_B+STAT_01	0.00943665	0.0554074	0.0420204	0.0652354	0.978087	0.0888849	0.00274488	0.056676	0.00108118
GACAATC_MIR219+PAX3_01	0.0135244	0.0123534	0.0487452	0.568666	0.642518	0.658452	0.00531676	0.557768	0.00109116
IRF1_01+AAANWWTGC_UNKNOWN	0.00307419	0.0254265	0.257146	0.841845	0.178417	0.338263	0.00403713	0.583663	0.00109772
GGCGGCA_MIR371+ICSBP_Q6	0.0068086	0.118379	0.0141671	0.948305	0.239484	0.603586	0.0015862	0.733729	0.00110343
GTGGTGA_MIR197+GCTGAGT_MIR5125P	0.00890401	0.0129789	0.0113069	0.934672	0.512108	0.597953	0.00256114	0.674537	0.00115152
GABP_B+CGTCTTA_MIR208	0.00735028	0.00555691	0.0164439	0.556656	0.986797	0.960437	0.00303766	0.756058	0.00115316
MYOD_01+IRF2_01	0.0439777	0.00753283	0.0137252	0.771995	0.602804	0.40636	0.00522412	0.44749	0.00117214
STAT6_02+GCTGAGT_MIR5125P	0.00335206	0.257571	0.0177721	0.462261	0.923406	0.757627	0.000949898	0.534102	0.00117517
GTGGTGA_MIR197+GTTAAAG_MIR302B	0.00959816	0.000414829	0.158099	0.221985	0.0510965	0.00559255	0.0199082	0.0137975	0.00118194
MGGAAGTG_GABP_B+STAT_01	0.0254244	0.0101145	0.0318329	0.789319	0.642361	0.34689	0.00632982	0.429207	0.00119666
GACAATC_MIR219+STAT_01	0.014875	0.030762	0.031349	0.708351	0.495576	0.481869	0.0040592	0.507226	0.00121529
GGCGGCA_MIR371+FAC1_01	0.0093437	0.00912094	0.0592359	0.947196	0.641231	1	0.00446911	0.961437	0.00122536
MYOD_01+GAGCCAG_MIR149	0.0259529	0.00993849	0.0123301	0.303102	0.887278	0.263039	0.00416557	0.227854	0.00125104
RACCACAR_AML_Q6+RYAAAKNNNNNNTTGW_UNKNOWN	0.00687406	0.0354515	0.0885623	0.689218	0.209394	0.600402	0.00339945	0.782792	0.00125716
FAC1_01+COREBINDINGFACTOR_Q6	0.0554666	0.0678593	0.00432449	0.517426	0.526076	0.868548	0.00206995	1	0.00129068
CAGCACT_MIR5123P+STAT_01	0.0335105	0.00270987	0.0283564	0.152277	0.710965	0.198008	0.00872333	0.140305	0.00129695
PAX3_01+STAT_01	0.0532775	0.0077257	0.0295313	0.112287	0.889133	0.0933203	0.00844315	0.0666973	0.00129695
NFKB_Q6+RYAAAKNNNNNNTTGW_UNKNOWN	0.00222438	0.489193	0.0906653	0.520443	0.855601	0.533333	0.00124498	0.479615	0.00129711
COREBINDINGFACTOR_Q6+ICSBP_Q6	0.00667817	0.326914	0.0284184	0.569907	0.305089	0.484437	0.00122559	0.463954	0.0013176
GGAANCGGAANY_UNKNOWN+GTTAAAG_MIR302B	0.00721353	0.000409361	0.102671	0.502033	0.0366272	0.00688147	0.0174313	0.0228191	0.00131761
KTGGYRSGAA_UNKNOWN+GTTAAAG_MIR302B	0.00628731	0.000333122	0.413128	0.317941	0.072489	0.00907959	0.0289935	0.034151	0.00133568
BRN2_01+GACAATC_MIR219	0.0335727	0.00552374	0.0183578	0.22795	0.808503	0.191976	0.00620418	0.164794	0.00134414
IRF2_01+TATA_C	0.0257761	0.120085	0.0116636	0.671088	0.858483	0.64117	0.00197003	0.595019	0.00134844
GGARNTKYCCA_UNKNOWN+GAGCCAG_MIR149	0.00805269	0.25467	0.0258444	0.676027	0.896412	0.481102	0.00172366	0.540925	0.00135266
CGTCTTA_MIR208+GAGCCAG_MIR149	0.0231903	0.01013	0.0132924	0.504483	0.279634	0.868864	0.004371	0.943243	0.00135585
CAGCACT_MIR5123P+TEL2_Q6	0.0476545	0.0291177	0.0112072	0.311456	0.291654	0.968867	0.00377063	0.848038	0.0013622
BRN2_01+RACCACAR_AML_Q6	0.0354545	0.100296	0.00994493	1	0.682162	0.682744	0.00258867	0.716688	0.00137163
CEBPB_01+CATRRAGC_UNKNOWN	0.0556141	0.00719611	0.0121899	0.697324	0.969824	0.292127	0.00640751	0.406358	0.00137792
STAT_Q6+CEBPB_01	0.00967653	0.0103385	0.0423603	0.39609	0.292689	0.931138	0.00557543	0.652772	0.00140877
CACCAGC_MIR138+CATRRAGC_UNKNOWN	0.0211325	0.0552102	0.0149215	0.870592	1	0.843491	0.00332308	0.83012	0.00143362
TEL2_Q6+CATRRAGC_UNKNOWN	0.01402	0.103969	0.0199191	0.770515	0.59515	0.523707	0.00213791	0.621328	0.00145724
GGCGGCA_MIR371+CGTCTTA_MIR208	0.00907138	0.00410285	0.0428245	0.710851	0.585134	0.87691	0.00552012	0.864406	0.00147222
CACCAGC_MIR138+ETS1_B	0.0218443	0.19517	0.0165845	1	0.529296	0.716023	0.00231289	0.801125	0.00148619
MYOD_01+CREL_01	0.0501287	0.0242579	0.00849387	0.809089	0.800216	0.610953	0.0037694	0.622697	0.00149695
GGAANCGGAANY_UNKNOWN+PAX3_01	0.00393094	0.00540767	0.0201302	1	0.199584	0.265945	0.00444475	0.366402	0.00150202
CGTCTTA_MIR208+ICSBP_Q6	0.0255781	0.028414	0.0105424	0.521066	0.127757	0.377175	0.00364771	0.586113	0.00158678
IRF1_01+STAT_01	0.00318637	0.207917	0.0677882	0.358447	0.599902	0.9514	0.00212655	0.57423	0.00158678
PEA3_Q6+CEBPB_01	0.00272398	0.407742	0.0764279	0.400836	0.706432	0.357231	0.00150402	0.346103	0.00158729
GCTGAGT_MIR5125P+ETS1_B	0.0305098	0.0385772	0.0167393	0.937642	0.617159	0.551339	0.00430352	0.707405	0.00161487
GGATCCG_MIR127+CGTCTTA_MIR208	0.0104284	0.00773348	0.0320676	0.799045	0.765468	0.783839	0.00477685	1	0.00164079
NFAT_Q6+PAX3_01	0.0431853	0.00535334	0.127671	0.0236028	0.31646	0.829118	0.0181742	0.0517102	0.00164831
CEBPB_01+TATA_C	0.0671537	0.0464291	0.0127575	0.4795	0.530058	0.675977	0.00423267	0.538573	0.00168272
CAGCACT_MIR5123P+RACCACAR_AML_Q6	0.0368588	0.047915	0.0114944	1	0.713624	0.513418	0.00397948	0.565714	0.00169419
GGCGGCA_MIR371+PAX3_01	0.0108959	0.0100323	0.0609422	0.513443	0.658551	0.28935	0.00738481	0.320118	0.00170758
GGCGGCA_MIR371+STAT_01	0.0123765	0.0209761	0.0451921	1	0.444841	0.504581	0.00632455	0.649037	0.0017278
ETS1_B+ICSBP_Q6	0.028711	0.0541186	0.0449431	0.831272	0.742991	0.875664	0.00579113	0.807046	0.00173547
KTGGYRSGAA_UNKNOWN+SMAD4_Q6	0.0066774	0.000782744	0.171545	1	0.0310488	0.0169906	0.0264114	0.0605659	0.00174159
MGGAAGTG_GABP_B+GAGCCAG_MIR149	0.0449725	0.0306309	0.0218504	0.822858	0.770792	0.845651	0.00569473	0.984327	0.00175185
STAT_Q6+GCTGAGT_MIR5125P	0.0191542	0.00749033	0.0232836	1	0.619528	0.625391	0.00623331	0.731872	0.00175366
RGAGGAARY_PU1_Q6+GAGCCAG_MIR149	0.0109974	0.612959	0.0211981	0.697635	0.597786	0.285714	0.00177922	0.467965	0.00175366
GTCGATC_MIR3695P+GTTAAAG_MIR302B	0.0129641	0.00048336	0.734972	0.568311	0.0775575	0.0115081	0.0821783	0.0491925	0.00180726
NFAT_Q6+ETS1_B	0.101123	0.0112187	0.0285636	0.0719053	0.352985	0.419337	0.0125211	0.122977	0.00182268
TEL2_Q6+PAX3_01	0.0117847	0.0367701	0.133795	0.689634	0.873459	0.953775	0.00661969	0.740259	0.00182652
GGCGGCA_MIR371+CEBPB_01	0.0143831	0.0214288	0.0649753	0.503665	0.971757	0.979219	0.00617794	0.675434	0.00183233
CACCAGC_MIR138+ICSBP_Q6	0.0197879	0.0554602	0.037032	0.271205	0.743439	0.123315	0.0046277	0.149906	0.00184399
PEA3_Q6+RYAAAKNNNNNNTTGW_UNKNOWN	0.00412918	0.0513038	0.174376	0.719378	0.856919	1	0.00376197	0.751867	0.00185735
CGTCTTA_MIR208+IRF2_01	0.0205845	0.0174107	0.0130363	0.901168	0.491452	0.181067	0.00448024	0.293788	0.00186582
CACCAGC_MIR138+FAC1_01	0.00760282	0.0193108	0.0756425	0.129768	0.704785	0.28494	0.00479911	0.131319	0.00188141
AGGGCAG_MIR18A+STAT_01	0.0055117	0.0357349	0.034839	0.524622	0.297701	0.41289	0.00457208	0.687855	0.00188397
PEA3_Q6+SMAD4_Q6	0.00291387	0.00503322	0.521292	0.96375	0.036211	0.046719	0.030793	0.502106	0.00188743
AGGGCAG_MIR18A+RACCACAR_AML_Q6	0.00365369	0.278051	0.0124868	0.0593271	0.0840319	0.569863	0.00180554	0.357686	0.00190521
CREL_01+GAGCCAG_MIR149	0.0120526	0.111231	0.0433876	0.850262	0.926245	0.312794	0.00343416	0.499372	0.001941
IRF_Q6+AAANWWTGC_UNKNOWN	0.00811432	0.00292561	0.58145	0.0506722	0.433501	0.115582	0.016971	0.0418065	0.0019591
GGAANCGGAANY_UNKNOWN+GACAATC_MIR219	0.00548338	0.0130204	0.02194	0.171106	0.115984	0.851905	0.00464539	0.808814	0.00196851
CAGCACT_MIR5123P+MGGAAGTG_GABP_B	0.0647319	0.0069729	0.0398092	0.792661	0.896898	0.519783	0.0134294	0.546347	0.00196996
BRN2_01+ICSBP_Q6	0.0790747	0.00835352	0.0281483	0.270374	0.709015	0.151142	0.0110852	0.140217	0.00196998
NFAT_Q6+CATRRAGC_UNKNOWN	0.0572855	0.00962216	0.0278775	0.13439	0.204446	1	0.012414	0.240698	0.00197804
GACAATC_MIR219+GAGCCAG_MIR149	0.0347094	0.0367916	0.0209845	0.777042	0.859051	0.419576	0.00550938	0.510384	0.00198075
GABP_B+IRF2_01	0.0231438	0.0150079	0.0202718	0.902267	0.45728	0.370054	0.00596682	0.457092	0.0019979
CACCAGC_MIR138+IRF2_01	0.0177399	0.0473919	0.0429988	0.313028	0.981435	0.382625	0.00517837	0.29915	0.00200887
GACAATC_MIR219+GTCGATC_MIR3695P	0.0249308	0.0186682	0.0192128	0.699707	0.570562	0.849739	0.00552144	0.845581	0.00201768
CEBPB_01+RGAGGAARY_PU1_Q6	0.0531046	0.193774	0.00899301	0.628571	0.372885	0.801011	0.00303583	0.942742	0.00201918
BRN2_01+RYAAAKNNNNNNTTGW_UNKNOWN	0.0293636	0.00289583	0.0844546	0.0626575	0.845964	0.161583	0.0153023	0.0518636	0.00203817
GTGGTGA_MIR197+AAANWWTGC_UNKNOWN	0.00984995	0.00332223	0.0960525	0.681337	0.120071	0.06182	0.0159917	0.107459	0.00208141
FAC1_01+RACCACAR_AML_Q6	0.0706498	0.0497864	0.00945734	0.492811	0.191036	0.619536	0.00451578	0.748194	0.00208815
IRF_Q6+STAT_01	0.00891564	0.0677321	0.126904	0.713372	0.886015	0.877203	0.0058655	0.737344	0.00210594
AGGGCAG_MIR18A+ICSBP_Q6	0.0141096	0.0649219	0.0167284	0.522685	0.256581	0.212434	0.00390941	0.250682	0.00212416
TATA_C+RYAAAKNNNNNNTTGW_UNKNOWN	0.0107911	0.0133413	0.127321	0.184827	0.849528	0.225777	0.00761466	0.151577	0.00216603
MYOD_01+AAANWWTGC_UNKNOWN	0.037479	0.000591916	0.110104	0.0471886	0.520486	0.00943671	0.030261	0.00655878	0.00216647
IRF2_01+MGGAAGTG_GABP_B	0.0292561	0.00840926	0.0435975	0.133793	0.908192	0.218276	0.00943158	0.127599	0.0021705
FAC1_01+ICSBP_Q6	0.0377711	0.0183581	0.0221091	0.271205	0.0879236	0.364644	0.00863032	0.525749	0.00220618
CEBPB_01+AAANWWTGC_UNKNOWN	0.0635894	0.00175116	0.240606	0.402103	0.36308	0.0240095	0.0508831	0.0611633	0.00222415
GABP_B+ICSBP_Q6	0.025623	0.014497	0.0196099	0.603982	0.374692	0.181035	0.00652307	0.218765	0.00222704
GACAATC_MIR219+CGTCTTA_MIR208	0.0142045	0.0313081	0.0269745	0.666018	0.219035	0.383889	0.00392092	1	0.00222704
CAGCACT_MIR5123P+CEBPB_01	0.0215194	0.00127531	0.0362808	0.0070984	0.80075	0.0113783	0.0107856	0.00457331	0.00223133
STAT_Q6+CATRRAGC_UNKNOWN	0.0308971	0.0259651	0.015225	0.731947	0.420767	0.510584	0.00493846	0.74709	0.00225096
GGCGGCA_MIR371+AAANWWTGC_UNKNOWN	0.0193059	0.00234972	0.240919	0.411304	0.250783	0.0602617	0.0282654	0.107888	0.00225582
CATRRAGC_UNKNOWN+GAGCCAG_MIR149	0.028814	0.0175769	0.035219	0.518447	0.967889	0.369075	0.00785696	0.382756	0.00226729
AGGGCAG_MIR18A+IRF2_01	0.0140474	0.0404314	0.0231743	0.934018	0.374029	0.466712	0.00472813	0.573238	0.00227135
NFAT_Q6+IRF1_01	0.11801	0.151564	0.00179053	0.760563	0.0891408	0.331425	0.00421322	0.897791	0.00227814
SRF_C+STAT_01	0.00624245	0.108655	0.082815	0.188777	0.387831	1	0.00431376	0.499664	0.00231622
GCTGAGT_MIR5125P+ICSBP_Q6	0.0386678	0.0274154	0.0352108	0.847342	0.395177	0.411729	0.00865728	0.478347	0.00233241
ETS_Q4+RYAAAKNNNNNNTTGW_UNKNOWN	0.00455395	0.134061	0.174373	0.497632	0.905873	1	0.00319914	0.535613	0.00233703
BRN2_01+RGAGGAARY_PU1_Q6	0.07426	0.0731656	0.0123572	0.380952	0.809968	0.421684	0.00497345	0.359356	0.00234115
KTGGYRSGAA_UNKNOWN+AAANWWTGC_UNKNOWN	0.0116847	0.00157647	0.128496	0.351778	0.241199	0.0274451	0.0188287	0.0563991	0.00234623
CAGCACT_MIR5123P+RGAGGAARY_PU1_Q6	0.0542322	0.0392479	0.0131767	0.4	0.825071	0.516834	0.00558169	0.455874	0.00235587
TATA_C+ICSBP_Q6	0.0194404	0.0989411	0.0506996	0.946612	0.51732	0.649475	0.00529634	0.838164	0.00237605
IRF_Q6+MGGAAGTG_GABP_B	0.0104399	0.128774	0.0519696	0.28116	0.856063	0.486854	0.0038958	0.296414	0.0023822
CACCAGC_MIR138+AAANWWTGC_UNKNOWN	0.0320413	0.00200281	0.462379	0.254204	0.208046	0.0279505	0.0377443	0.0879016	0.00243862
MYOD_01+GCTGAGT_MIR5125P	0.0463782	0.00406972	0.0284044	0.18063	0.91823	0.181334	0.012023	0.129346	0.00248164
MYOD_01+NFAT_Q6	0.0863529	0.00324258	0.0290925	0.45	0.360611	0.0185285	0.0144905	0.0246187	0.00248274
CREL_01+AAANWWTGC_UNKNOWN	0.0119557	0.0027803	0.601388	0.189781	0.421815	0.100406	0.0288236	0.0995755	0.00248274
GTCGATC_MIR3695P+ETS1_B	0.00652021	0.0723802	0.0206746	0.5314	0.172944	0.739517	0.00410668	0.890553	0.00248274
GGCGGCA_MIR371+STAT_Q6	0.0229471	0.0139802	0.045046	0.82193	0.414447	0.615254	0.00813457	0.686634	0.00248392
GTCGATC_MIR3695P+RYAAAKNNNNNNTTGW_UNKNOWN	0.0143234	0.00406399	0.091302	0.285155	0.606616	0.188901	0.0135588	0.157699	0.00252595
GGCGGCA_MIR371+IRF1_01	0.0102129	0.301748	0.00679864	0.154606	0.478299	0.322258	0.000751549	0.184088	0.00253407
NFAT_Q6+GCTGAGT_MIR5125P	0.053438	0.00449254	0.0411587	0.0254776	0.334494	0.665984	0.0149855	0.0548182	0.00253407
