# Supplementary material for: Regulator combinations identify systemic sclerosis patients with more severe disease
Source: JCI Insight. 2020 Sep 3;5(17):e137567. doi: 10.1172/jci.insight.137567 (PMC7526449; doi:10.1172/jci.insight.137567)
Supplement: Supplemental Table 14 [file jciinsight-5-137567-s155.xlsx]

## Sheet: Sheet1
	Group	No treatment	Rituximab	MMF	MMF and Plaquenil	MTX	Minocycline	MMF or CTX
	1	29 (61.7%)	3 (6.4%)	8 (17%)	2 (4.3%)	2 (4.3%)	1 (2.1%)	2 (4.3%)
	2	10 (62.5%)	2 (12.5%)	3 (18.8%)	0	1 (6.3%)	0	0
	3	2 (50%)	0	2 (50%)	0	0	0	0
	4	4 (44.4%)	1 (11.1%)	4 (44.4%)	0	0	0	0
