# Supplementary material for: Regulator combinations identify systemic sclerosis patients with more severe disease
Source: JCI Insight. 2020 Sep 3;5(17):e137567. doi: 10.1172/jci.insight.137567 (PMC7526449; doi:10.1172/jci.insight.137567)
Supplement: Supplemental Table 15 [file jciinsight-5-137567-s156.xlsx]

## Sheet: AssassiSubtypes_ILD_FDR005
	p_1v2	p_1v3	p_1v4	p_2v3	p_2v4	p_3v4	p_1v24	p_3v24	p_1v234	ratio_1v2	ratio_1v3	ratio_1v4
FOXO4_02+COREBINDINGFACTOR_Q6	0.00343391	0.000463049	0.0301747	0.346984	0.665354	0.0562869	0.00133115	0.109235	6.95774e-05	2	1.75	1.83333
GGGCATT_MIR365+SRF_Q4	0.00213104	0.00610544	0.00942745	0.925422	0.723737	0.727099	0.000411362	0.775886	0.000126974	2.69231	1.75	1.97436
TTCYNRGAA_STAT5B_01+SRF_C	0.0296165	3.73088e-05	0.0201681	0.254876	0.717752	0.0484105	0.00650979	0.074953	0.000166605	1.65455	1.77273	7.09091
ATAACCT_MIR154+TTCYNRGAA_STAT5B_01	0.0117265	0.000135627	0.108156	0.0932016	0.653095	0.964321	0.00818986	0.238647	0.000282445	2.08333	5	1.66667
RACCACAR_AML_Q6+NERF_Q2	0.00921547	0.00589802	0.0725096	0.805415	0.560413	0.392923	0.00366856	0.503873	0.000522159	2	1.6	3
SRF_Q4+NERF_Q2	0.086316	0.000365868	0.108429	0.275967	0.90231	0.0869994	0.035338	0.0923906	0.000883768	1.7284	1.81481	2.33333
ATAACCT_MIR154+SRF_Q4	0.0582353	0.00500736	0.0756315	0.183019	0.775758	0.718784	0.015744	0.210163	0.000985774	2	1.875	Inf
SRF_Q4+TTCYNRGAA_STAT5B_01	0.026035	0.000193105	0.104349	0.0113537	0.922543	0.07034	0.0190592	0.0128995	0.0010658	2.84058	3.04348	1.97826
GTGACTT_MIR224+SRF_Q4	0.244333	0.000106503	0.0960325	0.0114923	0.653237	0.128459	0.074028	0.0143681	0.00108363	2.67857	1.74107	2.41071
ATAACCT_MIR154+RACCACAR_AML_Q6	0.0726135	0.00098183	0.0603407	0.106304	0.546362	0.44699	0.0215192	0.148443	0.00134069	1.68103	2.32759	2.32759
FOXO4_02+SRF_Q4	0.088751	0.00200236	0.149088	0.492433	1	0.400397	0.0389798	0.354509	0.00152898	2.5	1.625	2.5
TTCYNRGAA_STAT5B_01+NERF_Q2	0.169181	0.000104783	0.0820418	0.0922087	0.839619	0.00532861	0.0552109	0.00908603	0.00166875	1.75	2.33333	3.5
FOXO4_02+CACTGTG_MIR128A_MIR128B	0.090298	0.0891131	0.00249191	0.879284	0.457277	0.742159	0.00276934	0.935348	0.00167393	2.83871	1.54839	2.06452
TATA_01+ATAACCT_MIR154	0.000704498	0.158312	0.100719	0.720452	0.0781268	0.436126	0.00146694	0.804769	0.00203192	4.78125	1.59375	2.65625
GGGCATT_MIR365+EVI1_01	0.0555745	0.0371234	0.00304753	0.938548	0.243779	0.211103	0.00316718	0.533648	0.00215128	1.90909	1.77273	2
TATA_01+NERF_Q2	0.00363516	0.0138057	0.257284	1	0.210594	0.286577	0.00849802	0.610377	0.00223872	2.01923	1.61538	2.69231
ATAACCT_MIR154+YAATNRNNNYNATT_UNKNOWN	0.0424927	0.0442827	0.00312716	0.769202	0.0308766	0.254175	0.0047289	0.776884	0.00272675	1.5125	1.65	2.75
FOXO4_02+RACCACAR_AML_Q6	0.132064	0.00374577	0.0596039	0.231682	0.816554	0.129526	0.0342079	0.116944	0.00314773	2	1.66667	2
TATA_01+COREBINDINGFACTOR_Q6	0.00384793	0.00160726	0.487878	0.564141	0.165082	0.0428423	0.0265997	0.145829	0.00336032	2.32143	1.60714	2.32143
GTGACTT_MIR224+CCCACAT_MIR2993P	0.9015	0.0192745	0.00249691	0.114974	0.0338715	0.526217	0.0249287	0.828107	0.00480935	3	1.66667	2
CACTGTG_MIR128A_MIR128B+SRF_Q4	0.0122134	0.0284603	0.336787	0.950241	0.33946	0.238085	0.0176509	0.550966	0.0049742	1.625	2.5	1.75
GTGACTT_MIR224+YTAAYNGCT_UNKNOWN	0.423964	0.778492	0.000176663	0.80058	0.00487524	0.0902652	0.00370722	0.250822	0.00560362	3.04348	Inf	1.92754
SRF_Q4+RACCACAR_AML_Q6	0.357851	0.00050857	0.172592	0.0966808	0.59669	0.0885571	0.148237	0.0464467	0.00635458	1.7284	2.07407	1.90123
CACTGTG_MIR128A_MIR128B+TTCYNRGAA_STAT5B_01	0.0174366	0.00916939	0.66452	0.906266	0.453283	0.403334	0.0430101	0.640768	0.00651368	2.57471	2.75862	1.93103
GTGACTT_MIR224+EVI1_01	0.500222	0.0026208	0.0120799	0.0303828	0.0526	1	0.0669114	0.157232	0.00709602	1.56522	2.08696	1.73913
GTGACTT_MIR224+HNF1_Q6	0.114849	0.00403365	0.00596486	0.0246264	0.0191542	1	0.0219306	0.123487	0.00710449	2.16346	1.55769	4.5
CCCACAT_MIR2993P+ATAACCT_MIR154	0.00240624	0.120129	0.476991	0.227139	0.055285	0.426241	0.0107498	0.754138	0.00718913	4.62857	1.54286	3.6
TATA_01+SRF_Q4	0.00328879	0.061784	0.796487	0.382111	0.109531	0.432025	0.0118018	0.770919	0.00729569	3.5	1.6	Inf
