# Supplementary material for: Regulator combinations identify systemic sclerosis patients with more severe disease
Source: JCI Insight. 2020 Sep 3;5(17):e137567. doi: 10.1172/jci.insight.137567 (PMC7526449; doi:10.1172/jci.insight.137567)
Supplement: Supplemental Table 16 [file jciinsight-5-137567-s157.xlsx]

## Sheet: Sheet1
Group	#Samples	#dcSSc	#lcSSc	#Fibroproliferative	#Inflammatory	#Normal-like	#Notreat	#Immunotherapy
1	30	24 (80%)	5 (16.7%)	10 (33.3%)	15 (50%)	5 (16.7%)	20 (66.7%)	10 (33.3%)
2	12	4 (33.3%)	8 (66.7%)	2 (16.7%)	1 (8.3%)	9 (75%)	8 (66.7%)	4 (33.3%)
3	7	3 (42.9%)	4 (57.1%)	1 (14.3%)	0 (0%)	6 (85.7%)	6 (85.7%)	1 (14.3%)
4	11	10 (90.9%)	1 (9.1%)	5 (45.5%)	5 (45.5%)	1 (9.1%)	11 (100%)	0 (0%)
