# Supplementary material for: Regulator combinations identify systemic sclerosis patients with more severe disease
Source: JCI Insight. 2020 Sep 3;5(17):e137567. doi: 10.1172/jci.insight.137567 (PMC7526449; doi:10.1172/jci.insight.137567)
Supplement: Supplemental Table 17 [file jciinsight-5-137567-s158.xlsx]

## Sheet: Sheet1
Group	#Samples	#dcSSc	#lcSSc	#Fibroproliferative	#Inflammatory	#Limited	#Normal-like	#Early
1	42	36 (85.7%)	5 (11.9%)	3 (7.1%)	31 (73.8%)	1 (2.4%)	7 (16.7%)	28 (66.7%)
2	35	16 (45.7%)	10 (28.6%)	12 (34.3%)	1 (2.9%)	4 (11.4%)	18 (51.4%)	10 (28.6%)
3	39	21 (53.8%)	6 (15.4%)	11 (28.2%)	2 (5.1%)	4 (10.3%)	22 (56.4%)	11 (28.2%)
4	29	24 (82.7%)	4 (13.8%)	10 (34.5%)	13 (44.8%)	1 (3%)	5 (17.2%)	18 (62.1%)
