# Supplementary material for: Regulator combinations identify systemic sclerosis patients with more severe disease
Source: JCI Insight. 2020 Sep 3;5(17):e137567. doi: 10.1172/jci.insight.137567 (PMC7526449; doi:10.1172/jci.insight.137567)
Supplement: Supplemental Table 19 [file jciinsight-5-137567-s159.xlsx]

## Sheet: Milano et al.
	dSSc1-B	dSSc1-FA	dSSc2-B(a)	dSSc2-B(b)	dSSc2-FA(a)	dSSc2-FA(b)	dSSc2-FA(c)	dSSc3-B	dSSc3-FA	dSSc4-B	dSSc4-FA	dSSc5-FA	dSSc6-B	dSSc6-FA	dSSc7-B	dSSc7-FA	dSSc10-B	dSSc10-FA	dSSc11-B	dSSc11-FA	dSSc12-B(a)	dSSc12-B(b)	dSSc12-FA(a)	dSSc12-FA(b)	dSSc14-B	dSSc14-FA(a)	dSSc14-FA(b)	lSSc1-B	lSSc1-FA(a)	lSSc1-FA(b)	lSSc2-B	lSSc2-FA	lSSc3-B	lSSc3-FA	lSSc4-B	lSSc4-FA	lSSc5-B	lSSc5-FA	lSSc6-B	lSSc6-FA	lSSc7-B	lSSc7-FA(a)	lSSc7-FA(b)	Nor1-B	Nor1-FA	Nor2-B	Nor2-FA(c)	Nor2-FA(a)	Nor2-FA(b)
AAANWWTGC_UNKNOWN	-0.996331	-1.04447	-0.74771	-0.723559	1.16721	0.803248	0.585046	-1.10775	1.03999	1.06105	0.684882	1.90928	0.888463	1.45417	0.959622	0.732479	-0.785845	-1.06407	-1.03462	-1.06535	-1.10803	-0.776452	-0.697683	-0.937426	-0.850057	0.608318	1.80815	0.834495	-0.846478	0.502483	1.52351	1.26557	1.06241	0.826301	1.30479	0.762278	-0.825992	1.17553	1.00266	-0.83676	0.578912	-1.03263	-0.843984	-0.749866	-0.701125	0.544157	0.946443	1.13375	-0.757658
AAAYRNCTG_UNKNOWN	0.891971	-0.772249	-1.03777	-0.694291	-1.27418	-0.912375	-0.802412	-1.06197	-0.866867	-0.964671	-0.849354	1.17081	-0.779931	0.869655	-0.630957	1.124	0.833705	0.649708	-0.836837	-1.38116	0.728986	-0.641686	-0.876837	-0.808489	-0.687889	0.980114	1.12726	1.21922	-0.780483	-0.444322	2.07331	1.62503	1.2653	-0.639819	-0.563205	-1.40359	1.13995	-0.528276	1.18518	-0.467242	-0.809012	-0.474958	1.00788	1.64217	-0.566324	-0.744122	-0.772361	2.20982	1.2079
MYOD_01	0.873084	0.817284	0.700475	0.94533	-0.617794	0.86109	0.771701	-0.950593	-0.700675	1.21426	-0.771287	1.11467	0.808146	-0.941254	1.41344	-1.08475	0.787119	-0.88401	0.943969	-1.1885	-0.794898	1.16051	-0.943474	-0.706435	-0.567834	1.11107	1.28924	-0.636418	-0.66339	-0.629418	1.1855	-1.13301	1.31228	0.912239	1.81443	-0.884623	-0.678164	1.1021	0.845113	-0.992138	-0.796582	-1.22677	-0.725646	1.13484	-0.654312	-0.939504	-0.616162	-0.454326	-1.94427
E47_01	-0.852717	-0.871297	-0.775231	0.715906	-0.800758	-0.762801	0.524958	-0.815469	-0.956994	1.43147	-0.684486	0.559288	-0.594383	0.990521	0.313205	-0.975106	-0.599601	-0.894178	-0.683976	-0.859421	-1.12558	-0.898985	-1.02363	-0.923361	-0.560699	0.405879	1.23875	-0.564511	1.33485	1.1746	1.17855	1.52128	1.09459	0.302041	1.96217	1.75634	1.36556	1.13642	-0.56485	0.641535	-0.627984	-1.08375	-0.997165	1.13416	1.87708	0.156912	1.6984	-0.755589	-0.669101
CMYB_01	-1.00617	1.18833	-0.96905	1.26491	-0.890175	-1.09015	0.150039	0.840717	-0.946043	-0.963199	-1.00368	0.362368	-0.832601	-0.902438	0.490754	0.629929	-1.04081	-1.08962	0.713203	-1.08934	0.0351425	1.3306	-0.917079	-0.884784	-0.826779	0.475422	-0.960777	2.16955	0.416805	0.78248	1.40166	0.0406875	0.997144	0.610605	1.58727	-0.0190647	1.69695	1.25906	0.797592	-0.889168	1.48241	-0.922109	-0.891195	1.68288	-0.85457	0.483821	0.827471	0.972808	-0.880001
AP4_01	-0.733006	0.595852	0.680133	-0.678382	0.818136	1.03423	0.872392	-1.32468	0.671098	0.728754	0.910844	-0.839993	-1.34854	-0.810547	-1.23652	-1.88232	-0.699563	-0.791026	1.04564	0.656683	0.674598	-0.729261	0.908238	0.448431	-1.61707	-0.698277	0.74965	0.909672	1.05272	1.06502	-0.89191	1.04141	-1.49441	-1.10393	1.02647	0.827995	1.1166	0.785621	0.744042	0.633646	-1.47499	-1.6563	0.484309	0.89742	0.949687	-0.889726	0.844857	1.04101	-0.621789
AACTTT_UNKNOWN	-0.845418	0.489776	-0.897876	0.0394189	-1.05289	-0.871276	-0.835364	-0.88693	-1.00079	-0.885703	-0.99792	1.01829	1.97468	0.88295	1.57552	0.497607	-0.840724	-0.840322	-0.939082	-1.05057	-0.843975	-0.824008	-0.862572	-0.891319	0.508053	-0.931576	1.12056	0.925668	0.416958	0.407917	2.6744	1.36954	1.50349	0.86909	1.47268	-0.798488	0.646665	0.21143	1.10157	-0.82713	-0.888667	-0.82808	0.45338	1.00805	0.514346	-0.797128	1.02589	2.35344	-0.785651
MEF2_01	-0.998325	0.905545	-1.09505	-1.05343	0.400138	0.46371	-1.02607	-0.822318	0.754401	0.976136	0.553342	0.451817	1.2282	0.935815	0.842612	-1.348	0.549856	-0.619171	1.43289	-0.693611	-1.10474	1.30588	0.972179	0.493832	-0.904586	-1.22288	-0.844147	1.55869	-0.616703	-0.902462	1.32614	-0.72389	1.11229	0.576393	1.34032	0.390142	1.0303	1.02706	-0.885622	-0.736799	1.26713	-1.42033	0.381187	0.466876	0.990982	-1.16123	0.551404	1.0887	-1.08171
ELK1_01	0.617839	1.0203	1.26596	0.979996	1.10363	-0.58827	-0.855244	-0.698213	-1.05441	0.983586	-0.815447	-1.19518	0.773883	-1.20211	-0.755454	-0.698545	-0.648407	0.64224	0.902104	-1.13168	1.04639	1.65676	0.54838	0.529407	-1.24727	-0.739267	-1.48748	1.61764	-0.98002	-0.770144	1.03561	-0.940709	0.703536	-0.731271	0.600293	-0.900729	1.42232	0.649545	0.636452	-0.893391	0.467536	-1.34423	-1.11349	0.858822	0.997028	0.791358	-0.637943	-0.706204	-1.26064
SP1_01	-0.99016	-0.847263	-0.753107	-0.493643	-0.528268	0.739762	1.47689	-0.900207	-0.43296	1.53189	-0.485467	0.780426	-0.570478	-0.617008	0.867987	-1.11847	-0.684954	-0.771938	0.592831	-0.720001	-0.844957	-0.481744	0.376293	-0.480134	-0.698622	-0.833866	-0.618268	1.50787	1.73154	1.79352	1.52115	1.33511	0.695655	-0.496132	1.21695	1.37442	1.56708	1.38026	1.12303	-0.535762	-0.751741	-1.01529	-1.17918	1.45449	1.60644	-0.998598	1.15427	1.11534	-0.604366
EVI1_06	-0.841063	-0.724038	-0.859747	0.758069	-0.760993	-0.909528	-0.852991	-0.884902	-0.647954	-0.890837	-0.595506	1.34122	1.49846	1.66031	1.58851	1.16346	-0.950915	-0.925514	-0.827377	-0.91218	0.757376	-0.421524	-0.420006	-0.557219	1.4835	0.83903	1.64105	1.58487	-0.530488	-0.468838	0.688211	-0.574836	-0.480291	-0.547898	-0.454281	-0.642925	-0.849967	-0.917671	2.25792	1.7472	-0.538581	0.731003	1.64559	-0.25173	-0.289734	1.7484	-0.620445	-0.556616	0.913476
ATF_01	-0.868058	1.90111	1.15667	0.906461	0.102147	-1.00414	0.509226	-1.01001	0.595389	0.347927	-1.05711	-0.855013	2.44078	0.192911	1.88336	0.98207	-0.912675	0.237904	0.632875	-1.03015	-0.950781	0.450175	-1.11085	-0.9153	-0.845362	-1.06793	-1.19372	0.86102	0.194489	0.658715	0.472333	-0.873186	2.24081	1.30673	1.22847	0.347401	0.565634	-0.865333	-1.11345	0.271879	0.923983	-1.11614	-0.936338	0.523784	-0.907817	0.311017	0.462786	-0.886336	-0.948191
HOX13_01	-0.908734	-0.983441	-0.939984	-0.796394	-0.746707	0.888251	1.46812	-1.17805	-0.804401	-0.817736	-0.641459	1.07306	1.13631	1.1207	-0.848148	-0.605268	-0.562522	-1.02735	-0.82689	-0.851349	-0.875562	-0.943933	-1.10254	-0.639162	1.17671	-0.950538	1.8309	0.757366	0.832224	-0.729465	0.965332	1.02928	-0.558797	-0.777885	1.05434	1.01945	0.952032	0.861459	2.08887	0.943403	-0.871369	0.58691	1.73446	-0.589806	-0.488653	-0.533219	1.07644	1.1104	0.860031
E2F_01	1.52652	1.04568	1.76765	0.6775	0.609287	0.299396	-1.00478	1.13227	1.18092	0.975467	0.811293	-1.1468	0.281155	-0.829777	0.668109	0.794217	1.02866	1.52213	1.06844	1.16403	1.36511	0.516701	1.17562	0.24449	-1.06469	0.868282	-0.875704	-1.03141	-0.889157	-1.10549	-0.967415	-1.03726	0.57755	-0.748395	0.570557	0.299659	-0.996231	-0.87372	-1.19559	-1.07222	0.342396	-1.03447	-0.959982	0.0717035	-0.841533	0.303265	-1.12253	-1.32436	-1.09072
ELK1_02	-0.681187	1.37472	1.84478	1.23525	0.377815	-0.713677	-0.782557	1.06338	-0.711008	0.367799	-0.659734	-0.887328	-0.762751	-0.816974	-0.678935	0.965477	0.956956	1.63265	1.16857	-0.758198	1.77887	-0.61652	1.41033	1.05012	-0.704194	-0.614212	-0.779785	-0.692386	-0.846964	-0.757282	-0.655672	-0.819601	0.533968	1.08814	-0.837921	-0.890927	-0.681019	-0.70711	-0.779069	0.625796	-0.721998	-0.772065	-0.791761	-0.643157	-0.87234	0.32296	-0.753101	-0.829093	-0.735733
RSRFC4_01	0.891875	0.710076	0.760401	1.77919	-1.05498	-0.777228	-0.880932	-1.24272	0.914569	1.47908	-0.74702	-1.17732	-0.533017	0.749076	-0.878949	-0.718517	0.905908	-0.673289	-1.0351	-1.25485	0.747185	1.30972	-0.761273	0.535609	-0.771453	-0.724917	0.912244	1.64281	1.60375	-0.518845	1.10495	0.851752	-0.440426	-1.3095	1.38144	0.984767	1.34967	-0.64978	1.02695	-0.584704	0.557609	-1.09096	-0.760823	1.46879	1.22417	-0.544592	0.938656	0.767376	0.541027
CETS1P54_01	-0.545682	1.01611	1.89485	0.937189	1.56389	-0.663032	-0.879476	1.47975	1.51062	1.20052	0.951459	-1.11602	-0.763655	1.33644	-0.88653	-0.738584	1.03249	1.28578	0.944704	-0.800992	1.24198	1.87932	1.34751	1.19165	-0.498063	0.890539	-1.07189	0.893085	-0.672076	0.473707	-0.776401	-0.600577	-0.610911	-0.88507	-0.722422	-0.792572	-0.852909	-0.818335	-0.95421	-0.677556	1.18174	-0.75993	-0.973572	-0.625762	0.842427	-0.524979	-0.668241	-0.864968	-0.984854
AACWWCAANK_UNKNOWN	0.848621	-0.82448	0.548306	1.75788	-0.774858	-0.734858	-0.906193	-0.664739	0.811639	0.661299	-0.789043	-0.774789	-0.883472	-0.976684	1.35477	1.47062	0.619073	-0.98576	-0.692672	-0.76442	-0.879361	-0.774726	-0.867593	-0.633871	1.44427	-0.818476	-0.724552	1.73605	-0.869302	-0.916169	1.33203	-0.774246	0.849212	1.24199	-0.941707	-0.764263	-1.00729	-1.09539	1.02401	1.32576	1.32728	-0.853865	-0.710275	-0.88603	-0.614218	1.17199	-1.01794	-0.724556	-0.953996
P300_01	-0.989936	-0.940231	0.364541	-1.18359	0.590996	1.43382	1.0257	0.345067	0.156791	-0.924213	0.660263	-0.991353	-0.991666	-0.970144	-1.18864	-1.06374	-0.875196	-0.97043	1.25118	0.121913	0.381097	0.347848	0.845218	1.03187	-0.866381	-1.00741	-0.921611	0.936944	2.05242	1.66082	0.435879	0.754103	-1.09124	-1.04986	1.58453	1.09598	1.31612	1.93366	0.841663	1.0466	-1.02021	-0.87152	0.180753	-0.0492671	1.12714	-1.23532	1.24775	0.849837	-0.944399
NFE2_01	-0.535314	0.6332	0.814764	-1.11688	1.23279	1.16452	0.690772	0.747493	0.988778	1.08101	1.31365	-1.17842	-0.582484	-0.6196	-1.18256	-1.35269	1.09948	1.08488	0.890321	0.770296	0.652717	0.846416	0.841625	0.918371	-1.39748	-0.6076	-0.563708	-0.801894	0.696812	0.61352	0.534774	0.750666	0.860288	-0.874762	-0.830483	0.734655	0.853517	-0.882866	0.721688	0.801374	-0.746234	-1.35925	-1.07245	0.789082	0.810084	-1.42793	0.477849	-0.899145	-1.78119
CREB_01	0.654055	1.17961	1.31485	0.426145	0.223857	-1.11604	-1.18011	0.334898	0.355446	0.887474	1.17746	-1.42662	0.780283	-1.29983	1.0509	0.422166	0.828025	0.405197	1.21091	0.60991	1.06184	0.995839	0.300083	0.786995	0.197973	0.861113	-1.14354	0.399851	-1.39454	-1.40218	0.564523	-1.05312	1.34329	1.0213	0.637923	-1.612	-0.986727	-0.94957	-1.52682	-1.55187	0.763132	-1.28088	-1.33716	-1.07451	-1.15189	0.794924	0.210185	-1.41317	0.810572
CREBP1_01	-0.837839	-0.819407	-0.931382	-0.653705	-0.995931	-0.832482	-0.719197	-0.914765	0.173371	0.304935	0.536318	0.616852	1.72339	1.14871	2.17216	1.70505	0.449709	-0.86803	0.377327	-0.894542	-0.775937	-0.752237	-0.689835	-0.943788	-0.772626	-0.975338	-0.830201	2.28273	0.922072	1.04942	1.92326	0.264643	2.55632	1.34772	0.869354	-0.732043	1.15055	-0.767025	-0.770485	-0.776719	0.460927	0.865337	0.440465	0.514787	0.618257	-0.986381	-0.733502	0.782377	0.347789
CREBP1CJUN_01	0.995244	1.29676	1.20466	0.584481	0.445625	0.158354	-1.05076	0.379667	0.432697	0.914671	0.967013	-1.5028	0.945421	-1.24923	0.890492	0.395716	0.98408	0.499737	1.04739	0.605267	0.598722	0.837601	0.413274	0.690481	-0.88527	0.824556	-1.10902	-1.05127	-1.37601	-1.36334	0.555499	0.52282	1.32523	1.05477	0.618657	-1.57575	-0.954651	-0.833343	-1.69865	-1.53728	0.751411	-1.44818	-1.3774	-1.17571	-0.986297	0.285963	0.248797	-1.39776	0.620277
SOX5_01	-1.21135	-1.28541	-1.12311	0.475448	-1.10483	0.190949	0.488136	-1.17039	-1.27033	-0.952518	-0.974261	0.339486	1.08046	0.397957	1.21173	-0.947073	-1.033	-1.09241	-1.05245	-1.15757	-0.989377	-1.04485	-1.12154	-1.06562	0.474538	-1.06787	1.67585	1.11141	0.661549	-0.872977	1.88008	1.42031	1.75105	0.240421	0.465842	0.30055	1.0278	0.472712	0.493687	-1.00195	0.106599	-0.95659	0.598937	0.925891	0.218256	0.427749	0.700975	0.577267	0.901842
E4BP4_01	-0.753097	-0.986228	-0.986629	-1.01651	-1.14696	-0.889795	-0.775818	-1.12806	-0.980737	-0.864125	0.797721	1.34514	1.27472	0.997816	1.28624	0.795568	1.24694	-1.06532	0.203432	-1.11942	0.588995	-0.913539	0.762663	0.607595	-0.957675	-0.918072	-0.920427	2.00213	1.3146	1.46926	0.914869	1.14794	0.838032	0.721984	0.90122	0.852636	0.840671	-0.892327	0.155434	1.48655	-1.01121	-0.990963	0.607852	-0.824093	0.997974	-1.0683	0.712166	1.57395	1.0182
E2F_02	1.95982	1.73164	1.71137	0.405749	0.785994	-0.0207603	-1.01664	1.41667	0.662355	0.919087	0.250229	-1.28447	-0.918985	-1.01805	0.200345	0.598208	1.37483	1.48608	0.848541	0.248184	1.51506	1.35887	0.762017	0.525879	-0.925333	0.321559	-0.976705	-0.758477	-0.90066	-0.990775	0.259891	-1.02164	0.196437	-0.626416	-0.775099	-1.02941	-0.819851	-0.896705	-1.08494	-0.95605	0.979302	-0.806622	-1.01063	0.0414724	-0.747782	0.293106	-1.16255	-1.31167	-0.97524
NFKAPPAB65_01	0.249893	0.792916	-0.971111	0.461716	-0.957552	0.931644	0.408615	-0.668156	1.61903	0.556264	0.419051	-0.795366	2.08536	1.4745	-1.02038	-1.26444	0.865382	0.127269	0.871395	0.371107	0.867162	0.811833	0.664592	0.673846	-0.975125	1.25344	-0.924933	-0.662515	0.938653	1.07191	0.232661	0.812061	-1.14488	-1.33928	1.55747	1.0123	1.40534	1.9256	0.307327	-0.764867	0.483584	-0.755482	0.534527	0.912282	0.708181	-1.1718	-0.783765	-0.702546	-1.25953
CREL_01	-0.673171	0.756907	-0.788169	-0.743838	-0.876007	0.969916	0.769568	0.326887	1.66319	0.632379	0.312318	-0.642886	2.34257	1.93741	-0.782395	-1.0476	0.990818	0.561398	0.792986	0.89345	0.978931	0.759692	-0.66711	0.871511	-0.882507	1.06492	-0.848593	-0.576845	0.732666	1.04581	-0.663233	0.755696	-0.946776	-1.18872	1.57897	1.24312	1.18635	1.85835	-0.65681	-0.762369	0.726936	-0.672163	0.830721	0.861911	0.849924	-1.07664	-0.682933	-0.741287	-1.06554
AACYNNNNTTCCS_UNKNOWN	1.51859	1.02724	1.06846	1.15183	1.21831	0.601607	-0.735251	1.12417	-0.597844	1.135	0.717772	-1.14142	-1.19087	-1.27514	1.2309	-0.781155	0.995346	1.12937	-0.544684	0.818777	-0.53648	1.32792	-0.763272	-0.526682	0.745204	1.09678	-1.66886	-0.755466	-1.66287	-1.04219	0.932546	-1.00728	0.745532	-0.717773	-0.980626	-0.545469	-0.662398	-0.668968	-0.812442	1.47091	1.23085	-0.724232	-1.60519	0.984143	-0.600823	1.10395	-1.23287	-1.23263	-0.585595
NFKAPPAB_01	1.15127	1.09918	-0.776442	-0.543522	-0.498633	0.988685	1.14019	-0.349657	1.23557	-0.426216	-0.218919	-0.601202	1.5001	1.46803	-0.738534	-1.01516	0.895708	0.65168	0.828989	-0.367375	0.997706	0.828956	0.745696	-0.450289	-1.22962	0.887559	-0.690956	-0.193605	0.950334	0.870134	0.889289	0.963574	-1.25687	-1.41232	1.29288	0.954312	0.885887	1.38271	0.777054	-0.962373	0.6954	-0.502074	0.801702	0.84727	1.04573	-0.460609	0.755719	-0.332607	-1.79266
NMYC_01	0.207888	0.398254	1.0675	-0.996375	1.16179	1.10512	-0.959099	0.944602	0.538229	1.05954	0.835365	-1.60739	-1.25503	-1.1913	0.467645	0.530816	-0.926519	1.22676	1.15969	1.21185	-1.03771	0.707902	-0.860954	0.542023	-1.3707	-1.25479	-1.47695	0.267615	0.512044	1.21375	1.02795	0.653566	-0.826068	-1.02783	0.830018	0.552378	1.39809	0.0994277	-1.17002	-1.02017	-1.15672	1.04919	-1.40986	1.16067	-0.985931	-1.32039	0.658253	0.974887	-1.05448
MYOGNF1_01	-0.844827	-1.17147	-0.964353	0.276261	-0.797315	-1.03478	0.734743	-1.28602	-1.11686	-0.780139	-0.63209	1.62948	0.356602	0.592178	-0.627224	-0.964666	-0.863022	-0.94542	-0.613883	-0.863322	0.723409	-0.603485	-0.964581	-0.892248	1.75433	1.00998	1.01567	0.8756	-0.733911	-0.705192	0.538736	0.633945	-0.902291	-0.813303	1.14367	1.6538	1.14885	1.00534	1.73268	1.41144	1.48951	-0.632633	0.912448	0.898862	0.852215	-0.785255	0.946337	0.833397	2.07321
COMP1_01	0.660469	0.872102	-1.32651	-1.23149	-1.65668	-0.638374	0.829435	-0.748267	1.29143	-0.941122	0.707446	-0.729884	1.26059	1.21518	-1.08306	-1.23561	-0.908449	0.744812	0.730269	0.823371	1.19768	-0.938726	0.617723	-0.770447	0.87567	-1.49079	-0.590247	1.46653	0.798048	0.925241	1.42155	0.763485	0.83233	-0.857523	1.73849	0.690044	-0.926887	-0.870454	0.942085	0.558373	-1.36425	0.895051	1.08141	-0.730907	1.422	-0.663667	0.697334	0.686	-0.946801
HEN1_02	-1.04991	-0.174771	-0.826016	-1.096	-0.179273	1.21866	1.01583	-0.465287	-1.01592	-0.222474	1.22657	-1.23775	0.974372	0.969077	-0.964732	-1.03407	-0.519331	-0.133942	1.00265	-0.442691	-1.74727	-0.705709	-0.669827	-0.555638	-1.16149	1.22587	-0.898761	1.03864	1.17895	1.29635	0.994867	1.2979	-0.665439	-0.711472	1.48569	1.43386	1.36435	1.13429	1.08952	1.08258	-0.366324	-0.415065	-0.727957	1.14949	1.34195	-0.992522	1.28195	-0.990201	-0.835982
YY1_01	0.0758522	0.786625	-1.10905	0.0745463	-1.10344	0.123332	-1.22062	-1.15665	-1.09433	0.565931	0.554163	-0.140363	1.45872	0.188715	0.851106	-1.2725	0.768922	-1.18906	1.25109	-1.23286	-1.13074	-0.0790238	0.227668	-0.195495	-1.13265	-1.18664	0.141137	1.68958	0.476138	1.12545	1.55439	1.70795	1.36759	0.267214	0.285869	-1.13889	0.958048	1.25535	-0.0500213	0.334011	2.1268	-1.1661	0.693083	0.125068	-1.12943	-1.21338	-1.20618	0.677477	-1.18571
IRF1_01	-0.924428	-0.701461	-0.902605	-0.950588	-1.23073	-1.00809	-1.01822	0.620755	0.795167	0.451215	0.957766	1.18227	1.69783	1.82305	0.808417	0.800189	1.12243	0.851659	0.65792	-0.926857	1.3539	1.36203	-0.918018	0.758721	-1.48626	-0.934984	1.16149	0.693712	-0.693437	-0.717947	-1.13485	-0.395572	-1.1291	-0.941406	1.01243	-0.685879	0.821108	0.995179	0.93054	0.993561	0.745056	-0.737428	1.46951	0.914923	-1.21217	-0.861588	-0.713603	1.52894	-0.972861
IRF2_01	-0.674952	-0.532254	-0.541528	-0.616851	-0.714681	-0.802397	-0.71101	-0.547601	-0.451416	-0.634082	-0.482647	0.578828	2.34812	1.00219	1.5137	-0.554268	-0.478656	-0.67067	-0.621642	-0.735304	2.40877	2.02417	-0.543788	1.17158	-0.946725	-0.596933	0.898768	-0.580802	-0.52789	-0.593464	-0.825984	-0.710673	-0.713408	-0.768006	0.985297	1.16502	1.87231	1.63962	-0.636653	1.05798	1.7618	1.00739	1.45727	1.18177	-1.00179	-0.64143	-0.593699	-0.689099	-0.624979
TAL1BETAE47_01	-1.52766	-1.78078	-1.40649	-1.07018	-0.840492	0.386532	1.03472	-1.02199	-1.1053	-0.771957	0.495723	1.04518	0.935011	1.42294	-0.994789	1.00602	-0.689868	-1.09937	-1.36807	-0.7763	-1.33123	-1.04013	-0.766395	-0.759661	0.476452	-0.532094	1.34056	0.66691	1.26576	1.14268	-0.473764	0.926669	-1.40807	0.263979	0.92786	0.995951	0.548851	0.573692	0.495405	0.714265	0.654799	0.608826	1.32651	0.372508	0.79623	-0.608547	1.44077	1.23208	0.749252
TAL1ALPHAE47_01	-1.03056	-1.23129	-1.01312	0.659892	0.628328	-0.658212	0.779356	-0.685817	-0.913645	-0.779932	0.762415	0.869627	0.724145	1.64939	-0.879339	1.58397	-0.99957	-0.854656	-1.70072	-0.901255	-1.01353	-1.01518	-0.788394	-0.740232	1.0743	0.869984	1.40739	0.692302	0.904636	1.12557	-1.01545	1.42533	-1.09598	0.603767	0.777617	1.01426	-0.782914	-0.920891	-0.629169	0.939477	0.879555	1.06552	1.51529	-1.27685	1.00065	-0.526745	1.0547	0.920291	-0.70084
AAGWWRNYGGC_UNKNOWN	-0.755286	-0.732156	-0.696563	1.2263	-0.716731	-0.742738	1.02965	-0.765507	-0.786146	0.54512	-0.868594	-0.745352	-0.717229	-0.891175	-0.735271	-0.817853	-0.757676	0.65439	-0.759178	-0.923813	0.55856	0.825974	-0.699868	0.682689	0.562965	-0.73189	-0.700579	1.60114	0.37615	0.624131	1.656	-0.703955	-0.776653	-0.783893	1.14452	-0.730963	2.09718	2.38294	1.49566	0.875246	1.37117	-0.752008	-0.781207	1.55984	1.85029	-0.700789	-0.705292	-0.697602	-0.851613
HEN1_01	1.11537	1.0661	0.770944	-0.494523	-0.440636	1.19002	0.952232	-0.463002	-0.924837	-0.378001	0.962008	-1.67024	-0.697687	0.772955	-0.840038	-1.18614	0.823523	0.926699	-0.65012	-0.73745	-0.54453	-0.0104935	-0.449673	-0.279272	-1.25692	0.945286	-1.23857	-0.234445	1.08424	-0.741934	0.951146	0.968356	-0.657661	-0.620597	1.54752	1.37512	1.29716	0.994623	-0.0833551	0.944456	-0.529739	-0.817961	-0.764793	1.15286	1.42229	-1.06992	1.21489	-0.425017	-0.686968
YY1_02	-0.773988	0.813683	1.80236	1.78832	1.34581	0.4076	1.0596	1.0222	-0.807914	-0.755712	-0.707386	-0.918165	-0.8418	-0.909269	-0.789431	-0.810861	1.12439	1.5947	1.37229	-0.822706	0.552642	1.03684	1.38664	-0.753958	-0.769769	-0.863024	-0.837302	0.730665	-0.74169	-0.737653	1.82387	-0.763705	0.614675	-0.746193	-0.816519	-0.884898	0.82629	-0.777993	1.51719	-0.896736	0.703694	-0.840983	-0.983744	0.428549	0.885923	-0.811385	-0.769139	-0.772218	-0.867366
TAL1BETAITF2_01	-1.01964	-0.855995	-1.30368	-1.19472	-0.707381	0.515383	0.830986	-0.986245	-1.2807	-0.766647	0.535187	0.446853	1.13501	1.61559	0.672799	1.34444	-0.904002	0.459461	-1.32145	0.749123	-0.916054	-1.1515	-0.770407	-1.09011	-0.622605	-0.66804	0.619218	1.10045	1.19611	1.21877	-0.875961	1.39761	-1.19474	-0.5585	1.53119	1.32497	-0.611243	-1.29793	-0.711332	0.947661	0.75725	1.16661	1.42203	-0.801337	0.87546	-1.16282	1.12929	0.727188	0.960667
E47_02	0.836464	0.681554	-0.951062	0.691991	0.911777	0.656446	-0.702624	-0.681507	0.508755	0.827889	-0.674261	0.575152	-0.852164	1.10676	1.05058	-0.889437	-0.41107	-0.567302	0.810506	-0.948407	0.688696	0.869921	-1.17438	-0.754185	-0.678872	1.12725	1.17485	0.743332	1.03126	-0.64479	1.15891	1.06957	-0.324124	-1.34792	2.32165	1.53068	1.17732	1.33685	0.760976	-0.738926	1.35516	-1.24132	-0.828935	1.07617	1.38038	0.88532	-1.09772	-0.782417	-1.30586
CP2_01	-0.547828	-0.612885	-0.669088	-0.754706	0.694241	0.506017	1.22741	-1.02416	-0.443032	1.03556	-0.652713	-0.971201	-1.08234	-1.27507	-1.16413	-1.60229	0.918555	0.865094	1.2426	0.780018	0.847579	1.19994	1.21422	1.41808	-0.946481	-0.724688	-0.773338	0.659289	1.55641	1.10152	0.56801	0.616635	-1.14809	-0.967805	1.77324	1.40032	-0.446063	-0.736774	0.760867	-0.492824	0.929629	-1.21257	-1.04351	1.0778	1.96165	-0.678246	1.22653	0.58368	-1.04091
GATA1_01	0.639797	0.498504	1.37868	0.144514	-0.00980323	-0.968555	-1.01505	-0.00824223	-1.07679	-0.911577	0.947283	-1.10787	-1.20421	-1.26435	0.346217	0.355566	-1.02448	-0.998402	0.31797	0.221191	-1.08217	0.602295	-1.01096	-0.982192	0.317273	0.211756	0.237344	1.40512	0.912825	1.47218	0.801522	0.725495	0.228243	0.145315	1.87582	-1.00467	1.62356	1.5676	1.02563	-1.06364	-0.000385067	-1.02262	-1.0252	1.21796	0.356083	-1.05459	0.946326	1.46769	-1.09816
GATA2_01	0.599488	0.00993877	0.258495	1.12073	-0.944457	1.13292	0.609117	-0.894376	0.312233	0.671149	1.43558	-0.911371	-1.05841	-1.05176	0.469646	-0.981084	0.496083	-0.891509	1.41241	-0.0281602	-0.982458	0.226156	0.584332	-0.85676	-1.01487	0.424637	-1.22596	0.859785	1.09839	1.10172	0.903409	1.13653	-0.95996	-0.978114	1.7927	1.20649	1.09402	1.51741	0.56627	-0.886289	-1.01757	-0.969526	-1.04787	1.08869	1.63564	-1.03276	1.43961	0.815992	-0.925907
GATA3_01	-0.713761	0.511626	-0.860884	-0.777131	-0.727802	0.347332	1.15717	-0.724358	-0.668707	-0.659988	-0.707052	0.519195	-0.690534	-0.684484	-0.773279	-0.827696	-0.775595	-0.739118	-0.685531	-0.760266	-0.797398	0.586389	-0.804911	-0.727747	1.21695	-0.71838	0.674276	0.644094	1.87949	-0.674033	-0.698584	0.369337	0.372374	0.453136	2.72405	2.38867	1.55652	0.801443	1.52099	0.437874	-0.660923	0.902423	1.3042	1.27842	2.57327	-0.845869	1.42513	-0.66593	-0.777147
EVI1_01	-1.024	0.581779	-1.0323	0.525594	-0.990143	-0.964259	-1.01397	-1.06126	0.489139	-0.941322	1.01968	1.48771	1.36963	1.29015	1.1289	1.78714	-0.994982	-1.02444	0.517652	0.365652	-0.974564	-0.915737	0.696435	0.575072	-0.974258	0.771822	1.17275	-1.00599	1.57059	0.928665	-1.04305	0.890907	1.82892	0.937321	0.154593	-0.982717	-0.94267	-1.05022	-0.950708	-1.07387	-1.00105	-1.0386	0.436808	-0.978231	-0.970477	-1.03481	0.187349	0.60173	-1.00699
EVI1_02	-1.58834	-1.56639	-0.865903	0.843902	-1.32506	-0.981499	0.705896	-1.58556	-0.764144	-1.04885	-0.606754	1.18725	0.87877	0.541538	1.29817	0.99979	-1.4733	-1.64867	-0.944572	-1.22086	0.42115	-0.530294	-0.805278	-0.704501	0.618634	-0.743226	0.613304	0.753441	0.956337	0.686177	-0.898759	1.14796	1.53932	0.607171	1.29806	0.694461	1.14275	0.718557	1.12714	-0.832815	0.535599	-0.562026	0.600533	0.573853	0.904713	0.688601	0.984927	0.771296	-1.253
ACAWNRNSRCGG_UNKNOWN	1.26369	0.574537	-0.954642	1.08822	-1.1101	0.734598	0.819177	-1.16347	0.587059	0.798428	-0.898516	-1.046	0.434098	-0.963643	0.749876	-0.989129	0.823615	0.567162	1.05008	0.459718	0.981526	1.28649	1.05211	1.46589	0.75853	1.57679	-1.18246	0.293761	-0.816073	-1.09294	-0.912198	-1.03426	1.21949	-0.971255	-0.92688	-0.926291	-0.857081	-1.35034	-0.969347	-0.929929	1.06413	-0.997305	-0.971437	0.963785	0.389972	1.12176	-0.899842	0.813803	1.22003
EVI1_03	-1.2738	-0.741146	1.09283	1.22556	-0.6004	1.46475	-0.460117	-0.748448	-0.380849	1.21547	-0.575552	-0.548417	-0.784377	-0.493875	1.33058	-0.767663	-0.61375	-0.932975	1.22178	1.22238	-0.748118	1.21245	-0.404868	1.42542	-0.688178	-0.795073	-0.471414	-0.802929	1.24217	0.787938	-0.474004	1.71981	-0.859809	-0.992927	2.13185	1.12195	1.68021	1.5359	0.993474	-0.452795	-0.95025	-0.690715	-0.857424	1.21862	-0.688866	-0.838509	1.32566	-0.82995	-0.942799
EVI1_04	-1.05982	-0.96922	-1.00253	-0.76327	-0.940239	0.557663	-0.946082	-0.941904	-0.814289	-0.652552	0.755727	1.63147	-0.873333	-1.08281	-0.725139	0.423484	0.830333	0.546535	-0.956002	-1.00231	-0.756818	0.631313	1.23385	0.48847	-0.950332	-0.92582	0.535581	1.15414	0.602377	0.696692	1.7199	0.334142	1.0819	-0.783463	1.74322	1.08649	0.994978	-1.19465	1.74369	0.613123	-1.12686	-1.12369	0.637114	0.920386	1.40626	-0.815828	0.416568	1.52475	-1.15129
EVI1_05	-1.3589	0.245767	-1.34171	-0.757177	-0.973632	0.568037	0.780258	-1.73285	-1.29825	-1.10469	0.285221	1.41229	0.490503	0.563475	0.931359	0.175136	0.51017	-1.39327	0.257945	0.532726	-1.51904	-1.25826	0.191667	-0.793016	-1.69111	-1.03836	0.86101	0.7544	1.13391	0.557423	0.761171	1.32169	1.03006	-0.973305	1.50578	0.810324	-0.855735	0.721042	0.899534	0.832496	-1.60515	-1.21728	0.64728	0.742884	0.693277	0.430404	1.32845	0.94854	-0.869634
MZF1_01	0.773783	0.801108	-0.561795	-1.10643	0.630165	0.710316	-0.909956	-1.1399	0.604419	0.634004	0.829425	-0.584252	-0.938559	0.311809	-0.932492	-1.10166	0.561383	0.75222	0.910695	-0.766489	-1.08763	-0.738179	0.357082	0.37647	-0.896071	-1.11034	-0.901674	0.773758	1.07785	0.917421	1.18322	1.50678	-1.30149	-1.24141	1.42243	1.28352	1.44309	0.876045	0.575042	0.4628	0.510156	-1.23242	-1.14289	1.7317	1.34202	0.373384	0.755181	1.01176	-1.02342
MZF1_02	0.841901	-0.974945	-0.869965	0.840183	0.770321	-0.0470339	-0.894195	0.907109	0.558734	1.85643	0.300389	-0.87275	-0.994493	-1.03336	-1.01746	-1.19096	1.07015	-0.890195	0.367669	-1.11037	-0.832679	-0.798775	-0.868275	-0.827971	-0.83954	-0.90965	0.949996	0.945664	1.799	0.613699	2.2482	0.899358	0.609341	0.606907	2.03192	0.659683	1.54831	0.395756	0.904321	-0.958305	-1.11982	-1.21746	-0.953439	0.991425	0.950856	0.825583	0.19948	0.831579	-0.980985
ZID_01	1.16836	-1.51194	0.966258	-0.759955	0.917086	0.548642	0.551551	0.845158	-0.81856	0.358286	0.605371	-0.99503	-1.17911	-0.921441	-1.50296	-1.06855	-0.790762	0.636733	-1.09352	0.629979	-1.19781	0.847026	-0.891883	-0.895869	-0.74162	0.756158	-0.637247	1.03354	1.53568	1.462	1.0821	1.06348	-1.37842	-1.28867	1.40958	0.824989	0.709164	0.92716	0.645311	-0.765882	0.626423	-1.0435	-1.23212	1.02115	-0.746594	-0.992151	1.44616	1.14221	1.09137
IK1_01	1.09072	1.34699	-1.65337	-0.703662	-0.831646	-0.516331	1.42874	-0.900496	0.773821	-0.616432	-0.376931	-0.416285	1.38231	0.978796	-1.25965	-1.42984	-0.910518	-0.552045	-0.883915	-1.66093	-0.700216	-0.965717	-0.574569	0.833967	-1.13002	-0.656582	0.767963	-0.698412	1.00619	1.11745	0.818355	1.07978	-0.73125	-0.634253	0.889442	1.07279	0.931845	0.92143	0.947062	1.33986	-0.49135	-1.0869	0.57424	0.875926	1.36681	0.691048	1.04497	1.2487	1.03328
IK2_01	-0.987679	-1.00572	-1.33432	-0.451104	-0.445064	0.767344	1.05119	-0.719593	0.389067	-0.804019	-0.863029	1.03577	-0.40504	0.452443	-0.885825	-1.0916	0.640509	-0.980285	-0.848077	-1.06698	-0.827424	0.564493	-0.970181	0.696829	-0.412533	-0.795934	0.767348	0.862013	1.25164	0.935722	1.52254	1.10554	-0.630312	-1.07506	1.60292	1.68608	1.52114	1.06635	1.38943	0.951497	-0.493927	-0.797233	-0.42121	1.61046	1.1077	-0.410307	1.28021	1.28743	0.461949
IK3_01	0.381661	1.15412	-1.67822	0.288738	-1.49173	0.292131	0.324868	-2.14667	0.393034	0.154253	0.542042	0.679254	1.23327	0.651439	1.07193	-1.50241	-1.26713	-1.23923	0.897058	-2.11007	0.0781972	-0.962893	-1.23558	-1.19373	0.0913519	-1.56646	0.6799	0.815292	0.468192	0.584523	1.0513	0.23355	1.23943	0.818453	0.509813	0.485063	0.843578	0.644431	0.339293	0.313277	1.3323	0.208392	0.502122	0.51852	0.518033	0.412763	0.309465	0.71445	0.257263
CDP_01	0.724361	0.500236	1.07595	0.762451	0.569243	0.817606	0.763147	0.351716	0.56093	0.753509	0.835785	-1.82553	0.577298	-0.940195	0.49527	0.469462	0.23808	0.197827	0.808125	-0.876403	0.506834	0.330249	-1.47946	-1.72518	-1.62046	0.686644	0.8067	1.45902	0.532582	0.572249	0.811402	0.385432	0.871739	0.598234	1.20741	0.69042	1.13448	0.883643	-1.40536	-1.74421	-0.697012	-1.23956	-1.19814	-1.63918	0.470087	-0.974531	0.694717	0.668581	-1.15342
ACAWYAAAG_UNKNOWN	1.19424	0.688869	0.480786	-0.964834	-1.1648	1.12893	0.779207	-1.3799	0.654866	1.18787	1.09026	-1.6475	0.910685	0.94746	0.429315	-1.07613	0.872748	-0.98169	0.778048	0.534106	-0.98233	-1.12569	0.83672	-1.19802	-0.839871	-1.69416	0.727431	0.396142	1.00682	1.07069	0.876233	0.858174	0.785595	0.946558	1.0566	0.416156	-1.5703	0.61584	-1.69348	-0.995056	-1.39375	-1.06146	0.752624	-1.21876	-0.99926	0.343085	0.263433	-1.13637	-1.23347
PBX1_01	0.681428	0.913455	-0.704402	-1.24724	-0.899494	-0.674244	-1.24278	-0.838865	-1.7512	-1.29237	0.863289	-1.4724	-0.999734	1.21076	0.633348	0.916423	0.809057	-0.987985	-1.08775	-0.747174	0.579355	0.552371	-0.92677	-1.13779	-1.75145	0.859665	0.694268	-1.02123	1.13622	-1.02384	-1.05219	0.788327	0.767353	-1.2266	1.10703	1.53604	-0.722796	-1.48248	1.02379	0.866847	-0.612464	0.901237	1.07337	0.643941	1.04829	0.973931	1.14654	0.978184	0.533579
PAX6_01	1.57423	0.888895	1.6062	1.55281	0.883418	-0.999635	-1.0965	-0.807729	1.17787	0.961073	-0.829241	0.527205	-0.865801	-0.864304	-0.713742	1.26495	0.999603	1.04547	1.34498	-0.757543	0.686619	-0.729496	-0.772061	-0.958506	-0.874911	-0.748144	0.604606	-0.931989	-1.09666	-0.885305	1.17992	0.891314	1.90369	-0.635112	-0.892615	-0.978403	-0.60743	-0.877542	0.82945	-0.655226	1.27776	-0.891384	-1.17095	-0.927	-0.882229	0.584838	-0.836659	-0.827353	-0.79483
PAX2_01	1.12136	0.963104	1.37737	1.14497	0.482794	1.58117	1.04305	0.8665	-1.36338	0.0195451	-1.24146	-1.17628	0.595322	-1.45999	0.391262	-1.20417	0.584192	0.883358	0.351221	-1.38123	0.562785	0.611514	0.340237	-1.33584	-1.40901	-1.34483	0.581638	-1.43242	0.763635	-1.20071	0.979508	0.644279	0.460783	-1.30451	0.00842709	-1.07855	0.986314	1.33377	0.405096	-0.0313811	-1.36533	-1.52611	-1.27235	0.102317	0.29881	0.832105	1.16434	0.505432	-1.29733
S8_01	-0.484317	-0.671258	-0.9131	0.996277	1.01367	1.06717	1.04666	-0.63019	0.799544	-0.65889	-1.04769	1.00163	-1.08164	-0.379863	-0.448493	-0.662131	1.08594	-0.400416	-1.76309	-1.43552	-1.13654	-0.908167	-1.39206	-0.787867	-0.272597	0.982881	1.52099	1.14775	-0.281988	-0.230764	1.3662	1.05843	-0.512956	-0.824072	1.67434	0.814768	1.45628	1.26252	1.08246	-1.28579	0.962908	-0.56669	-0.702274	1.0597	1.24862	-0.509847	0.745749	0.718498	-0.491661
CDP_02	1.62184	1.88847	0.443181	0.793336	-0.780372	0.719682	-1.38336	1.02416	-0.88621	0.826685	0.424675	-1.14835	0.664619	0.887498	0.931102	0.589102	0.525648	-1.03452	-1.07604	-0.906047	0.859788	1.42822	1.20152	0.851767	-1.22178	-1.07069	0.716956	1.58256	1.04304	0.915937	1.06265	0.773911	-1.03748	-1.20155	1.47514	0.819919	0.821808	-1.16113	-0.87121	0.546703	0.546158	-0.967134	0.720573	0.978923	-0.977249	-0.923526	0.823325	-1.03993	-1.11104
CDPCR1_01	1.25967	1.64423	-0.473417	-0.405707	0.871218	-1.05066	-0.993911	-0.638481	0.909623	-0.612682	-0.621836	-0.594406	2.06208	0.904635	1.20085	-0.996122	0.815692	1.86117	-0.582903	-1.02598	-0.522319	1.03331	-0.480328	-0.623733	-0.820247	1.00579	0.740569	-0.666227	0.797715	-0.905805	1.2608	-1.12748	1.46617	-0.587626	1.29554	-1.03633	-1.05034	-0.635316	-0.679673	-0.576977	0.842052	-0.921467	-0.736905	-0.552907	-0.847988	-0.932461	1.13447	-0.931691	-0.809738
CDPCR3_01	-0.496879	-1.51139	-1.20303	-1.35577	-0.507019	0.939999	0.701979	-0.72511	-1.14308	-0.908001	0.837	0.900084	1.04724	0.921806	0.969707	-1.11815	-0.390598	-0.881833	-0.737211	-0.446495	-1.36796	-1.4224	-0.861175	-0.770598	-0.857499	-0.772676	0.958077	0.606157	1.11878	1.12918	-0.722997	1.19683	0.714551	1.09733	1.16113	1.32845	1.20698	0.885765	0.806443	-0.901044	-1.52141	0.992103	0.687245	-0.422997	0.885478	-1.54184	1.11482	1.42772	0.613059
CDPCR3HD_01	-0.580852	-0.898574	-0.756803	-0.450848	-0.520912	-0.66229	-0.440044	-0.90738	-0.583647	1.54818	-0.849269	-0.730673	2.03944	1.36428	-0.381183	-0.860491	0.82026	1.21475	-0.7529	-1.17155	1.08227	0.946507	-0.826397	-0.709336	-0.603467	-0.871163	-0.52441	2.19041	0.983084	1.1349	0.795845	-0.855267	-0.667976	-0.622912	1.56238	0.751351	1.5941	1.08326	1.40959	-0.563666	1.28385	-0.821125	1.21413	1.45975	-0.573096	-0.594783	0.773025	-0.433373	-0.451247
NRF2_01	-0.351756	1.14008	1.50379	1.88844	-0.657709	-0.453358	-0.522717	1.20767	-0.502288	0.844234	1.19067	-0.889075	-0.718871	-0.655542	0.957873	1.21374	1.18277	1.04788	0.865137	1.1849	-0.576889	-0.660971	-0.496535	-0.491597	-0.557311	1.23531	-0.873505	-0.444762	-0.858971	-0.765194	-0.812191	-0.855127	1.46407	-0.67214	-0.900511	-0.748851	-1.06932	-0.648721	-0.980379	1.35558	-0.729534	0.910288	-1.022	-1.31452	-0.820032	-0.779197	-0.964851	-0.847499	-1.06108
CEBPB_01	-0.910977	-0.770628	-1.40606	-1.23843	-1.07547	-0.741489	0.855776	-1.22033	-0.786166	-0.864251	0.315707	1.61322	1.71566	1.37642	0.972846	0.831529	-0.748676	-0.989961	-0.779492	-0.92552	-0.913208	-1.07268	0.386433	-0.773836	-0.910141	-0.672959	1.17163	1.42511	0.562842	0.875809	1.47709	0.643059	0.847636	-0.755509	1.04447	0.705613	-0.760115	0.723932	1.13808	0.863849	0.762152	0.720194	1.34117	-0.721128	0.644151	-0.878556	0.715867	1.81689	-0.595094
ACCTGTTG_UNKNOWN	1.06099	-0.982601	-0.9505	0.174743	-0.9147	0.20763	0.799804	-1.02528	-0.920396	0.692802	0.831961	0.96139	1.08724	-0.961909	0.190083	0.158488	-1.03687	0.980755	0.853067	-0.927885	-0.949851	-0.928132	-0.936903	0.157593	-0.924407	-0.917847	1.50602	1.2786	2.01847	0.719671	0.983168	0.0647376	0.0350458	0.602904	1.88441	1.42997	1.29828	0.958003	1.03593	-0.889003	-0.939073	-1.07459	-1.03524	1.13427	0.999386	-0.904129	0.988399	-0.914374	-0.888443
CREB_02	0.52157	1.15357	1.69266	1.34624	-0.980792	-1.03356	-0.995994	-0.784917	-0.996961	0.704309	0.362669	-1.2452	0.966442	-1.04603	1.1716	0.782298	-0.839537	-0.982876	0.638285	-0.896684	-0.868609	-0.745281	-0.900753	-0.954909	-0.876936	0.886342	-0.830283	1.16328	-0.863638	0.624649	1.51038	1.90843	1.70973	0.665841	0.46449	-0.976285	1.04328	0.511834	-1.19615	0.858577	0.692897	-0.922235	-1.09563	-0.744866	-1.08129	1.08109	-0.789115	-1.00022	-0.960583
TAXCREB_01	0.841627	1.89012	0.71478	0.683245	-0.765854	-0.89863	-1.2117	-0.787897	0.666876	0.384336	0.45597	-0.875482	1.81145	0.4114	1.80983	0.698207	0.79239	1.22549	0.772406	0.429137	-0.937539	-1.02214	-0.84184	-1.14054	-0.722713	0.505344	-0.726032	0.729319	-1.04449	-0.835654	0.535822	-0.745858	2.11989	1.36899	-0.937842	-0.975122	-0.885564	0.607266	-1.26602	-1.2412	0.812284	-0.826291	-0.980478	-1.10029	-1.10058	0.354155	-0.791307	-0.794894	-0.995939
TAXCREB_02	-0.9468	-1.36164	-0.59588	1.12943	-0.491974	-0.24779	1.30758	-1.01926	-0.715874	-0.948877	-0.238708	1.56695	1.03674	1.09703	-1.26489	-0.928793	-1.10781	-0.946389	-0.672091	-0.620368	1.01791	-0.629591	-0.520762	-0.876032	1.28082	1.27971	1.47016	-0.449465	-0.410751	-0.626949	-1.20844	-0.436369	0.851789	1.34404	1.04556	1.16175	1.27461	1.39545	1.36816	0.759808	1.67747	-0.507624	1.43589	-0.81617	0.911319	-0.466009	-0.543039	-0.629994	-0.28094
CEBPA_01	-1.15407	-0.858588	-0.946724	-0.831451	-0.829705	-0.655536	0.463939	-0.960227	-0.739363	0.625899	0.824863	1.40867	1.09993	1.52211	1.72568	1.67504	-0.808952	-0.796	-0.782315	-1.05024	-0.761411	-0.715658	-0.816133	-0.798973	-0.74455	-1.19452	1.22462	1.27726	0.864976	0.454801	1.16543	1.70843	1.06408	1.01104	0.726442	-0.876513	0.525412	-0.823154	1.12476	0.638003	-0.794644	1.5096	1.24148	-0.80529	0.449918	-1.05513	-0.836915	0.541567	1.01574
CEBPB_02	-0.813892	1.53969	-0.873672	-0.879424	-0.922363	-1.01415	-0.882833	-0.9185	-0.83601	-0.971003	-0.824595	0.80394	1.008	0.815631	2.70047	1.05976	-0.786608	-0.864103	-0.758132	-0.854939	-0.937744	-0.912628	-0.829793	-0.843219	-0.877271	0.542701	0.851812	1.18008	0.497633	1.06957	-0.890831	-0.883117	2.33209	1.71025	0.506069	1.41108	-0.800168	0.724434	-0.880433	-0.883731	-0.851967	0.223166	1.00797	-0.827015	0.0582674	-0.811687	-0.843084	1.01928	0.97224
MYCMAX_01	1.5372	1.06588	1.73215	-1.03809	1.29743	0.770696	0.343873	0.925503	0.616332	0.608065	0.71144	-1.50987	-1.16118	-1.38579	-0.901047	0.593116	-1.07995	0.987763	1.38234	0.390764	0.193262	1.37802	0.415281	0.854977	-1.382	0.434389	-1.30812	-0.862939	0.560855	-0.843475	0.517662	0.500519	-0.757577	0.339299	0.772332	0.898762	0.300159	0.196568	-1.13114	-1.28969	0.29795	-1.00034	-1.53408	1.18864	-0.933973	0.543982	0.837688	-1.06887	-1.20979
MAX_01	0.85339	1.52733	1.48573	0.753326	0.817546	-0.679598	-0.949866	0.422348	0.391636	0.600415	0.983825	-1.07666	-0.880582	-1.37708	1.28251	0.951019	-0.796695	0.573873	1.96197	1.00748	0.80659	1.13967	0.964409	0.875092	-1.1002	-0.812478	-0.897856	-0.720991	-0.893654	-0.919946	1.19509	-0.756935	1.49136	0.974861	-0.79599	-0.984236	-0.764645	-0.883958	-1.19495	-1.28803	0.43243	-0.988746	-1.25274	-0.795625	-1.27785	1.23268	-0.768347	0.602131	-0.693677
USF_01	0.817936	1.11744	0.586125	0.981466	-0.795224	-0.876824	-1.17315	1.38822	0.829365	0.346927	0.21145	-0.987205	0.649603	-1.09416	1.83122	0.650542	0.624255	1.1644	0.899394	-0.759754	1.31255	0.756093	1.00129	1.22311	-0.874609	-0.77623	-0.988003	0.23903	-1.27098	-0.965842	1.37396	-1.01805	1.79191	0.762487	-1.09319	-1.48118	-0.758438	-0.971699	-0.955531	-1.03181	0.866154	0.338413	-1.02498	0.772307	-1.14684	1.21845	-1.08934	-0.779156	-0.829963
USF_02	0.529729	1.37816	0.799468	0.889283	-0.945849	-0.939619	-1.15153	1.09448	1.16348	0.512951	0.285321	-1.02484	0.783584	-1.03104	1.39573	1.23634	-0.784179	-0.74082	0.705694	-0.923869	0.388194	1.10732	0.548526	0.525686	-1.16501	0.180802	-0.891369	-0.944041	-1.4065	-1.12428	0.511136	-1.16928	2.0105	1.78137	-1.1995	-1.71847	0.76582	-0.888378	0.522021	0.576501	0.611471	-0.918032	-0.929619	-1.02335	-1.42978	1.71811	-1.29465	0.326697	0.185524
MYCMAX_02	-0.755442	-0.880532	0.86642	1.39432	-0.780571	-0.862648	-0.755023	1.00624	-0.970407	1.58775	-0.84549	-0.871863	-0.852322	-0.807222	0.583527	-0.920977	-0.852634	-0.814145	1.45774	-0.81181	1.69709	1.2136	0.587681	1.89702	-0.739086	1.30222	0.989106	0.656902	0.827211	-0.869158	-0.858685	-0.978036	1.00001	1.21004	0.291133	-0.758538	1.24302	-0.795794	0.829547	1.30203	1.14795	-0.838849	-0.958125	1.43215	-0.757695	1.28803	-0.765118	-0.835177	-0.827561
ACTAYRNNNCCCR_UNKNOWN	0.574948	1.27184	2.24641	0.857606	1.6408	-0.859249	-0.817367	1.46067	0.919097	1.03909	-0.934451	-1.08161	-1.13776	-1.09384	-0.782795	1.49131	0.758806	0.901479	0.813764	0.251078	1.00949	0.941397	-0.947702	0.851979	-0.80749	0.737987	-1.05635	-0.785181	-1.06975	-0.976409	-0.799528	-1.02194	1.36038	-0.75731	-0.901519	-0.989765	-0.935427	-0.956156	-1.03477	0.276864	-0.767148	-0.766555	-1.0506	-0.851979	-0.739999	0.677958	-0.991371	-0.899741	-0.801995
PBX1_02	1.02011	0.776388	0.752987	-1.59807	0.764979	0.323559	-1.20441	0.921045	0.110362	0.700548	0.405434	-1.29324	0.551325	1.78642	1.44498	0.671841	-1.00776	-1.03851	-0.916832	0.594344	0.957545	1.2633	-0.940511	0.469005	-1.18055	0.671703	-0.965812	0.493664	-0.950034	-0.951123	-1.25497	-1.10359	1.49801	0.461786	1.53504	0.794323	-1.06025	-1.17478	-1.04609	-0.888805	-1.31801	1.27501	-0.912948	-0.953192	-1.24569	-1.00635	0.647785	-0.934229	1.5732
GATA1_02	-0.79077	-0.822099	-0.640964	-1.09588	-0.458949	0.45532	1.07242	-0.878105	-0.938699	-0.677356	-0.637327	1.40206	-0.725973	-0.671833	-0.683922	0.749795	-0.904698	-0.904906	-0.815486	-0.802604	-1.20102	-0.69568	-1.57273	-1.09264	1.11133	0.662691	1.51542	-0.754967	1.70504	1.00999	-0.660223	1.31089	0.934754	1.19619	1.69139	1.45274	0.866978	0.77981	1.20492	-0.674556	-0.757011	-1.04187	-0.445279	0.913058	1.65857	0.707903	1.28249	0.470013	-0.661244
GATA1_03	0.701238	-1.23431	-0.759965	-0.715855	0.677522	-0.897196	0.747638	-0.839096	-0.796895	0.580776	-0.849786	0.500288	0.80485	-1.07571	0.668977	-1.01969	0.942949	-0.686636	-0.938322	-0.97268	-0.615364	0.885129	-1.50465	0.598624	-0.810609	0.829668	0.818781	0.832863	0.923205	-0.731102	0.953541	0.780442	0.990816	1.14573	2.10187	2.47877	0.805469	-0.55916	0.867972	0.757499	1.00524	-1.09532	1.16257	0.660798	1.55225	-0.789236	0.663703	-1.11821	0.464674
GATA1_04	-1.17876	-1.32751	-1.32972	-0.67566	-0.475707	0.833754	1.27376	-0.336944	-0.731871	-0.545513	-0.489001	1.0642	-0.417436	-0.771695	1.00353	-0.793122	-0.518343	-1.37709	-0.440951	-0.921448	-0.870022	-0.618758	-1.08733	-0.628305	0.841956	0.991654	0.89744	-0.271531	1.17048	0.758085	0.686049	1.09021	-0.383198	-0.630092	1.74238	1.79096	1.14597	1.12792	1.19545	0.579371	0.900965	-0.89835	0.987382	0.868769	1.65316	-0.885097	1.32409	0.674853	0.979939
HFH1_01	-0.601945	0.693354	-0.938503	1.13467	-1.17134	-1.10524	-0.633918	-0.890742	-0.886128	-0.935284	-0.663687	1.72486	1.63702	1.38464	1.21938	1.02954	-0.718722	-1.3686	-1.0677	-0.919921	-1.15837	-1.26063	-1.27478	-1.78392	-0.504797	-0.698255	1.5606	0.771618	0.81371	-1.14488	1.18233	1.25012	1.27872	0.899887	1.15418	-0.442772	-0.606002	-0.620732	1.21736	-0.686454	1.22638	0.958882	1.17562	-0.830259	-0.609053	-0.564968	0.80085	1.12321	0.614733
FOXD3_01	0.673785	0.370475	-0.980837	-1.15606	0.524207	1.35872	0.835009	-0.958953	0.927	-0.0822572	1.53003	0.141802	1.02461	-0.863935	1.12006	-0.951299	-0.863195	-1.11473	0.298678	0.276237	-1.15546	-0.978155	0.950632	-1.31553	0.388233	-1.24248	0.870485	1.38073	1.19159	0.881576	0.653905	1.11275	1.18181	0.358625	1.21513	1.5085	1.03276	0.931833	0.786058	0.745976	-1.29416	-0.954976	-1.02867	0.22548	1.11814	-1.37572	1.39426	1.11844	-1.04632
HNF3B_01	-0.980637	0.555779	-0.0081611	0.376803	0.505627	0.926379	0.784911	-0.877008	-0.96428	1.41218	0.409226	0.609621	0.89482	0.263381	0.970368	-0.888043	-1.02301	-1.3726	-0.894602	-1.18866	-1.25925	-1.01366	-1.45657	-1.19456	0.834437	0.177367	1.0078	1.07795	0.999635	1.0255	1.40061	1.18786	1.10302	1.03492	1.47839	1.38073	0.845471	0.820692	1.16467	0.433096	-1.02293	-1.51369	-0.998804	-0.927261	1.08612	0.468142	0.851957	0.945786	-1.11638
HNF1_01	-0.817611	0.714013	0.952436	0.847805	0.441819	0.916178	0.803694	0.33772	0.528916	0.308858	-1.06279	-1.39789	-0.937991	0.774443	1.36755	1.31017	-1.02272	-0.777963	-0.914337	-1.10007	0.532963	-0.948522	-1.18304	-1.01699	-1.12946	-0.902119	-0.926112	1.62559	0.99109	0.512353	1.00223	1.13615	1.05379	-1.30431	1.6813	1.24524	0.708908	0.514188	-1.06713	0.429297	1.01263	0.870464	-1.00519	1.55638	0.398186	-1.02807	0.97943	-0.983905	0.418592
TST1_01	-1.05335	-1.01175	-0.985988	-1.14155	-0.910418	1.00588	0.942927	-0.95172	0.866098	0.147273	0.945232	1.12616	0.800727	-0.938402	-0.805595	-0.889977	0.450777	-0.963278	-0.94862	0.578344	-1.13054	-1.10944	0.731713	-0.992363	-1.01603	0.397806	0.93835	1.34213	1.61344	1.30759	-0.99151	1.12806	0.918769	0.686564	0.769499	1.8025	0.835782	2.00086	0.866569	-0.997001	-0.870221	-1.16457	0.42969	0.193645	-0.833983	-1.18517	1.35925	0.806767	-1.02534
HNF4_01	-0.975097	-0.932458	-1.40726	-1.20231	0.754679	-1.14777	0.887202	-0.754921	-0.886427	0.356259	0.602121	1.10997	-0.735912	-1.16882	-0.904815	-1.13052	-0.850356	-1.00246	-0.737025	0.665604	-1.06898	-0.969537	0.729485	0.771911	1.3855	-0.791575	0.630973	1.34981	1.52216	1.45348	-1.24814	0.674349	0.616318	1.19424	1.32994	0.976254	0.843075	0.9052	-0.836016	0.757938	-1.06823	-0.698437	-0.722635	1.01486	0.564088	-1.30952	1.12399	1.50778	-1.04931
ACTWSNACTNY_UNKNOWN	0.870606	0.819568	0.784811	-1.06374	0.983006	1.00255	-0.925301	0.63917	1.02532	1.26495	-0.994581	-1.48264	-1.58266	-1.59749	0.429234	0.995053	0.920258	0.532168	0.572353	0.430198	-1.20778	-1.47097	0.438517	1.01242	-1.60062	-1.06107	-1.67726	0.716075	0.737141	0.652677	-1.25888	0.960919	1.01952	0.448836	-1.06971	0.593577	-1.07296	-1.05085	-1.65541	0.531305	-1.21861	0.564676	-1.27651	0.537909	-1.07916	-1.07505	0.652467	0.256708	0.488583
OCT1_01	-1.09949	0.0561787	-1.02496	-0.992769	-0.966068	0.56612	0.399689	-1.03642	0.134362	0.804636	0.788476	1.07638	0.770767	0.522023	-0.980565	-1.07425	-0.916192	-0.980643	-0.92587	0.449247	-0.939711	-0.943587	-0.955928	0.184007	-0.909327	-0.980462	1.18315	1.73315	2.03901	1.20291	0.54984	1.09213	0.279107	0.890236	1.06863	1.48378	0.543716	0.873877	0.746039	0.0620293	-0.943103	-0.919681	0.110708	0.747383	0.219352	-1.03084	1.42418	2.79319	1.10999
OCT1_02	1.36083	0.979734	-1.40938	-1.21579	-0.950891	0.584	-0.570581	-0.707505	1.02853	-0.522402	-0.578308	-0.738304	-1.3667	-0.9031	-0.963858	-0.346549	1.14555	-0.653102	-1.73426	-0.770521	-0.501726	-0.789295	-1.09469	-0.522358	-0.955225	-0.353834	0.849796	1.10737	0.958043	0.645232	1.20996	1.07036	-1.11695	0.832473	1.76971	1.09395	-0.605859	1.18491	-0.70426	1.21945	-0.968211	1.3689	-0.487542	1.40448	1.22267	-1.252	0.697424	1.02679	1.18362
OCT1_03	-0.768476	-0.673124	-1.36038	-0.56434	-0.988879	0.906053	-0.525464	-0.909113	-0.516581	-0.945552	-0.770862	0.72075	1.75947	1.78343	1.2313	-0.593829	-0.391064	-0.527605	-1.01429	-0.886239	-0.812	-0.689385	-0.826534	-1.09678	0.800002	-0.889556	1.87007	1.70212	-0.546328	-0.615738	1.95859	-0.435734	1.31898	1.29742	1.00839	0.794666	1.00312	1.12025	1.10765	1.49368	0.972832	1.1002	1.42144	0.734987	-0.476559	-0.499629	-0.503828	1.48205	-0.42989
OCT1_04	-0.602755	-0.80206	-1.1033	-0.694854	-1.01233	0.514062	-0.487478	-0.773104	-0.802253	0.87776	0.468253	-0.714578	0.809326	1.4016	-0.562728	-0.666245	0.444106	-0.873087	-0.658941	-0.864245	-0.702859	-0.669328	-0.71982	-1.00663	-0.941743	-0.709292	0.740751	2.08588	1.35811	1.12976	1.6429	1.51258	1.19181	-0.571351	1.61914	1.17894	1.12304	0.717142	2.1683	-0.777383	-0.98847	-0.805812	0.748973	1.06807	0.999008	-0.673696	1.42153	1.29548	-0.71444
AHR_01	0.878862	1.12594	0.803349	0.992331	0.788728	-1.1496	-1.07142	0.95078	0.169489	-1.32448	0.687373	-1.00021	1.23657	0.782185	1.01667	-1.26226	0.384073	-1.17466	0.798617	1.06963	-1.16328	-1.24915	-1.23122	-1.26184	-1.04083	-1.18383	-1.09791	0.465158	0.586434	0.750021	0.704152	-1.15006	0.897886	1.72503	0.217965	0.318676	0.190941	0.805533	-1.08732	-1.09713	1.11184	0.390972	0.926238	-1.05555	-1.18003	-1.34473	-1.13383	0.425683	-1.09489
LYF1_01	1.24584	0.899332	-0.597442	0.418105	0.69886	0.932997	1.09678	-0.990465	-0.820282	-0.580314	-0.540193	-0.778478	-0.703229	0.755786	-0.698431	-0.793769	-0.566966	-0.633338	-0.719457	-0.832088	-0.875263	-1.01212	0.607384	-0.57766	-0.714959	-0.782591	1.04509	0.857372	1.48201	1.64021	0.889071	1.83688	-0.726167	0.942383	1.31394	2.09993	1.17462	1.6446	-0.612864	1.07256	-1.57246	-1.45718	0.824263	-0.48544	0.570516	-0.693082	1.84737	1.30979	-0.91793
PAX5_01	1.18733	0.999701	-0.346136	1.43516	-0.590635	1.09332	1.26313	-0.993331	-0.672074	1.2835	-0.569201	-0.485436	-0.931633	-1.02452	-0.759584	-0.545843	1.29337	-0.577185	-0.688743	-1.03141	-0.512322	-0.523977	-0.818508	-0.846516	1.7362	0.978732	1.34095	2.09886	1.12477	-0.643243	2.17987	-0.939251	-0.650889	-0.936239	-0.544867	-0.326723	1.26826	-0.538037	1.29165	-0.499209	-0.428633	-0.481834	-0.811347	1.53325	-0.486777	-0.298638	1.13557	2.33304	1.28904
PAX5_02	0.7301	0.828687	1.02006	0.689358	-1.12238	0.432411	-1.89356	-0.814648	0.75242	-0.777298	1.07416	-1.26104	-0.528913	0.580795	0.845024	-1.02752	-0.630899	0.508474	0.867822	-1.43064	-0.93382	0.989409	-1.01793	0.819711	-1.32089	-0.760836	0.671201	1.33948	0.656037	0.92038	1.3719	0.931841	0.548505	0.667483	0.814795	0.922866	1.14459	0.712558	0.660285	-1.15423	-1.44613	-0.620792	-1.29932	0.878864	-1.27773	0.560338	-1.18463	0.762974	-1.78782
BRN2_01	-0.766722	0.920498	-1.04421	0.434734	-1.24593	-0.953961	-0.727684	-1.10302	-0.915794	-0.839298	0.499665	0.460385	2.18391	1.80215	1.20962	0.963796	-0.649824	-0.897898	1.08228	-0.954017	-0.907666	-0.894266	-0.910018	-1.0168	-0.821652	0.801689	0.844868	0.881011	0.571521	1.15133	0.830619	0.838973	1.63216	1.62967	1.04521	0.834076	0.426623	1.13156	0.793113	0.61852	0.795252	-0.686271	0.73356	-0.865099	-1.2163	-0.747741	-0.852022	1.07655	-0.787128
HSF1_01	-0.417032	1.64742	0.865446	1.5124	-0.819508	-0.515425	-0.622533	-0.620719	-0.527939	0.59873	-0.738645	-0.586066	2.31016	0.609372	1.80176	-0.679636	-0.69558	-0.478042	-0.624914	-0.928527	-0.707795	-0.560837	-1.00312	-0.754224	-0.564491	-0.70881	-1.03961	-0.419349	-0.744561	-1.07524	1.33042	-0.913678	2.076	1.24523	0.65199	-0.655547	0.633516	1.16893	-0.852813	-0.810316	1.44098	0.678122	-0.77205	1.44412	0.859358	0.544803	-1.30444	0.689734	0.531085
AGCYRWTTC_UNKNOWN	0.832032	0.968409	-0.67729	-0.876707	0.907011	0.846948	-0.576561	0.751017	-0.906754	0.881341	0.859984	0.934127	-0.885069	1.19638	-1.27108	0.890084	0.850651	-0.934658	-1.09303	0.796913	0.784128	-0.652756	1.02051	0.843188	-0.547398	0.95086	1.24843	-1.13717	-1.10674	0.901815	-1.71714	-1.1029	-1.3811	0.852681	0.867667	-1.1187	1.04052	-1.12588	0.79633	0.936034	-1.94494	0.815243	1.03985	-0.505515	-0.930697	0.740475	0.811831	0.994102	0.942454
HSF2_01	-0.690935	1.40507	0.426937	0.497412	-1.28318	-0.692103	-1.00276	0.71165	0.352357	0.60564	0.246493	0.648443	2.04647	0.775051	1.63135	-0.71602	0.566885	-0.709201	0.781665	-0.77189	0.395486	0.709427	0.788772	0.868442	-0.885502	-1.51385	-0.823652	0.720722	-0.774119	-1.18745	1.41257	-0.897497	1.71282	1.08154	1.04218	-0.858716	0.519686	1.27521	-1.20672	-1.15128	0.990312	-1.22153	-0.999078	0.90578	0.961139	-0.554814	-1.0476	-1.12651	-1.10895
SRY_01	-1.82106	-1.29027	-1.6587	-0.807186	-1.20743	-0.475147	0.981687	-1.11952	-0.546182	-0.7878	-0.633544	1.29877	1.17351	1.11524	0.670329	-0.514778	-1.22508	-1.47195	-0.927849	-0.457009	-1.03767	-1.1291	-0.871499	-0.448579	-0.192924	-0.610891	1.05724	0.819933	1.1477	0.985188	0.768288	1.07099	0.645701	0.594327	0.778237	1.06015	0.869335	0.827544	1.07524	0.788572	-0.665458	0.542811	1.02702	-0.724147	1.24889	-0.634924	1.0003	1.1873	1.10813
SRF_01	-0.848064	1.86089	0.205617	0.794701	0.0725496	0.432189	0.824211	-0.848331	0.570331	-0.936776	-0.764011	0.974366	2.37956	0.449117	1.99016	-0.830007	0.661135	-0.756619	-0.693103	-0.759062	-0.773909	0.263536	-0.722041	-0.864106	-0.777018	-0.807472	0.412802	-0.721665	-0.933254	-0.835562	0.832879	0.75363	1.55265	1.15988	0.818946	0.903745	-0.879345	0.852193	-0.811668	-0.972329	1.33411	0.820044	0.72541	-1.15471	0.465711	-1.00298	-0.755819	-0.886491	-1.01336
ARP1_01	0.427258	0.519419	0.257208	0.690809	0.722895	0.832674	0.770157	-0.993626	-0.702064	0.789167	0.408085	-0.916789	-0.894552	0.723394	-0.589161	0.40385	-1.28804	-0.697153	0.280176	-0.799259	0.378689	0.429508	-0.733481	0.571027	-0.875509	-0.650517	0.59338	0.95383	1.63427	1.54138	0.687645	0.770236	-1.21844	-0.887295	1.46099	1.48418	1.69299	1.40782	0.453865	0.66518	-0.781013	-1.0604	-1.04581	1.2789	0.70377	-1.03559	1.35325	1.36735	-0.74275
RORA1_01	1.32804	1.09401	-0.854833	0.621389	-0.866991	-0.96921	-0.741876	0.92086	-1.10976	0.915918	-0.75317	-0.843881	-0.792388	-0.718561	-0.6772	-1.13655	1.05491	0.429947	-0.63458	-1.03498	-0.693714	0.654412	-0.781939	-0.552377	-0.823339	0.850074	1.50914	1.18878	1.36742	-0.612426	1.71562	1.19068	-0.649051	-0.757061	1.25814	1.42455	1.781	1.59738	0.58188	-1.07015	-0.972494	-1.28331	-0.862075	1.21223	0.899952	0.680613	0.788129	-0.628989	-1.18555
RORA2_01	0.930494	-0.772291	-0.666329	0.625955	1.09111	-0.581235	-0.968972	-0.978021	-0.858181	1.3919	0.66171	-0.73899	-0.592513	-0.778565	0.740036	-0.744439	0.86692	0.827211	0.331516	-1.07263	0.780218	1.3011	-0.712333	-0.892223	-0.582385	-0.668083	0.760791	1.32066	1.5978	1.35543	1.87322	-0.659128	-0.841288	-0.557453	1.55177	1.52909	2.10411	-0.921962	1.35196	-0.886048	-0.711921	-0.997294	-0.807179	1.15769	-0.775724	1.20325	1.01524	-0.627424	-0.98912
COUP_01	0.880427	0.549628	1.17074	-0.917255	0.625429	1.40636	0.517526	-1.1123	1.45969	1.48083	0.803695	-1.22765	-1.12038	-1.14005	-1.05934	0.845274	1.113	0.470196	1.17466	0.50057	-1.16126	0.867392	0.216963	1.75737	-1.01973	0.46584	0.151784	0.304261	0.926765	0.895448	-0.974975	0.46952	0.775679	-1.0358	0.948291	0.950949	0.133364	0.405372	-1.16141	-1.05207	-1.14511	0.338785	-1.14462	1.44576	1.76046	-1.03833	0.486737	0.0755962	-1.3758
CEBP_01	-1.09864	-0.969295	-1.18719	0.805013	-1.27593	0.665239	1.0929	-0.879138	-0.783375	-1.21741	-1.25771	0.626509	1.50708	0.66355	0.535779	0.255987	-1.42076	-1.29506	-1.33048	-1.36243	-0.874255	-1.05817	0.299544	-0.972424	0.734375	-0.907339	1.52062	0.882943	1.20737	1.06056	1.26034	1.02067	0.62944	1.20815	0.670098	1.07842	-1.11605	0.640475	1.732	0.758664	0.73272	-0.865862	1.08645	-0.839591	0.816263	-0.843226	0.778593	1.23706	-1.33174
SRY_02	0.721684	-1.05377	-1.13175	-0.975775	-1.168	0.122239	0.663855	-0.95116	-1.07548	0.00582044	0.119411	-0.972996	1.01683	0.934557	0.489975	0.562576	-1.052	-1.05443	-0.960339	0.0799293	-1.12365	-1.09459	-0.974788	-0.931208	-0.963395	-1.06077	1.63247	0.379866	1.67979	0.454148	0.517046	2.34678	0.225441	-1.07241	1.62881	1.26038	0.79404	1.12756	0.374822	-0.0734039	-1.12503	-1.02812	0.657743	0.828348	0.664151	-1.00361	1.75598	1.17261	0.711845
OCT1_05	-0.74643	0.94427	-0.932241	-0.620689	-1.09023	0.6839	-1.08343	-1.36479	0.557722	-0.836448	-0.775097	0.693268	1.56942	0.518044	0.779784	-1.27275	-0.688726	-0.475812	1.14564	-1.04439	-0.825939	-0.614247	-0.940762	-1.23825	0.864047	0.792415	-1.10101	-0.652435	-0.664756	-1.19664	0.903009	-0.832818	1.5584	1.26446	2.09944	1.2718	-0.741632	1.24567	0.870582	1.12435	1.12095	-0.750073	0.733253	-0.622295	-0.998504	0.918432	-0.878535	-0.911731	-0.9511
ARGGGTTAA_UNKNOWN	-0.544832	-1.06981	-1.0751	-1.04698	-0.658296	1.60205	-0.606264	0.831044	1.18494	0.965018	1.85959	0.872374	1.03252	-0.536055	-0.593403	-1.14523	1.27315	-0.928631	-0.796762	1.33319	0.870035	-0.595884	-0.534855	-0.537586	-0.774125	-0.866681	-0.424218	-0.797186	1.08233	1.55534	0.53788	1.17964	-0.665497	0.643732	1.12908	-0.97472	-0.638107	-0.798891	-0.519831	-0.755034	-0.967443	-0.625186	1.16757	-0.866728	1.25156	-0.951942	1.13895	1.20918	1.12536
OCT1_06	-1.06689	-0.797787	-0.969914	-0.791056	-0.860437	0.628224	0.677441	-1.03209	0.752344	-0.898113	-1.08581	0.374444	1.23366	0.928354	0.553682	-0.962576	-1.06772	-1.07681	-0.866491	-1.40667	-1.12512	-0.936309	-1.42298	-1.0289	0.492453	-0.814379	0.604508	1.27777	0.991587	-0.671291	2.20708	1.17652	0.645122	0.848413	1.57816	1.01865	1.13423	0.413299	1.81672	0.77785	0.713196	0.468601	0.641275	1.05093	0.400937	0.599801	0.764645	1.20274	-0.848986
AP1FJ_Q2	-0.918465	1.0294	0.405649	0.662841	-0.954323	0.34506	0.356828	-1.07071	-0.922595	0.122154	-0.989516	-1.14176	-1.05914	-1.08717	0.650185	-1.095	0.212822	0.264482	0.951275	0.240524	0.126865	1.53564	0.746354	0.291275	0.371533	-1.20013	-0.97975	-1.033	0.673844	0.924838	0.585397	1.04388	1.60961	0.107496	0.714951	0.689773	1.5866	1.27569	0.885421	0.268851	1.16374	-1.24424	-1.04438	0.968498	0.514743	-1.26322	0.837915	-1.29728	-1.24901
AP1_Q2	-0.94644	0.951103	-0.978839	0.311942	-1.01171	-1.0321	0.267377	-1.08119	-1.03487	-0.982066	-0.991713	0.450458	0.579943	0.0133868	1.17201	-0.910198	-1.07366	0.922682	0.533248	-0.946473	-1.03436	1.42198	0.991281	0.163001	-0.912572	-1.10981	-0.985888	0.0112539	0.564564	0.778607	1.10095	1.00197	1.6484	-0.890812	0.875721	0.394881	1.04921	1.30247	0.975535	0.926314	1.05174	-1.05957	0.237381	1.12806	0.230854	-1.0781	0.910985	-1.12433	0.212947
AP1_Q6	-0.765416	-1.20639	-0.736931	0.792202	0.91761	0.579946	1.4937	-0.779408	-0.675891	0.977033	0.678406	-0.823914	0.247738	0.883453	0.417654	0.573334	-0.780003	0.545839	0.963611	0.509156	-0.798587	0.998592	0.662795	0.825325	-0.741088	-0.973455	0.856556	-1.46849	1.07659	1.13431	0.481168	1.1188	-0.9662	-0.765406	0.645162	1.25896	1.0507	1.42259	0.826499	-0.915756	0.528028	-1.28166	-0.939916	0.982148	1.0911	-1.2809	1.29843	-1.18607	0.458847
AP4_Q5	0.595819	0.909526	-0.746228	-0.523035	-0.79212	0.794854	1.04355	-0.720906	-1.00513	1.65678	0.895848	-0.769894	-0.744357	-0.64162	-1.1209	-1.45414	1.12718	-0.630998	1.41501	-0.793173	-0.574438	0.57639	1.2503	0.552473	-1.11754	-0.961021	0.76114	1.35315	0.8813	0.837777	1.60866	-1.10897	0.70274	0.684197	1.41691	1.12497	2.00721	1.39832	-0.617338	-0.878842	0.711966	-1.36936	0.771372	1.75108	-0.699122	-0.762227	0.604807	-0.936616	-0.848393
AP4_Q6	-0.750349	-0.956394	-0.74611	-0.753443	0.480374	1.31936	1.18856	-1.05729	-0.825371	1.30874	0.205277	-0.827415	-0.784326	-0.812454	-1.14322	-1.20806	-0.815298	0.464857	1.32848	-0.655544	-0.842752	0.424226	0.641691	0.420717	-0.71867	-1.08128	0.714693	0.744697	1.39368	1.0459	1.21365	1.01905	-0.697176	-0.717507	1.8656	1.62796	1.66228	1.27167	-0.693922	-0.74716	0.624045	-1.12406	0.282107	1.52212	1.51931	-1.06897	1.35923	0.688233	0.164978
CREB_Q2	0.136847	1.78415	0.737915	0.733819	-0.80462	-0.889721	-0.959087	-0.780607	-0.749446	0.0140211	0.868152	-0.878494	2.39758	0.186785	1.81091	0.757492	-0.748536	0.576924	1.33205	0.420561	-0.854491	-0.806445	-0.858329	-0.901114	-0.795995	0.848779	-0.841961	0.529124	-0.927767	-0.8431	0.833806	-0.876865	2.7018	1.15262	0.564985	-1.02435	0.292622	0.243716	-0.979164	-0.957474	1.62988	-0.922901	-0.931665	-0.805116	-0.956483	0.19978	-0.761935	-0.896582	-0.717506
CREB_Q4	-0.727063	1.76055	0.932947	0.99136	-0.807589	-0.842433	-0.844683	-0.744555	-0.78648	0.705979	0.777394	-0.937756	2.55242	0.282483	1.33505	0.817872	0.485171	0.602946	1.13525	0.625572	0.222636	-0.781185	-0.853146	-0.767243	0.129619	1.03144	-0.848606	-0.826349	-0.963882	-1.08606	0.991385	-0.932159	2.19249	0.840746	0.530987	-0.948174	0.59761	-0.801734	-0.898359	-0.867013	1.48594	-1.136	-1.01052	-0.761666	-0.948163	0.263555	-0.814197	-1.059	0.553723
CREBP1_Q2	0.675762	1.76741	0.901415	0.65295	0.372685	-0.848605	-0.82452	0.213101	0.402307	0.340144	0.884308	-0.867015	1.68068	-1.07943	1.21398	0.247761	1.00246	0.786054	1.09931	0.25652	-0.807708	0.693489	0.460151	-1.01666	-1.05546	-1.08811	-0.950667	0.322072	-1.2101	-0.772869	0.479142	-0.881676	2.21086	1.00429	0.565651	-1.39322	-0.932725	0.267738	-1.58929	-0.947658	1.2089	-1.60171	-1.39032	-0.999745	-1.47793	0.127799	0.0876954	-1.26919	-0.791192
MYB_Q6	-0.866088	-0.852819	-0.806945	-0.797194	0.39754	0.435959	0.849486	-0.871137	0.604865	-0.774275	0.397375	0.754676	-0.807076	0.576842	-0.892468	-1.01992	0.782356	-0.777837	0.993408	-0.766707	-0.791342	0.124207	0.0966493	1.13443	-0.858927	-0.775474	0.913488	0.988275	1.91865	1.6503	0.528629	0.796733	-0.845181	-0.868248	1.93936	1.7432	2.11507	1.93637	0.688537	1.43998	-0.769073	-0.811528	-0.928683	1.46631	-0.813192	-0.870861	1.31045	-0.805193	-0.772928
ATCMNTCCGY_UNKNOWN	-0.808281	-0.915004	-0.960255	-0.904445	-0.881211	-0.904717	0.375781	-0.890662	-0.840657	0.593052	-0.730227	-0.763403	0.674401	1.07369	0.497289	-0.702303	0.753445	-0.761145	-0.668699	-0.929631	1.45425	0.727675	1.50611	-0.666929	1.47077	-0.927747	-0.716073	1.88177	-0.899203	0.817635	1.24552	-0.841025	1.19141	-0.807255	-0.711382	-0.738299	1.47472	0.625016	0.912329	1.25713	1.333	-0.765421	-0.742532	-0.804056	-1.03367	0.430329	-0.873176	1.31957	1.26401
MYOD_Q6	-0.901337	-1.03315	0.719982	0.647504	0.759387	1.54145	0.804116	0.709076	0.612877	1.41074	0.369251	-1.18567	-1.00826	-1.16752	-1.08862	-1.25818	0.585056	-0.864291	0.581069	0.718909	-0.969889	0.965625	0.43656	1.01807	-0.881631	-0.896356	1.1366	-1.03544	0.502302	0.601086	-0.894086	1.30901	-1.0806	-0.940912	0.888953	1.68349	0.494996	0.834931	0.765076	0.265827	-0.764114	-1.27182	-1.12281	1.63464	1.59064	-0.999632	1.29495	-0.823185	-0.903093
NFY_Q6	1.11085	-1.07587	0.87467	-1.32204	0.288407	0.262541	-1.08542	1.33334	0.273252	1.35722	0.669175	-1.10759	0.677361	0.660178	-1.28765	-1.35355	-1.10292	0.228111	1.25363	0.728783	0.158669	0.0787336	1.49164	0.810913	-1.29433	-1.07909	0.296727	1.00485	0.570601	1.11089	0.442023	1.16787	-1.36593	-1.36218	1.00994	0.484344	0.631061	1.41051	0.301946	0.785432	1.06064	0.606706	0.310762	-1.10037	0.075214	0.659001	0.570344	-1.1297	0.166019
SRF_Q6	-1.14857	0.703168	-1.06868	1.00448	-0.912824	0.120768	1.30221	-0.955516	-0.00769605	-0.95026	0.00762398	0.928129	1.8381	-0.808039	0.854387	-0.865219	-0.931649	-1.02867	-1.03379	-0.980336	0.119018	0.633928	-0.918133	0.30288	0.384569	-0.972516	0.076803	0.660243	0.836461	0.442392	1.40006	0.822631	0.909026	-0.923501	2.03074	1.97998	0.0389029	0.400548	-0.841372	-0.897014	2.06644	0.632278	1.01362	-0.938149	0.96624	-1.27534	0.900711	0.312605	0.666905
USF_Q6	0.800904	1.01055	1.06396	0.721566	0.767168	-0.9046	-1.10421	0.88004	0.669257	0.740557	0.827587	-1.03424	0.800093	-1.69483	0.847226	-0.778983	0.937899	1.27866	1.05779	-0.96913	0.630212	0.951655	0.795014	-0.425308	-1.85585	-1.38442	-0.816783	0.793675	-0.555973	-0.63404	0.785232	-0.581559	1.44978	0.764283	-1.0222	-1.37042	-0.889994	-1.12285	-0.982577	0.66224	1.24663	-1.29234	-1.5963	0.919852	-1.07529	0.892244	-0.550478	-0.52527	0.55758
AP1_Q4	0.682109	0.574592	1.18611	0.447806	0.350621	0.333971	0.475974	0.377195	0.483337	0.777209	0.644744	-1.11511	-1.10068	-1.0532	-1.10796	-1.06355	0.80223	2.07627	1.22467	0.232081	0.67555	1.83937	0.466307	0.446775	-1.11241	0.994067	-1.20389	-1.19148	-0.964125	0.450337	0.426294	1.63693	0.689556	-0.998348	-1.07937	-0.963233	0.916613	1.1677	0.360095	0.0976272	0.92107	-1.12282	-1.0882	0.756245	0.00941825	-1.35288	0.452233	-1.08734	-1.12778
AP2_Q6	-0.78008	1.18556	1.27495	1.56909	0.828824	-0.617599	0.70816	-1.31065	-0.716584	-0.766514	1.5671	-0.789649	0.846352	0.956264	1.25073	0.843297	-0.780367	-1.00816	-0.859418	0.737195	-0.7404	-0.983722	-0.97303	0.736831	-1.09126	0.743569	1.12543	1.26545	1.13938	0.711803	1.46074	1.04005	-0.925575	0.466113	0.493481	0.612355	1.56401	1.24195	-0.740029	0.979038	-1.04474	-0.971833	-1.49975	-0.784026	-0.623076	-1.08166	0.852778	-0.729071	-0.917051
CEBP_Q2	-0.881022	0.753077	-0.945139	-0.939222	-0.910909	-0.889733	0.929576	-0.971779	0.843184	-0.971554	0.385357	0.681737	0.998742	1.55708	1.52477	0.496745	0.753524	-0.928716	-0.850365	-0.784858	-1.00686	-0.886881	0.608698	-0.889321	0.97669	-0.954114	-0.0679873	1.00146	1.13585	2.42467	-0.836224	0.772274	1.53304	1.3646	1.02929	1.4891	0.999521	0.784423	-0.857318	-0.869721	-0.988624	-0.844394	-0.954816	-0.891897	-0.833521	0.252832	0.724691	1.59892	1.59985
ER_Q6	-0.937432	-0.746546	-1.305	-0.717335	-1.09148	-0.453545	0.785646	-1.53013	-0.695186	-0.590957	0.605893	0.782831	0.773023	1.01375	-0.616713	1.27074	-0.938153	-1.61782	-1.0108	-1.05582	-1.47291	-1.06893	-0.951621	-0.557764	0.721022	-0.804311	0.971746	1.24097	1.44522	1.00568	1.05836	0.842646	0.829683	-0.550819	1.19081	0.844708	1.20623	1.25629	1.0267	0.761567	0.622011	0.792111	0.815063	0.682951	0.8228	-1.02414	1.05738	-0.663063	0.964802
GR_Q6	0.44878	1.11994	-1.01799	-1.045	0.470133	1.35565	-1.23196	-0.920628	0.363937	-0.90909	-0.984454	0.10545	-1.11161	-1.0728	0.98342	-1.19771	0.812262	-1.00306	0.632686	-0.990133	0.474868	0.924988	0.351362	1.00361	0.758771	0.49713	-0.945079	0.942912	1.49362	1.20144	0.60229	1.10182	0.335104	0.581346	1.95425	0.663992	1.33027	0.838317	0.855101	-0.922193	-1.00287	-0.962262	-1.06422	1.23631	1.07815	0.345199	0.626357	-1.0267	-1.28933
NF1_Q6	0.833835	-1.17647	-1.10997	-1.29522	-0.582545	-0.804245	-1.18961	-1.50047	-1.13148	1.18678	-0.408059	1.06106	0.781367	0.86653	0.936229	-1.12087	-0.428562	-0.676057	-0.452606	-0.873626	-0.63606	-0.800442	-1.45573	-0.433254	1.00334	1.04203	1.09564	0.76006	0.951978	1.03085	1.27529	-0.748183	0.773306	-0.676316	1.26938	1.25789	0.808406	1.14831	1.32745	-0.831499	-0.830652	-1.60507	-0.784985	-0.789589	1.09036	-0.397314	1.21727	0.781433	1.05878
ATGGYGGA_UNKNOWN	1.34863	1.09408	1.26036	0.379653	1.16072	0.126299	-1.04479	1.23824	0.657953	0.789519	0.54041	-1.26167	-1.10689	-1.11923	-1.10931	-1.21826	0.56973	1.35132	1.52659	1.26805	-0.992873	0.670532	1.30681	0.535254	-1.18461	-1.11001	-1.12919	0.531196	0.375607	0.2127	1.19806	0.337519	0.315941	-0.964035	1.13059	0.638479	0.573949	0.497607	-1.17339	-1.19751	-1.1713	-1.22203	-1.29514	1.06329	1.87758	-1.12449	-0.958488	0.224191	-1.11066
NFKB_Q6	1.19923	0.945195	0.798819	0.525268	0.552623	0.314875	-1.00562	0.119402	1.09244	0.575412	-0.93117	-0.910233	2.30361	1.33305	0.342956	-1.26401	0.654621	0.439134	0.352178	-0.951431	1.3761	1.43336	0.486698	0.564099	-1.04647	0.243346	-0.956805	-0.922652	0.254474	-0.833904	1.18519	0.466773	-0.987111	-1.35875	1.8047	0.689654	0.819385	0.337917	0.306722	-1.17088	0.21788	-1.31992	-0.900511	1.49955	0.695028	0.538543	0.572244	0.0711994	-1.44462
OCT1_Q6	-1.11052	-1.03381	-1.07883	-0.879933	-0.797826	0.872991	0.409176	-1.00376	0.430261	-0.860562	-0.81551	0.735127	0.509237	0.586044	-0.682589	-1.11414	-0.78431	-0.775499	-0.955453	-0.935543	-0.845037	-0.803081	-1.04624	-0.893236	0.970403	-0.947656	-0.93111	-0.762968	2.2111	0.554466	0.809026	0.669784	-0.826664	0.60779	2.32659	2.0578	0.481426	1.06919	1.34639	1.61585	0.371328	-0.773063	1.53002	0.562462	0.567603	-0.921161	0.582052	1.16163	0.667514
SP1_Q6	0.854699	-0.865866	0.165017	-1.02374	1.03353	0.488082	-0.898399	0.0863514	-0.871038	0.326326	0.831695	-1.05429	-1.17195	-1.29966	-0.982131	-1.1793	-0.806806	0.268791	1.09628	0.681806	0.466155	0.567195	0.571786	-0.841076	-0.918966	-1.07467	0.199554	1.05159	1.29995	1.07859	1.3377	0.465839	-1.16071	-0.923568	1.34149	0.789732	1.67662	1.70707	0.916154	1.26681	-1.02338	-1.22652	-1.20132	1.07275	1.57521	-0.906736	1.60361	0.636217	0.44088
AP1_C	0.702961	-1.31236	-0.808254	0.548723	0.209546	1.30703	0.582874	-1.2236	-0.793628	0.41548	1.77501	0.212189	0.451353	-1.05618	0.562636	-1.16289	0.892803	0.533524	0.811073	-0.920939	-0.829163	0.469715	1.16603	-0.876247	0.82435	-0.842397	0.804784	-1.04933	1.30273	1.84387	-0.759358	1.08114	0.885977	0.872719	1.49618	1.5571	1.0339	1.38728	0.42219	0.652204	-1.36248	-1.27085	-1.2848	0.310574	0.632312	-1.1289	0.577692	-1.08494	-1.48793
CEBP_C	-1.1288	-0.984196	-1.23756	-0.950937	-1.28947	-1.05831	0.601467	-1.09306	-1.27902	-1.21639	-0.813989	1.44092	1.1788	0.628188	1.0796	1.26414	-0.878434	-1.08044	-0.875115	-1.02011	-0.874813	-0.887393	-0.722459	-1.05126	-0.684162	-0.761258	1.35831	1.3264	1.0055	0.615769	1.4213	0.455993	1.55498	0.417797	0.294664	0.246	1.19929	1.50675	1.27538	1.00812	-1.01081	-0.812913	0.807338	-0.745812	-0.635394	-0.76138	1.44451	1.55555	0.905292
GATA_C	-0.873451	-0.890795	-1.1366	-0.614295	0.444332	-0.809438	0.766819	-0.745093	-0.623581	-0.571412	-0.701334	0.66312	-0.706518	-0.684693	-0.786478	-0.832909	0.372244	-1.0622	-0.931101	-1.01418	0.517727	0.830607	-1.24464	-0.948114	0.332622	-0.644392	0.63723	-0.609433	1.48496	0.47928	0.439534	0.724022	-0.776411	0.450767	2.2709	2.13588	0.705035	0.98978	1.57148	-0.665359	0.810534	-0.861001	0.696064	1.2967	2.22294	-0.91312	1.01994	-0.838913	0.459924
GRE_C	-0.958271	1.07345	-1.51931	-1.07833	-1.00614	0.804856	-1.13727	-1.03657	-0.952309	0.720921	0.962133	0.77247	1.39897	1.44962	1.11859	0.451468	0.611973	0.909235	0.393153	0.602967	-0.745946	0.866864	-1.04504	0.816069	-1.75649	0.350692	0.51041	0.631846	1.08043	-0.854802	0.736835	0.630756	0.981169	0.884879	1.71326	0.845831	-1.08256	0.550941	-0.883319	-1.11133	-0.708936	1.04799	1.25321	-0.888036	-0.768182	-1.6416	0.533029	0.941211	0.432462
HNF1_C	-0.779238	-0.645142	-0.679255	1.03805	-0.989618	0.701567	0.667323	-0.962617	-0.806793	0.708737	-0.591094	-0.754591	0.787266	-0.407313	1.02624	0.769811	-0.781768	-1.73031	-0.986666	-1.39066	-0.80911	-0.933915	-1.43448	-1.29632	0.737611	-0.635055	1.40191	1.2313	1.13527	1.19174	-1.18666	0.893387	1.13074	0.667509	1.42235	1.2383	0.962084	0.967515	1.64022	0.830014	-1.0004	-1.04323	0.766358	1.09872	0.71898	-0.550075	1.35593	1.52994	-0.80911
NFKB_C	0.27689	1.02462	0.359718	0.145032	0.10939	0.134879	0.584073	-0.941299	0.559117	0.391333	0.0282083	0.14794	1.4082	0.930446	-1.08698	-1.68055	0.238018	0.811899	1.05595	0.200179	0.90452	0.660131	0.848299	0.597237	-1.29407	-1.3259	-1.0605	0.300556	1.0582	1.01267	0.310308	0.281745	0.454035	-1.37143	1.56722	1.42333	1.59231	1.80926	0.0672254	-1.07937	0.345258	-1.3479	0.415321	0.920532	0.263934	-0.91409	0.510123	0.0701665	-1.53087
NFY_C	0.824818	0.529428	0.968619	-1.09865	0.801027	0.2629	-0.941414	1.00449	0.324402	0.76266	0.683024	-0.751616	-1.32908	0.550331	-0.93413	-0.933946	-0.878363	0.759168	0.876147	1.1003	0.399331	0.920573	0.620462	0.382352	-1.11959	-1.90735	-1.30271	0.681137	0.684189	0.496023	-1.62341	0.502129	-1.28526	-1.46591	0.681926	0.91555	0.845681	0.797795	-1.49246	0.461864	0.66699	-1.02361	-0.78243	0.579525	0.316167	1.25492	0.676228	-0.78928	-1.01879
CAGNWMCNNNGAC_UNKNOWN	1.20991	0.994524	1.30005	0.974185	1.0693	0.75133	-0.66188	0.668233	0.839937	1.33037	0.855563	-1.4721	-0.851223	-1.04541	0.637262	0.734462	1.26262	1.05336	1.10927	0.973939	0.951886	1.18762	0.619534	-0.841987	0.91166	-0.993999	-0.809638	-1.27296	0.827126	-1.08016	-1.34954	-0.852726	-0.972246	-0.733094	0.772407	0.613769	0.596453	-0.87034	-0.888411	-0.979642	-0.66964	-1.18354	0.472366	0.843907	0.560704	-0.794177	-0.465369	-1.38301	-1.26364
OCT_C	-1.15717	-0.687018	-1.12925	-0.986878	-0.951353	1.00146	-0.814907	-0.936084	1.27466	-0.873678	0.645497	-0.836735	0.654562	0.98085	0.868598	0.388515	-0.777392	-0.993528	-0.949644	-0.991818	-0.877346	0.631591	-0.697036	-0.809693	-0.748701	-0.826043	-1.0771	1.23623	1.94019	0.851753	0.93629	1.32122	1.02315	1.26212	1.47471	1.53558	0.911054	1.01598	0.958462	-0.937913	-0.846966	0.522659	1.10399	1.18637	-0.825883	-0.842258	1.23842	1.74877	1.12789
SEF1_C	-0.736378	-0.818616	0.510148	0.796095	1.28224	1.58489	1.16383	1.18468	1.20576	1.61316	0.942496	0.693584	-0.925588	-0.953474	-1.11266	-1.21529	-1.04259	-0.828512	1.44235	1.37241	-0.990178	0.866827	0.423776	0.82053	-0.739027	-1.33942	-0.730184	-1.00419	0.60837	0.651173	-1.11342	-0.772733	-1.04895	-1.03653	0.521054	1.18762	1.35803	1.76779	1.02856	0.479618	-0.790695	-0.843997	-0.872129	0.691799	-0.912313	-0.965207	1.21818	0.552206	0.548068
SRF_C	-1.08055	0.970352	-0.804694	0.851553	-0.988081	-0.891463	-0.720058	-0.980712	0.371698	-0.799208	0.178521	0.730439	2.70782	1.12656	1.18161	0.256948	0.217845	-0.975302	-0.817682	-0.972093	0.430036	0.4719	-0.896601	-0.724854	-0.894176	-0.955359	-0.0163248	0.714045	0.545397	0.139196	1.13928	0.828556	1.47154	0.823587	1.35835	1.31357	0.241058	0.324705	-0.661618	-0.983335	2.12139	0.704529	1.57357	-0.910191	0.686038	-1.12473	0.280022	0.28926	-0.999444
TATA_C	-0.785761	-0.703568	-1.40841	-1.16685	0.503676	0.927737	0.6447	-1.12717	0.982581	-1.00287	0.654919	0.599488	1.38297	1.05212	0.767707	0.607984	0.758552	-0.893124	-1.17063	0.516224	-1.28646	-1.04411	0.630579	-0.786823	-0.960235	-1.01097	0.594691	0.984458	0.791668	0.788867	-0.945611	0.823313	-1.10203	0.58441	1.08387	1.00374	-0.979031	-1.06473	0.118595	1.17424	0.886181	1.32883	1.53205	-1.27191	0.544229	-1.47618	1.00943	1.48932	0.895565
USF_C	0.88106	0.911185	0.685655	-1.01426	0.675062	0.305207	-0.984829	0.668532	-0.833354	0.687933	1.11244	-1.74937	-1.36055	-1.13675	0.776787	0.99727	-0.930996	0.492144	0.995789	-1.22403	-1.27449	-0.781194	-0.987353	0.486757	-1.81862	1.00514	-1.01476	-0.947578	0.467443	0.898285	-1.23756	0.476701	0.91555	1.30678	0.672425	0.799531	0.831298	0.609504	-1.39978	-1.265	-1.00462	0.955687	-1.58191	0.738153	0.505811	-1.05629	1.34101	-0.97266	0.842995
SREBP1_01	1.0725	0.585692	1.07633	1.32577	0.981172	0.748321	-0.794611	1.4117	1.13261	0.816695	0.670999	-1.0659	-0.963997	-1.23068	1.37855	1.17186	0.908236	1.04101	-0.787718	-0.893929	1.04599	0.616577	0.517782	0.727301	-0.937579	0.64576	0.733458	-1.28828	-1.29234	-0.888365	-0.748392	-0.656551	0.769556	0.76103	-1.8415	-1.89273	-1.09722	-1.37893	1.09821	0.86782	0.846888	0.851111	0.569698	-1.16714	-1.17772	-0.634584	-1.5256	-1.03756	-1.39429
SREBP1_02	1.50284	0.631175	0.661617	-0.907449	0.731741	1.16249	-0.648076	-0.72432	0.958336	1.01995	1.22531	-0.803161	-0.801782	0.636508	-1.00917	-1.03583	1.16207	0.690748	1.77373	0.689602	1.02213	1.36285	1.22282	-0.634045	0.807136	-1.09167	-0.981329	0.972257	0.827131	0.868139	0.953987	0.804558	-1.17091	-1.47681	1.11579	-0.647972	-0.882834	0.944543	-0.641496	-1.35505	-0.487762	-1.12236	-1.04838	1.25969	0.603061	0.601523	-0.537271	-1.05677	0.744185
HAND1E47_01	0.186492	-0.911642	-0.974242	-0.869981	-0.910908	0.452091	0.616049	-1.17277	-0.849133	-0.783152	0.855367	0.592346	0.828231	0.422505	-0.805402	-0.774314	0.552305	-1.0139	-0.901704	-0.840959	-0.860234	-0.813116	-0.834156	0.238072	0.693541	-1.00615	1.93696	0.983841	1.62465	1.06562	1.35472	1.08832	-0.87206	-0.748106	2.4217	1.5228	1.05037	1.31198	0.989333	0.490302	-0.920322	-0.874047	0.97393	1.02568	1.18776	-0.824449	1.70987	0.793568	0.231482
STAT_01	-1.14912	0.227041	0.385907	0.33422	0.468242	0.157846	0.888286	0.561823	1.11919	0.960124	-1.08527	0.283002	1.64522	1.62518	0.117225	0.112847	-1.20329	0.22122	0.241483	0.236148	-1.4428	-1.08852	-1.34095	-1.2848	-1.41341	-1.18987	-1.12222	-1.20331	1.03688	0.875886	-1.13154	1.13613	0.835305	0.403679	1.12548	1.31009	0.819374	1.23972	0.795825	0.948659	0.41249	1.04713	0.212452	0.751032	0.4822	-1.19931	0.57067	-1.17362	-1.09402
STAT1_01	-0.710757	-0.987526	0.441967	-0.630837	0.978878	1.17116	1.45656	-0.655724	1.11796	1.4802	1.03614	0.94771	-0.651083	-0.764596	-1.07246	-1.09552	-0.978182	-1.07219	1.05685	0.97508	-1.28308	0.622065	0.717205	1.02217	-0.729079	-1.38625	-1.32863	-1.01266	1.1444	0.947728	-0.871091	1.4498	0.566543	-0.866192	0.634763	0.954277	1.1512	1.52208	0.71757	-1.35368	-1.05378	-0.456435	-0.678068	1.02393	0.515652	-0.815684	1.11282	-0.860288	-0.942497
CAGNYGKNAAA_UNKNOWN	0.812662	-1.00673	-1.07581	1.19948	-0.568409	-0.942576	-1.10853	1.1337	-0.812211	1.27865	-0.766616	0.619432	0.928033	-0.562905	1.19109	-0.932307	1.79203	1.45378	0.96025	-0.936158	1.25653	1.42173	-0.744446	0.913024	1.35039	-0.575293	-0.564678	-0.577147	-0.807357	1.40147	1.17176	-0.618475	-0.541533	-0.577606	1.17191	-0.586256	-0.21609	-0.864865	-0.412263	1.39178	0.948109	-0.618573	-0.657155	1.21094	-0.518633	1.04223	-1.15009	-1.45159	-0.704717
STAT3_01	-0.964294	0.909479	-1.18793	-0.772624	-1.53226	-0.834538	0.912645	-0.837627	0.978347	-0.872446	-0.490383	1.15741	1.18772	1.34529	-0.461176	-0.986056	-0.967989	-1.21898	-1.09879	-1.11876	-0.957101	-0.761046	-1.05113	-0.509053	1.20198	-0.712662	1.23564	0.779926	0.90967	1.02638	0.740666	1.19309	-0.837341	-0.425747	1.02945	-0.543767	0.998584	1.30149	1.05698	1.44161	1.00605	1.23344	1.19347	0.765183	-0.418695	-1.47604	0.875378	0.862967	0.989412
MEF2_02	-0.757389	-0.930457	0.60132	1.97577	-0.880442	1.01224	1.05933	-0.960121	1.06258	-0.683396	-1.00404	-0.92124	0.875767	0.947579	-0.80525	-1.03946	0.713984	-1.00446	0.885341	-0.796493	-0.718435	0.525934	-0.72307	-0.739928	1.18832	-0.635071	1.02061	1.36555	1.10946	0.831358	0.901633	-1.04774	-0.650344	-0.889982	1.5772	1.10807	1.21867	1.4196	1.03622	-1.08647	0.800393	-0.935704	-0.728853	1.10076	1.55449	0.634178	0.658421	-0.847353	0.96453
MEF2_03	-0.607995	0.92808	-1.23619	1.58024	-1.28445	-0.640248	0.54567	-1.13509	0.792536	-0.772917	-0.814037	0.602458	1.10699	0.483524	1.2568	-0.774836	0.747158	-0.817785	0.861025	-0.894048	-0.750565	0.694464	0.358836	0.861823	0.465917	-0.846605	0.666344	1.44704	0.836357	-0.757109	1.0301	0.675244	1.00131	-0.943245	1.33881	0.966118	1.36271	0.715034	0.68169	-1.11639	1.7016	-1.15776	0.599143	-0.970699	1.16511	-0.75734	-0.866646	0.667743	-0.72366
MEF2_04	1.04572	1.23755	-0.471806	1.4082	-2.19267	-0.311462	1.13575	-0.407158	1.03395	-1.09927	1.06059	1.14549	-0.591176	1.19625	1.12944	1.6062	-0.876868	-0.646633	-0.775854	-0.888113	-0.488946	-0.700067	1.13548	-0.714587	-0.625877	1.3013	-1.33813	-0.988229	-1.13399	-0.324586	-0.723705	-0.652472	1.06788	1.10435	-0.375521	-1.1682	0.987534	0.948081	-0.473701	1.06559	0.928569	1.30352	1.17431	0.0601469	-0.466994	1.10631	-0.52548	1.00619	1.1643
AHRARNT_01	-0.977245	-0.868447	-0.840339	-1.06776	-0.939129	0.740973	-0.852236	-0.753638	-0.899619	0.872598	0.895104	1.60668	1.59931	1.07547	1.24294	-0.860512	-0.936346	-1.0297	-0.773789	-0.786174	-0.791904	0.929839	-0.790592	-0.936412	-0.791646	0.948555	-0.878884	1.12935	-0.762266	0.822952	1.17956	-0.778349	0.603749	-0.847665	1.05881	-0.879996	0.406887	1.3465	1.89075	0.925979	1.06154	-0.951372	-0.866488	0.532697	-0.767721	-0.79939	0.821384	0.98752	0.816997
ARNT_01	1.38507	0.983828	0.98959	1.04891	0.77733	-0.699489	-1.13135	0.997298	0.589401	0.883135	-0.769723	-1.29592	-0.950771	-1.60428	1.40877	-0.950726	0.760176	0.646723	0.988595	-0.676044	1.27865	1.13055	-0.99179	0.431636	-0.806443	-1.19063	-1.38291	0.322532	-1.2215	-0.930647	1.17934	-1.20353	1.72133	-0.929673	-0.74051	-1.61816	-0.700569	-0.809533	-0.98002	0.749769	0.480561	-0.584031	-0.987766	0.994182	-1.27552	1.1666	1.07408	-0.678088	0.44287
AHRARNT_02	-0.827543	2.0073	0.716577	0.986935	0.767861	0.48019	-0.736492	0.318469	-0.857153	0.825226	0.714249	-0.669841	2.34875	1.08297	2.04614	-0.853676	-0.704587	1.04191	-0.800687	-0.913647	-0.889286	-0.783519	-0.956023	-0.92596	-0.830196	-0.657273	0.652278	-0.78459	-0.828206	-0.781703	1.01603	-0.731995	2.04293	0.767565	-0.775756	-0.752529	-0.781336	-0.862889	-0.828737	-0.695094	1.07798	0.571228	0.95839	-0.923282	-0.645648	-0.780319	-0.740033	-0.879612	-0.841258
NKX25_01	1.12715	1.20539	0.954093	-0.627035	-0.430194	1.06546	-0.795291	1.26777	-0.392161	-0.531567	-1.14175	-1.01037	1.23295	-0.424423	1.12804	1.10199	1.44996	0.94809	1.28645	-0.469496	-0.453751	1.02726	-0.760217	-0.631176	-0.955344	-1.01801	-0.559274	1.71188	1.0355	1.06668	-0.668109	1.17868	-0.56112	-1.27201	1.32287	-0.540084	-0.401781	-0.588174	1.12655	-0.736006	1.46589	-0.636302	-0.767837	1.27357	0.914031	1.05457	-0.399586	1.18511	-1.21666
NKX25_02	-0.819797	-0.73234	-1.29056	0.422615	-1.32252	-0.955822	-0.758863	-1.18119	0.264113	-1.00989	-0.944414	1.42362	1.62909	1.4695	0.625412	0.448698	0.680617	-1.08854	-1.06707	-1.561	0.932193	1.08023	0.351365	0.626283	-0.861242	-0.835881	1.25781	0.848679	0.338014	0.644875	1.48828	0.764382	-0.778692	-0.779204	1.3772	0.430678	1.17569	0.504331	1.43521	-0.843052	1.31397	0.429896	1.02826	0.758117	0.403567	-0.760205	0.33416	1.23349	0.83678
PPARA_01	0.694446	-0.948412	-0.887455	-0.863658	-0.784976	0.619244	-0.780177	-0.874704	-0.695658	1.00643	-0.766936	-0.713814	1.20692	-0.95838	-0.856985	0.665393	-0.871352	-0.713596	-0.778635	-0.698248	1.34166	1.09074	-0.83863	0.937157	2.30318	-0.938215	-0.920394	-0.748315	-0.801013	-0.958686	-0.643978	-1.08422	1.60021	0.483403	-0.743896	-0.867977	-0.670025	-0.797047	0.707948	-0.893697	-0.786269	0.784081	1.33904	0.878022	-0.795372	-0.899462	0.779941	-0.725334	-0.722212
CATRRAGC_UNKNOWN	0.983323	-1.9197	1.21312	-0.966573	0.675156	0.666862	0.775326	0.928861	-0.9846	1.14033	0.578554	-1.76593	-1.19024	-0.939929	-0.763085	-0.601392	-0.865777	-1.52718	0.714664	-0.64072	0.643295	0.999277	0.747395	0.425222	0.901633	0.800638	0.584056	0.910782	0.971412	0.947383	-0.658173	1.13659	0.535477	0.731544	1.00354	0.689047	1.43192	1.1904	-0.699338	-1.09219	-1.10415	-1.16782	-1.52123	1.01925	0.690904	-0.997962	0.807939	-0.860389	-1.37055
EGR1_01	1.12665	0.919863	1.06812	-0.970336	1.34905	0.791849	-0.00812245	1.19765	1.15351	1.52525	1.23909	-1.10938	-0.863966	-0.932015	-0.999157	-1.16944	-0.839959	0.488043	1.61216	0.965447	0.00395355	0.550573	0.281106	-0.842247	-1.09059	-0.893311	-0.840651	0.60888	1.40275	0.892907	0.223731	0.901291	-0.988316	-0.872233	1.02951	1.13589	1.52154	1.19967	-0.867316	-0.940874	-0.0192324	-1.22136	-1.18801	0.863646	0.620621	-1.04628	1.56153	-0.930441	-1.08227
NGFIC_01	0.901734	0.833218	1.26196	0.329323	1.34361	0.874451	-0.680577	1.11179	0.645127	1.17527	0.425086	-1.45922	-0.834153	-1.17833	0.64096	-0.976005	-0.670036	-0.77341	0.688427	0.357838	-0.680038	-0.527892	-0.708063	-0.779352	-0.879523	-1.01899	-0.914121	0.664848	1.22273	1.2527	1.4114	0.95862	0.772234	0.488026	0.89979	1.00246	1.06852	1.60629	-0.829437	-1.0068	-0.629702	-1.72006	-1.4219	1.14297	0.827864	-0.773191	1.29386	-0.96611	-1.24767
EGR3_01	0.940966	1.55572	1.44897	0.669863	0.620587	-1.32877	-0.881556	0.614138	-0.855124	0.721488	1.00014	-1.15718	1.04675	-1.37684	1.10899	0.390875	-0.803448	-0.895535	1.12613	-0.713777	0.31747	-0.873558	0.590785	-1.30016	-0.841496	-1.09203	-1.09019	1.02222	-0.866012	1.16838	0.932944	-1.44185	1.52446	0.798882	-0.684443	0.540734	1.40085	1.49241	-0.971692	-0.703968	0.98053	-1.18856	-1.62871	-0.85068	-0.797831	-1.07918	-0.797602	0.338154	-1.10754
EGR2_01	-0.871674	0.865157	1.22161	1.47857	0.79451	0.59523	0.911408	-0.83975	-1.14283	1.228	1.73795	-1.73369	0.561958	-1.33881	0.74568	-0.949653	0.354019	0.460058	1.11066	-1.02396	-0.961983	0.749804	1.0349	-1.00043	-1.36301	-1.08437	-1.10823	0.74926	0.636889	0.724999	1.26767	1.00994	0.880447	0.578501	0.35618	0.940819	0.993029	1.41682	-0.975135	-1.0977	0.52597	-1.49553	-1.38593	0.848422	0.694063	-0.780217	0.619388	0.249953	-1.5933
OCT1_07	0.791619	0.708937	0.698133	0.434094	0.703944	1.0591	0.692543	0.352525	1.07535	0.82726	0.749615	0.243733	-1.15272	-0.966675	0.254958	-0.760295	0.312509	0.714121	0.330496	-0.839197	-1.06608	-1.07662	-0.80121	-1.26123	-1.23061	-1.36357	-1.15702	1.09022	0.917031	1.07598	1.22125	1.16978	0.761911	-1.05817	1.20852	0.978959	1.0322	0.705069	1.27009	-0.837834	-1.48	-0.862711	-0.871657	1.25447	0.665531	-1.24971	0.49144	1.5476	-1.07924
CHOP_01	0.590054	0.945274	-1.0171	-1.05755	-1.09862	-0.997115	-0.845021	-0.992737	-1.13116	-0.886187	-0.992605	0.316617	0.753252	0.92849	0.586201	0.899447	-0.947164	-0.895235	0.291036	-1.07073	-1.14472	-0.8849	-0.853971	0.364549	-1.04186	-1.01416	1.2355	0.970049	1.38564	0.826042	1.17682	0.999521	1.25281	0.919074	1.15593	0.309768	1.3325	1.64105	0.952196	0.469079	-1.03634	-1.0854	0.776984	0.423008	-1.15399	-1.01253	1.10767	1.77481	1.03639
GFI1_01	-0.82079	-1.13029	-1.04936	-1.12148	-0.736992	0.584479	-0.782706	0.445782	-0.947899	0.75196	0.132103	0.755987	1.35123	1.16907	1.18369	-1.41436	-0.853896	-1.21671	0.424169	-1.05043	-0.680642	0.636778	-0.974574	0.41256	-0.918545	0.539393	0.976146	0.847182	1.08017	-1.03575	1.9194	0.220747	0.633975	-0.978771	1.4828	1.44266	1.16621	0.652004	0.984601	0.762193	-0.96569	-0.881133	1.2993	0.970778	-0.75095	-0.915854	0.330808	-0.853105	-0.774159
XBP1_01	-1.30696	0.701347	-0.896902	0.390044	-0.967934	-1.02247	-0.947501	-0.969662	0.742032	0.840646	0.593019	0.977395	2.18939	1.16007	1.14593	0.849665	-1.16855	-1.10427	1.20706	-0.907483	-1.43695	-1.46707	0.537954	-0.90532	-1.05233	0.443913	0.265524	-1.2575	0.82531	1.1315	-1.02044	-1.13498	0.801506	0.576422	0.961122	-0.874815	0.559365	-0.936751	-1.16233	0.83009	0.90695	1.07551	0.174957	0.710686	-1.19081	0.634541	0.675362	1.11827	1.56803
TATA_01	1.00212	-0.954401	0.711957	-1.23048	1.27723	1.07226	0.972696	-0.310157	0.882547	0.764223	0.764164	-1.74051	-1.30767	-1.8176	-1.15803	-0.992235	1.04393	0.935649	0.567854	0.567823	-0.924356	-1.08221	0.884703	0.566272	1.03658	-0.782299	0.881455	-0.989699	1.11267	0.752048	-1.07504	0.925234	0.790091	0.726004	1.14193	1.02318	-0.925811	0.556413	-0.982607	0.892121	-0.935211	-0.854983	-1.33687	-1.39709	0.682764	-1.0077	1.08622	0.705257	0.739514
NRSF_01	0.808523	0.610631	0.654214	0.519992	1.09155	1.09805	0.767182	0.527013	0.56084	1.4021	1.03604	-1.43878	-1.00054	-1.4167	-0.837657	-1.36351	1.15381	0.856356	0.925493	0.91932	0.55161	0.676544	0.7253	0.57511	1.03215	0.657127	-0.766573	-1.54819	0.930182	-0.840459	-1.11247	0.749206	-1.30142	-0.76164	1.0392	1.0359	0.6988	-0.508812	-0.561013	-0.899529	-1.46247	-1.80452	0.430743	0.670381	0.891956	-1.4047	0.411036	-1.38073	-1.16469
CCAATNNSNNNGCG_UNKNOWN	0.782412	1.01628	0.759421	0.587013	1.09597	0.32982	0.841643	2.18108	0.459322	1.66137	1.09939	-1.10365	0.899865	-1.32171	0.574138	-0.886482	0.36579	0.885324	1.17635	1.09009	-0.999035	-0.972661	-0.86236	-0.949292	0.762099	0.183922	0.373252	-1.15804	-0.837756	0.564296	-1.36325	-1.04305	-0.989913	-0.855063	-1.09343	-1.1239	1.40771	1.00678	0.799732	-1.24511	-0.949047	-1.08258	-1.0117	-0.970651	-1.1123	-0.945875	-0.827299	1.01082	-1.05462
RREB1_01	-0.755869	-1.00833	-0.527878	-0.674864	0.825176	1.41143	1.45661	-0.571686	-0.343844	0.898752	-0.434599	0.487821	-0.470079	-0.411147	-1.1368	-0.926489	-0.967424	-1.02761	0.873452	-0.7109	-0.665803	0.667855	0.902519	1.05675	-1.14506	-1.00578	-0.435411	1.06682	1.07992	1.18364	0.774123	-0.489029	-0.740613	-1.14775	1.83564	1.27302	1.85313	1.28267	1.47898	0.734371	-0.631585	-0.992723	-0.53901	1.81959	0.793894	-0.818632	1.48024	0.917482	-0.562783
ISRE_01	-0.868814	-0.536653	-0.929532	-1.16031	-0.709733	0.506706	0.99706	-0.518053	1.10364	-0.846203	0.921847	-0.767326	1.90906	1.1298	-0.507218	-0.631722	-0.841566	-0.836125	0.648251	0.947603	1.09739	1.4787	-0.772732	0.936287	0.887819	0.610344	0.600879	1.307	0.764547	0.92297	-0.882889	-0.684305	-0.972273	-0.96626	-0.676164	1.51057	1.70785	1.97992	-0.722923	-0.822964	-0.916278	0.874015	1.30386	0.891454	-1.11321	-0.908186	0.684111	-0.649981	-0.812395
HLF_01	-0.859982	0.303029	-1.04951	-1.07734	-0.993907	0.307383	-0.967794	-0.928721	-1.0095	-0.776257	1.04705	0.579565	0.964799	1.99873	1.70577	1.93773	0.590316	-0.924374	-0.763493	-1.08165	-0.87468	-0.842893	0.562974	0.722562	-1.06801	0.692184	-0.865034	1.41466	1.2441	1.20996	1.1304	0.948184	1.49169	1.01353	0.576114	0.465677	0.469993	-0.92112	0.72332	0.177125	-1.18903	-0.901459	1.10543	-0.825741	0.416268	-1.30489	0.0884951	1.54443	-1.08142
OLF1_01	-0.844743	0.644617	0.529748	-0.615673	0.649974	1.26104	0.999844	0.480373	0.427615	0.727271	-0.591201	-1.33234	0.865263	-1.41679	-1.22708	-1.62763	-0.719549	-1.0224	0.573411	0.565618	-0.845116	0.477653	-0.931848	0.277954	-0.699196	0.684938	0.636991	0.690933	1.21478	1.13855	0.905425	0.574557	-1.09229	1.27656	1.4661	1.3546	1.31292	1.14371	-0.707367	-0.484206	-1.23599	-1.08736	-1.0981	1.03967	1.35939	-1.28803	1.33081	0.938986	-0.93427
AML1_01	-0.894655	-0.813565	-1.02886	-1.17704	-0.64831	-0.830157	0.629558	-1.52353	-0.562872	-0.925656	0.954211	0.558676	2.39061	1.35546	0.945057	-0.665071	-1.31488	0.665422	-1.16919	-0.765325	-1.53872	-0.969285	-1.10384	0.787347	-0.694807	-0.764968	1.0988	0.668594	1.01175	0.898909	0.739888	1.21386	1.06327	-0.840961	1.39884	1.54837	-0.588885	0.718048	-0.785707	0.540187	-0.868146	0.498969	0.740729	-0.671113	0.978191	-0.776971	0.842145	0.77206	-0.610864
P53_02	-0.971732	0.537425	-0.916333	-0.614066	-0.87334	-0.724788	0.848664	-0.817367	0.681093	1.78997	0.31072	1.19443	0.722421	0.345666	-0.783939	-1.11081	-0.796378	-0.907323	-0.83651	-0.837075	-0.883122	1.04767	0.689941	1.83324	0.437868	-0.875187	0.822462	-0.875153	0.810441	0.99133	0.901172	0.969087	-0.927189	-0.705115	1.71332	1.38395	1.36377	1.78713	-0.813304	-0.939868	1.60862	-1.12974	-0.929379	1.30758	1.06312	0.483178	1.16041	0.965326	-0.911421
LMO2COM_01	-1.13005	-1.075	-1.07672	-0.97051	0.467848	0.254134	-0.835615	-0.818522	0.971369	0.455374	0.345172	-0.88522	-0.97608	0.918597	0.834552	-1.18429	-0.941259	-0.84643	0.0504963	0.982277	-1.07675	-0.810253	-0.810981	-1.05072	0.482771	0.643288	1.25064	-0.883083	1.82578	1.06426	-1.00366	1.56354	0.85151	1.28889	1.57881	1.70252	0.583556	0.777791	0.435809	-0.721574	-1.29682	-0.992958	-0.791197	1.05199	1.95006	-0.864903	1.23266	0.358123	0.430479
LMO2COM_02	-0.87214	0.279487	-0.897514	-0.94466	0.764983	0.775586	0.713704	0.705378	0.939644	0.600914	0.60155	-0.969615	-0.872199	0.720039	0.696587	-0.989971	-0.934624	-0.907477	-0.882343	0.247826	0.406288	1.05556	-0.884997	-0.895759	-0.881321	-0.846343	1.74021	-0.954986	1.80349	0.923923	-0.893386	0.993182	1.55858	0.522131	1.87929	1.68665	1.0928	0.250718	-0.92117	-0.972393	-0.919615	-0.894925	0.828009	0.828797	1.41019	-1.10083	1.71207	-0.911144	-0.944037
MIF1_01	-1.07789	-1.27528	-0.669292	1.12272	1.02891	1.18551	1.48321	-0.648695	-1.71906	-1.00439	-0.891827	0.94552	-0.755687	-1.46194	-0.275151	-0.591701	-1.49113	-0.510907	-0.62219	-0.854081	-0.979325	-0.94791	-1.01937	-1.13251	1.24604	-0.268689	1.09122	1.25216	1.18374	1.04509	0.924116	0.96771	1.20308	0.971973	-0.536002	-0.754576	-0.257058	-0.466908	-0.92847	1.51799	-0.562136	1.31451	1.09589	1.08647	1.37864	-0.861026	-0.572746	-0.756359	-0.640679
RFX1_01	-0.802821	-1.23895	-0.978908	-0.190002	1.1952	0.974228	1.37004	-1.00528	-1.00091	-1.04127	-0.59526	-1.20868	-0.680886	-0.873451	-0.693323	-0.530341	-1.40333	-1.18069	0.94567	-0.65211	-0.57236	1.15883	0.969036	0.951846	-0.57011	-0.302107	1.06864	1.39685	-0.551296	1.20885	1.41921	1.25575	1.23079	1.04481	-0.671628	-0.853896	1.22013	1.27096	-1.43904	1.0072	-0.665779	-0.483788	-0.231655	1.32418	1.3048	-0.448319	1.19721	-0.841248	-0.625961
CCANNAGRKGGC_UNKNOWN	0.763937	-0.702238	-0.672876	-1.21723	-0.740802	0.680574	0.990316	-1.41524	-0.938813	0.719738	1.05601	0.781079	-0.513583	1.12071	-0.724952	-0.600783	0.745951	0.647096	0.611618	-0.583383	-0.853315	-0.7402	0.571854	-1.10612	-1.21896	-0.726329	0.920073	-1.08118	1.63327	1.06541	1.04411	0.608544	-1.37868	-1.29886	1.28359	1.33567	-0.715894	0.858931	0.868547	0.555632	-1.21393	-0.851849	-0.448748	1.0828	1.34821	-0.895201	1.4831	-0.802635	0.724385
RFX1_02	0.776274	0.679503	0.529825	-0.733181	1.21138	1.7221	0.836361	0.685468	0.421403	1.41648	1.40952	-0.809298	-1.24475	0.351973	-1.24221	-1.00781	0.609575	0.765312	1.51431	1.48011	0.544141	1.43883	1.2761	1.56449	-1.0634	-0.641465	-1.01395	-1.04449	0.88518	0.572508	-0.628821	0.231534	-1.07456	-1.27518	0.501644	0.596152	1.14532	0.561708	-1.05296	-1.22052	-0.891233	-1.2595	-0.957793	0.758388	0.72447	-0.966222	0.91304	0.326427	-0.768156
TCF11MAFG_01	-0.715684	1.52109	0.938932	-0.667183	0.710858	1.43467	-0.68992	1.27984	1.59268	-0.773343	1.07316	0.72087	-0.527214	-0.845524	-0.930452	-0.80079	1.59309	-0.632308	-0.74342	-0.765256	-0.635189	-0.981376	1.55994	1.22954	0.728374	-0.69022	-0.793858	-0.753116	-0.824916	1.21881	-0.719536	-0.672993	0.952875	1.29973	-0.735269	-0.874433	-0.691193	-0.686177	-0.585781	-0.798846	1.149	-0.592823	-0.702053	-1.10332	-0.698742	-1.09607	-0.746986	-0.733115	-0.560294
TCF11_01	-0.941574	-0.942643	-0.926269	-0.73626	-0.917809	-0.788239	1.50461	-0.89478	-0.854988	-0.847005	-0.663507	0.922938	2.35796	2.51258	-0.730272	0.581226	-0.721172	-0.866151	-0.869638	-0.790327	-0.738266	-0.689403	-0.768466	-0.723499	-0.727134	-0.740192	0.990993	0.618774	0.306498	1.53188	-0.673986	0.313343	0.628006	-0.736462	1.2462	1.13592	-0.728272	-0.817879	1.19691	0.733361	-0.753915	0.62473	1.06937	0.596462	-0.651793	-0.695237	1.79208	1.10097	1.27994
NFY_01	1.08951	0.681574	0.406757	-1.68378	1.02211	0.126831	-0.00893505	1.90665	0.604175	0.385276	0.56557	-1.44105	-0.268964	-1.41532	0.371014	0.121706	0.860274	0.961983	1.23881	2.0313	0.151366	-1.44443	0.398795	-0.210116	0.173764	-1.50873	-1.48466	0.668148	-0.620245	0.287602	-1.64655	-1.39636	0.116925	-1.41128	0.0127962	0.267144	-1.78786	-1.50492	-1.55174	-0.00716022	-0.109798	0.577812	-0.467618	-1.4245	0.361995	0.463852	-0.382914	-0.179908	0.705196
HFH3_01	-0.916504	0.91392	-1.00778	0.433704	-0.998787	-0.950392	-0.22917	-1.07117	0.380203	0.570298	0.316025	0.332492	2.02527	0.172711	2.2636	-0.974594	-0.852208	-0.976915	-0.916824	-1.00882	0.00582174	-0.897174	0.180064	0.281169	-0.94338	-1.06618	0.270683	1.56319	0.191824	1.17715	1.46411	0.791602	2.44852	1.14466	0.418286	0.303557	1.16711	-0.974635	0.695007	0.844751	0.0960545	-1.0577	0.528415	-0.12496	-1.00392	0.652902	-0.927409	1.14269	-1.01477
FREAC2_01	-0.800473	0.628706	-0.994736	-0.881633	-0.97803	0.795897	0.555164	-0.829145	0.27634	-0.815738	-0.799523	1.1249	0.776379	0.818423	1.19254	-1.0833	0.405185	0.50608	0.395786	0.309191	-0.750215	-0.933426	-0.817702	-0.869437	-0.974548	-0.969403	0.457022	1.49501	1.60126	1.03963	0.692767	1.49489	0.814735	-0.744351	1.61075	1.83432	1.51234	0.839682	0.825498	-1.03393	-1.21224	-1.08081	-0.789686	0.952467	0.493341	-1.05969	1.50521	1.81887	-0.840193
FREAC3_01	0.440098	0.406487	-1.06415	0.269984	0.493489	0.537975	1.06055	0.915394	0.561602	0.520015	0.74083	1.05396	-1.22656	1.09888	0.229943	0.272658	-0.986874	0.80354	0.521681	1.22016	0.314945	0.290333	0.217408	0.128669	-1.15934	0.498739	1.4884	-1.31214	0.688768	0.302799	-1.17641	-1.18342	-1.1722	-1.53214	1.40788	0.562335	0.598795	0.801663	1.52314	1.10034	0.331806	0.193167	0.49415	0.672613	1.20448	0.398569	0.985563	0.836529	-1.01956
FREAC4_01	-1.05562	0.926508	-1.15531	-0.988076	0.620609	0.944404	1.30747	0.375634	0.471	0.173302	0.349443	-1.12126	0.418764	0.592941	0.40409	-0.997032	-1.24106	-1.05125	-0.00167854	0.18692	-1.28167	-1.23421	-1.01216	-1.03166	-1.25071	-1.21196	1.25913	0.722529	1.62731	1.33344	0.456325	2.04106	0.983474	0.110178	1.29475	0.959241	0.942352	1.28597	0.790494	-0.982407	0.245388	-1.07526	0.569424	-0.929961	-0.877962	-0.880251	1.6774	1.24216	0.700138
FREAC7_01	1.30763	1.30479	0.574745	0.645942	0.0541161	0.716914	1.19987	-0.90509	0.621357	2.91985	1.03422	-0.937454	0.690997	0.883163	0.599221	-0.9527	-0.855285	-0.88012	-0.930699	1.02839	0.524708	-0.833623	0.281071	-0.858046	-0.957106	0.549283	0.999531	0.512506	1.78238	1.61635	-0.931318	1.0267	-0.908281	-0.87751	1.23344	0.787424	-0.875444	-0.916173	0.754016	-0.873022	0.565769	-0.912032	-0.932932	-0.83752	-0.93153	-0.965906	0.347714	-0.852414	-0.948238
HFH8_01	-0.714273	1.25685	-0.849826	1.02608	-0.818391	-0.808687	0.172403	-0.899744	-0.744248	-0.869528	-0.68425	1.53356	1.4829	0.768788	1.63429	0.812895	-1.05139	-1.06223	-1.32699	-0.897258	-0.812874	-0.829866	-0.703043	-1.19752	-0.845324	-0.730568	1.27151	0.856937	1.1184	1.1687	1.12554	1.28368	1.53733	0.939956	1.38752	0.541073	0.779969	-0.830324	1.25275	0.967169	-0.878594	-0.737848	1.03713	-0.769796	0.680739	-1.09874	1.15833	1.36849	-0.958077
CCAWNWWNNNGGC_UNKNOWN	-1.29077	-0.992123	-0.765049	1.00929	-0.82221	-0.459565	1.3525	-0.904709	-0.671546	0.868634	-0.578871	1.38571	-0.500472	-0.649762	-0.499872	-1.03442	-0.539499	1.41715	-0.80742	-0.671732	-0.609397	-0.422448	-0.518631	-0.838469	2.13189	-0.865865	1.10662	1.64356	1.75612	1.94556	1.65448	1.03042	-0.800576	0.606844	1.06125	-0.567066	1.19158	-0.780899	1.46752	0.80292	-0.861263	-0.838603	-0.554609	-0.65954	1.3431	-0.411914	1.81897	0.618804	-0.685918
NFAT_Q6	0.848578	0.710751	-0.865391	1.29701	-0.90498	-0.851768	0.242962	1.31931	-0.863718	-0.916863	-0.903829	0.0726728	2.79953	2.62435	0.648281	0.475751	-0.905574	-0.905338	-0.906267	0.198703	0.865573	-0.902194	-0.921009	-0.939322	-0.865144	-0.864743	1.73102	1.35117	0.278442	-0.901935	0.690245	-0.880558	-0.87359	-0.914256	2.02268	0.346212	0.0832394	0.29282	1.22512	0.692776	0.719749	0.2903	0.332399	-0.874796	0.481363	1.12185	0.351142	0.985668	0.792166
MYCMAX_B	-0.80177	-0.717508	-0.596592	-0.850167	-0.691423	-0.648917	-0.603284	-0.771265	-0.793113	-0.736409	-0.700544	-0.882983	-0.57072	-0.72121	0.52697	-0.830647	-0.785696	-0.803328	1.43554	-0.639134	-0.638192	0.644897	-0.688505	-0.804115	-0.670245	-0.859366	0.926459	1.22389	1.51643	0.875969	0.808371	-0.632367	0.819277	1.27109	1.19227	0.855962	2.28537	2.60275	1.24177	1.73678	-1.00374	-0.736691	-0.926868	1.61253	0.484807	-0.955799	2.18951	0.332915	0.402478
PAX3_B	1.34577	1.13881	0.764165	-0.643949	-0.561715	-0.813012	-0.795506	-0.795026	1.44351	-0.866917	-0.698511	-0.708804	2.37389	0.889817	1.07019	-0.803756	-0.602885	1.23969	-0.596972	-0.75014	-0.668908	-0.608108	-0.961834	-0.810669	-0.473358	-0.837774	-0.811113	-0.842553	-0.805824	-0.821307	-0.761975	-0.537455	2.23315	1.23518	1.13275	-0.823587	-0.823949	-0.971109	-0.610274	1.82157	-0.738695	-0.663206	0.56415	-0.873022	-0.450062	-0.569258	-0.615553	0.70369	-0.566298
PAX8_B	-1.02592	-0.892352	-0.772915	-0.553153	-0.90117	-0.722032	0.774511	0.863044	-0.537395	-0.592765	-0.909437	-0.695805	1.17828	0.915159	-0.580998	-0.75209	-0.995558	0.913742	-0.668835	-1.03805	-0.76912	1.33619	-0.994339	-0.477478	-0.710842	-1.04843	-0.593341	1.18578	0.844693	-0.624099	2.4089	-0.565668	-0.719812	-0.635774	1.63362	1.03426	1.23554	0.488092	1.18571	1.42564	0.752457	-0.855316	-0.829516	1.9369	1.27937	0.708866	1.1848	0.856061	0.845914
WHN_B	-1.03762	0.41964	0.185281	1.47626	-1.03431	-1.1519	-1.04779	0.457023	-1.21694	0.450858	-1.33499	-0.09715	1.78431	0.102704	1.3091	-0.929762	-1.13684	-0.929045	0.628712	-1.21219	0.809416	0.596169	0.33556	0.231015	-0.933725	-1.19236	-0.0420599	1.14754	0.496056	0.0898989	1.91438	0.474079	1.91438	0.882492	0.297705	-1.1637	1.71195	0.703871	0.12512	-1.10338	0.521515	-1.29907	-0.97893	0.821677	0.722357	0.506659	0.427446	1.17658	-1.17019
ZF5_B	0.660727	-0.914631	-0.820336	1.37984	0.549386	0.948373	1.29046	0.612076	-0.672607	0.571524	0.806354	-0.792523	-1.10373	-0.918114	-0.70284	-0.81656	-1.18289	-0.719739	0.953219	-0.558894	-1.08077	0.770029	-0.514108	-0.889893	-0.908443	-0.975437	0.690144	1.41171	1.08885	1.00921	1.6986	1.42031	-1.16131	-0.742995	1.04453	0.720687	1.58529	1.63149	0.685258	-0.751519	0.559875	-1.1526	-0.930109	2.01617	0.674138	-0.812211	0.790079	1.0468	-0.762154
ATF_B	0.71071	1.78524	1.00474	-0.764964	0.479173	0.383189	-1.04279	0.450576	0.72772	0.788467	0.560932	-1.29891	1.23448	0.339066	1.00102	0.421964	0.876403	0.353781	0.856749	0.235148	0.678684	0.8247	0.321681	0.772653	-1.14345	0.409672	-1.45534	0.323542	-1.4682	-1.11469	0.634546	-0.958298	1.66257	0.93741	0.655157	-1.37752	-1.15271	-1.01481	-1.75847	-1.36302	1.35721	-1.08602	-1.25009	-1.06642	-0.913151	0.464999	0.0885184	-1.2918	0.184971
ETS1_B	-0.845683	-0.894828	0.340704	0.784229	-1.03822	0.430761	-0.0215297	-1.0467	0.26844	0.539128	0.654655	-0.932054	0.633667	1.51327	-0.9838	-1.21265	-1.07195	-1.07576	0.757141	0.996549	1.52706	1.39237	0.829207	0.767431	-0.936175	-0.962396	0.207184	0.207139	1.13294	1.33259	0.80127	0.536301	-0.949281	-1.14832	1.64582	1.35937	1.27269	1.48397	0.84056	-0.919415	-0.978646	-1.01712	-0.925464	0.952794	0.583268	-1.0645	1.10111	0.154757	-0.964096
ETS2_B	0.509612	0.799321	-1.02945	0.500237	-1.09321	-0.105745	-1.1206	-1.24021	0.68245	-1.13335	0.522835	0.626879	2.0412	2.30238	1.51025	0.797121	-1.05073	-1.18103	0.402549	0.323556	0.0722234	0.817661	0.0406767	-0.147342	-1.41467	-1.18563	0.307688	-1.06443	1.00985	0.632154	0.432824	-1.13241	0.642162	-1.36293	1.59877	0.73577	1.07152	0.801388	0.142902	-1.0744	0.631846	0.596848	0.22555	0.305789	1.32816	-1.40117	1.11926	0.605896	0.355978
GABP_B	-0.617204	-0.70816	2.05775	1.15963	1.30665	0.739185	-0.611418	1.46211	-0.666212	1.14205	1.2603	-0.98602	-1.13108	-0.917372	-0.670196	-0.588863	-0.718065	0.765515	1.59574	0.989853	0.927103	1.73317	0.952174	0.695459	-0.740735	0.768636	-1.09334	1.25281	-0.843339	-0.530782	-0.577485	-0.773009	0.917716	-0.610561	-0.771123	-0.672569	-0.59979	-0.585004	-1.18991	-0.86874	1.82108	-0.832848	-1.27497	0.887834	-0.954332	-0.698741	-0.591874	-0.610887	-0.786312
CCAWYNNGAAR_UNKNOWN	-0.606418	-0.626659	-0.703032	0.938639	-0.863309	-0.613927	-0.640822	-0.625517	-1.07468	-0.751436	0.820071	1.0195	1.26294	-0.877943	-0.954904	-0.860095	1.54431	-0.772873	-0.852299	-0.862316	-1.03602	-0.961343	-0.893578	-0.825381	-0.753094	-0.793139	1.45809	0.983492	-0.770733	0.767144	0.465138	-0.706893	1.18247	1.47789	-0.746805	1.19924	-0.625006	0.718795	1.18749	-0.85661	0.818184	-0.993567	0.587786	-0.816359	1.09829	1.45488	0.587049	-0.933716	1.29756
OCT1_B	-1.45767	0.409178	-1.25311	-1.00675	-1.2053	0.342199	0.0917144	-1.39232	0.542846	-1.15548	0.453306	1.79965	1.47901	0.935548	-0.975591	-1.12586	-0.994578	-0.985083	-1.20677	0.528681	-0.905203	0.237052	-1.00058	-1.04835	0.280135	0.72842	-1.27437	0.483474	1.45054	0.52812	0.25912	0.806106	0.620788	1.52658	1.16556	1.16544	0.675311	0.947062	0.808554	0.396976	0.245624	-1.10099	1.23687	-0.918001	0.598128	-1.16751	1.50124	1.67327	1.08713
GATA1_05	0.76543	-1.0218	-1.02767	0.507332	-1.04416	-0.912153	0.655884	-0.953703	-0.870211	-0.841271	-0.826789	0.695	1.45313	0.418377	1.07158	0.761991	-0.94105	0.689876	-1.03945	-1.13179	-1.54765	-1.0869	-1.18826	-1.06778	1.06494	0.247253	0.718625	0.352953	0.776071	0.336699	0.735141	1.3372	0.664038	1.85062	2.39269	1.72993	1.08511	0.934933	-0.91804	-0.966713	0.952702	0.830102	0.39395	0.256684	0.865011	-1.26225	0.389243	0.287563	0.698886
PAX3_01	0.973451	1.33665	-0.626954	-0.656198	-0.580146	1.16203	-0.593566	0.803161	1.05491	1.22341	1.56021	-0.958005	-1.012	1.03234	-0.85885	-0.857198	1.55604	1.38948	1.78722	1.33262	1.1893	0.876834	1.2202	1.06109	-0.867523	0.785859	-0.804484	-1.01769	-0.754296	-0.5721	-0.536195	0.8524	-0.863197	-0.830955	1.24767	0.91441	-0.68848	-0.549789	-0.778431	0.738693	-0.805862	-1.16642	-0.83458	-0.670548	-1.08261	-1.13674	-0.655881	-0.511374	-0.84433
PAX4_01	-0.780668	-0.965121	-0.83478	1.25267	0.167563	0.795049	0.865453	-0.802009	-0.0264537	1.01377	0.388078	-0.879217	-0.890339	-1.02065	-0.834463	-1.11503	-0.937053	-0.857586	0.812306	-0.154711	-1.03634	-0.75062	-0.825773	-0.736244	0.691354	-1.03844	0.593539	1.11228	1.53583	2.0429	0.808236	1.03864	-0.836263	0.182602	1.51691	1.37695	1.50578	0.994073	0.689439	0.700099	-0.999418	-1.22949	-1.05255	1.69411	0.833684	-0.847214	1.4572	0.823339	1.27996
PAX4_02	-0.681286	-1.28948	-1.63214	-0.820394	-1.36485	-0.921855	1.08958	-0.829487	-1.04296	-0.903099	0.808371	0.710822	0.664872	0.698833	-0.852786	-0.828364	0.463139	-0.871256	-1.11005	-1.24634	0.708788	-0.684721	0.390141	0.664286	-0.894803	-1.14472	1.6673	1.0981	0.655327	0.785941	1.20838	1.20575	0.376629	0.774143	0.960138	0.597079	0.850841	0.710227	0.979399	0.599144	-1.29838	-1.22168	0.71243	1.56275	0.786905	0.425608	1.253	1.85861	0.72646
PAX4_03	-0.579818	-0.796562	-0.555206	-0.853654	-0.512757	0.483788	0.710236	0.400979	-0.70797	-0.618932	0.576794	0.643035	-0.850499	-0.703158	-0.661566	-0.530831	-0.969179	-0.633904	-0.510254	-0.551993	-0.819462	-0.470269	-0.54166	-0.597658	-0.802174	-0.822065	0.427123	1.68767	1.67964	1.73623	-0.749936	1.19038	-0.807589	-0.699067	1.75808	1.54557	2.20361	1.43341	1.37146	0.60541	0.538651	-1.05003	-0.498748	1.61196	1.52141	-0.683954	1.44365	1.47903	0.541628
PAX4_04	-1.01511	-1.05751	-0.736708	1.52803	0.729473	0.464315	0.497153	0.570176	0.433766	-0.832679	-0.783828	-0.883849	0.652927	0.605086	-0.881091	-0.850012	-1.00579	-0.85732	0.771946	-0.850904	-1.00968	-0.941975	-0.881738	-0.869979	-0.978614	-1.12233	-0.885873	2.20633	0.954413	0.849525	1.40538	-0.873585	0.576191	-0.851129	1.90449	1.71892	1.22598	0.96992	-0.795039	0.0593727	0.877362	-1.06765	0.292823	1.17569	0.471337	0.652913	1.29619	2.05999	-0.843633
MSX1_01	-0.234843	1.01524	1.25405	2.45762	-0.8006	-0.573525	-0.348706	1.18522	1.44283	-0.726164	-0.588446	-0.447222	1.30929	1.66209	1.46052	1.9102	-0.699519	-0.65016	-1.07587	-0.635015	1.37158	1.67475	-0.363954	-0.396714	-0.571831	-0.316302	-0.526762	-0.561751	-0.510153	-1.17486	-0.241817	-0.602208	1.28855	-0.530329	1.2255	1.09344	0.921795	1.0982	1.11952	-0.834175	0.829619	1.3096	-0.654201	-0.785451	1.06635	-0.741899	-0.885452	-0.795148	1.00426
HOXA3_01	-0.833615	-1.25559	0.704223	-0.905377	-0.700737	-1.09974	-1.42093	-1.0176	-1.15699	-1.01415	0.966149	0.559833	-0.455398	1.26968	-1.3816	1.28749	-0.838708	-0.601283	-1.11379	0.768451	-1.19435	-0.757421	-0.594863	-1.12382	0.508706	1.03103	0.550167	0.875042	0.905401	-0.834646	-1.02317	-1.36251	0.920102	0.640364	-1.48936	0.990807	-1.57858	-1.41376	-0.50948	1.00238	1.1556	1.19424	0.769222	0.676124	0.767047	0.730458	1.07989	0.853225	0.913904
EN1_01	-0.947564	-0.880866	-0.90669	0.50217	-0.774617	-0.625853	0.949146	-0.889761	-0.73561	-0.605435	-0.641732	1.62243	1.22508	1.82109	-0.773962	-0.654644	-0.575055	-0.791859	-0.798671	-0.599693	-1.07397	-0.801249	-0.690994	-0.627622	-0.568392	1.35677	1.98258	-0.594838	1.9053	-0.659655	-0.735461	1.23173	0.438201	0.791898	0.939345	1.47105	-0.70456	1.09059	-0.546299	-0.576284	-0.549595	0.656276	1.57397	1.19021	-0.601949	1.11102	1.79301	1.11317	0.909054
CCCNNNNNNAAGWT_UNKNOWN	-1.14118	0.711272	-1.01322	-1.28415	1.30823	1.2736	1.21239	-0.781348	1.33539	-0.774465	1.6631	0.539373	0.354176	0.478424	0.444203	0.364728	-0.750413	-0.8135	-0.712007	1.4436	-1.34056	-0.825173	1.70478	1.39139	-0.822301	0.633478	-0.996042	-0.772992	0.805936	0.640732	-0.938504	1.64229	-0.866121	-1.04143	-0.743716	0.885887	0.78692	1.05039	0.6059	-1.02709	-1.13207	-0.886244	-0.847994	-0.817931	1.11394	-0.862298	1.27965	0.374545	-0.870902
AMEF2_Q6	0.743495	-0.78452	0.6516	-1.10222	0.911995	0.573309	-0.860975	1.1076	0.560385	0.867878	0.453157	-1.00858	-0.700993	0.779203	0.929074	-1.37822	1.02265	0.554416	0.752284	-0.973847	-0.681014	0.619233	0.602193	0.806089	-1.57161	0.515182	-0.892138	0.493226	-1.01097	-0.886226	1.43086	0.886589	0.566234	-1.0172	2.04457	0.910972	1.07517	-1.4278	-0.825879	-0.773315	0.953735	-1.95167	-0.718353	1.05762	1.93666	-0.894457	1.09192	0.747214	0.68339
MMEF2_Q6	0.388818	-0.961659	1.03715	-0.70275	-0.904743	0.797522	0.527187	-0.99767	0.448987	1.34169	0.460298	-0.866266	-0.784756	-0.617841	0.846678	0.865833	0.75087	-0.665403	-0.852882	-0.926072	-0.772467	1.06761	0.928902	-0.817872	-0.842208	-1.08796	1.05652	1.30246	1.21583	0.954749	1.39586	1.39488	0.995315	-0.950953	1.37589	1.71243	1.50428	0.504175	0.623211	-0.761203	1.39301	-1.28132	-0.69903	0.677822	1.5147	-0.972123	0.628684	-0.563573	-1.1401
HMEF2_Q6	-0.657193	0.938135	0.705325	-1.00548	-0.520567	-0.141129	-0.883998	0.853505	0.627667	0.87355	0.682032	-1.3336	1.09393	0.822201	1.04435	-0.551286	0.618876	-1.06546	0.711468	-1.13046	0.792189	1.08254	0.867954	0.81936	-0.69913	-0.862813	0.705996	1.05106	-0.461139	-1.06059	1.13537	-0.372592	1.08685	-1.23009	1.04733	0.62291	0.720333	0.792099	0.636015	-0.33667	0.895687	-1.83151	0.6745	-0.601167	1.15485	-0.71425	0.698801	0.873668	0.713592
RSRFC4_Q2	-0.33951	-0.872701	-1.05135	1.94205	-1.43873	-0.658555	0.811443	-0.837963	1.09685	1.27398	-0.871641	-0.737556	1.07956	1.00806	0.982164	0.803561	-0.439545	-0.764529	-1.45854	-1.37598	0.905677	1.16561	0.88342	0.953414	-0.850273	-1.24304	-0.418746	1.30965	1.60989	-0.471202	0.876099	-0.633017	0.671116	-0.97557	1.02788	1.06114	0.901062	-0.903838	1.06212	-0.757205	0.711452	-0.777543	1.19596	1.48619	1.08552	0.560109	1.05725	0.901554	0.885265
SOX9_B1	0.909274	0.741385	-0.319138	-1.26703	-1.22753	0.843562	-1.35315	-1.19365	-1.23355	-0.0583371	0.361543	-1.19266	0.756351	0.671038	1.07291	0.645826	-1.19937	0.406089	0.0259543	-1.26127	0.323996	-0.13462	-1.22411	-1.24746	-1.21013	-1.1955	0.87078	1.41631	0.712559	0.141808	1.55074	1.53181	1.16067	1.0117	1.88484	0.264715	0.948339	0.317043	-0.130355	0.543801	-1.36405	-1.32935	-1.17731	0.969259	1.11654	-1.22714	0.715133	1.50186	0.249531
HNF4_01_B	0.481868	0.526984	0.524137	-0.996336	0.850479	0.958277	1.02807	-0.500108	0.690501	0.51784	0.705284	-0.810661	-0.722014	1.02969	-1.41531	-1.07799	-0.517344	-0.65398	0.677657	0.646127	-1.04442	-0.702729	-0.775716	0.763459	-1.06093	-1.14961	-0.949641	0.86332	1.16577	1.13952	1.08037	1.4247	-0.558786	-1.76438	1.57617	1.56998	1.18247	0.918056	-0.565137	0.621225	0.600919	-0.892336	-1.1251	1.33336	0.807842	-1.24367	1.17546	0.782608	-0.718865
AREB6_01	-0.902667	0.512029	-0.94133	-0.909789	-0.908339	0.227986	0.960232	-1.02393	-0.839939	-0.808748	-0.905705	0.982784	0.430773	-0.866346	-0.909831	0.910802	-0.832813	-0.840556	-0.859213	-0.923003	-0.971418	0.769298	-0.898316	-0.851311	-1.21066	-0.868667	1.28081	0.802111	1.13707	0.982543	1.38091	2.22611	0.444183	0.620569	1.54726	1.59077	1.53704	1.67426	-0.828384	0.739172	0.599181	-0.904966	0.303165	0.693629	1.57246	-0.914127	1.23447	0.928133	0.841867
AREB6_02	-0.671446	-1.54627	-0.544849	-0.758114	0.626444	0.822515	0.654328	0.581767	-0.63898	0.997701	-0.961821	-0.982654	0.904169	-1.71405	0.73246	0.389281	-1.0775	-1.33902	1.12502	0.649799	-1.56343	-0.88043	-0.622376	-1.31093	1.02911	0.587307	0.956145	0.734472	-0.863626	-1.44973	0.567659	0.737497	1.38925	0.913142	1.14987	1.04608	0.882169	0.72576	0.620984	-1.31388	0.697989	0.772918	0.557146	-1.01406	-1.09907	-1.15929	-0.837599	-1.41605	-1.30243
AREB6_03	-0.665893	-0.757839	-0.571074	-0.83846	-0.88276	1.30459	1.20185	-0.747854	1.16995	1.88479	-0.535286	-0.895756	0.45045	-0.885241	-1.63067	-1.09622	1.13416	-0.531784	0.910767	0.750299	0.46043	0.828383	-0.796928	0.659755	-0.948594	-0.579585	-0.840569	-1.06674	0.746962	-0.893087	1.24554	1.26378	-0.698784	-1.16749	1.06375	1.59519	0.858153	-0.785461	0.681686	-0.86255	0.876477	-1.26018	-0.821032	-1.01894	2.24052	-0.730584	-0.736419	-0.917151	0.43989
AREB6_04	-1.0521	-0.968363	-0.986638	-0.832437	-1.03484	0.305623	0.633511	-1.28103	-0.990848	-1.00704	0.608087	0.895827	0.729781	0.952929	0.444151	1.21712	-0.836193	-1.42641	-0.990329	-1.17953	-1.17836	-0.796116	-0.936357	-0.966288	0.245031	-0.763842	1.064	1.36409	1.5819	1.15958	1.52316	1.46584	-0.811175	0.185336	0.986797	1.00505	0.826844	0.459392	0.983197	-0.873346	-1.06688	-0.853882	1.14948	0.495119	1.75178	-1.01632	0.799755	1.88427	0.536737
CCGNMNNTNACG_UNKNOWN	-0.411231	1.24969	1.40766	1.02422	1.14445	-0.75387	-0.989029	0.876275	-0.488981	0.70703	0.882739	-1.21013	-0.0879884	-1.1094	0.789718	0.884991	-0.342855	1.05744	1.06505	-0.714218	0.815951	1.02656	0.960125	0.916395	0.882703	-0.534991	-0.844909	0.975303	-0.741398	-0.850707	0.806499	-0.763359	1.01232	0.928938	-1.70402	-1.85049	-0.533747	-0.672828	-1.04895	-0.751569	1.01239	-0.920666	-1.55556	0.679326	-1.47497	0.865248	-1.54762	-1.50964	-1.30262
CART1_01	0.601727	-0.820302	-1.07038	1.14351	-0.888994	-0.846217	-0.568609	-0.702481	-0.934452	0.52938	0.90193	-1.19191	-0.616405	0.471173	1.29613	0.847173	-0.785833	-1.04399	-0.890078	-0.929681	-0.936088	0.545875	-0.88759	-1.03229	-0.755069	-1.5519	0.401271	1.31819	1.03601	0.723122	1.72352	1.18509	0.914021	1.09193	2.10786	1.16945	1.09734	-0.857018	0.909825	-0.832862	1.36803	-1.00025	-0.59584	1.3252	1.50627	0.546807	0.469152	0.851708	-0.654449
TGIF_01	-0.616358	-0.634346	1.02585	2.08379	-0.743148	-0.423363	-0.487996	-0.590153	-0.710326	1.68106	-0.642133	-1.04117	1.49133	-0.464777	-0.623191	-0.583071	-0.531027	-0.826827	-0.613207	-0.666995	1.09011	1.10077	0.975682	-0.653134	-0.705892	-0.590574	1.98176	2.17711	-0.399512	-0.643102	-0.545267	0.978197	1.63227	-0.799991	-0.474693	-0.533011	1.85161	1.26079	1.54782	-0.587532	1.42134	-0.800241	-0.353021	1.93124	-0.68307	1.16891	1.17681	-0.480082	-0.426655
MEIS1_01	0.705679	1.29524	0.737413	1.03239	-0.767424	-0.836511	-0.803033	-0.869819	-1.16588	0.834244	1.05382	-0.930022	1.53852	0.842101	1.62452	-0.785092	1.24113	-0.723321	1.48382	-0.797662	-0.650234	-0.707942	-0.842974	-1.19466	0.943451	1.15264	-0.800484	-0.898802	-1.20693	-1.06651	1.18606	0.606218	1.38459	-0.748582	0.407257	-0.829477	1.31717	-0.737877	1.17367	-0.730266	1.55341	-0.954047	-0.993381	-0.781667	0.231842	1.40507	-1.21182	-1.03407	-0.866033
MEIS1AHOXA9_01	-1.00013	-1.12362	-0.733362	0.673762	-0.785679	0.416178	0.821071	1.04045	-0.952607	0.491031	-0.973067	0.841139	0.527152	-0.879052	-0.861024	-0.930403	-0.817539	-1.03414	-0.6759	-1.08306	0.671923	0.669434	-1.16742	-0.826545	-0.671696	-1.33522	-0.791298	-0.747238	1.64373	0.997046	1.19405	0.984539	-0.715813	-0.738242	1.78457	1.6089	1.53584	1.00545	1.18325	0.89016	1.66747	0.894042	-0.715916	1.20015	1.18518	0.627368	1.31911	-0.916264	-0.988713
MEIS1BHOXA9_01	-0.931798	-1.2405	0.814092	1.11053	-0.60212	0.611042	0.749343	-0.758115	-0.931966	-0.778073	-0.889957	1.16996	-0.822433	-0.781326	0.926527	1.34223	-0.850169	-0.889347	-0.668639	-0.869611	-0.783438	0.677616	-0.89381	-0.950398	-0.942806	-0.607702	1.73041	1.08801	1.09713	-0.734681	0.726634	-0.696522	1.32729	1.45019	0.994139	1.44134	1.84791	0.966419	1.2694	-0.86259	0.953195	-0.839429	-0.673852	-0.701825	1.30492	0.705501	0.742543	-0.823889	-0.944572
FOXJ2_01	-0.869078	-0.889502	-0.888035	-0.781765	0.346347	1.43587	0.624813	-0.871317	-0.833614	1.34751	0.822782	0.916337	1.05526	0.705076	0.673331	-0.855568	-0.74121	-1.07648	-1.08645	-1.05382	-0.812736	-0.876721	-0.747179	-0.85258	0.806199	-0.915074	1.04095	1.45413	1.5317	1.55821	0.81262	1.09719	-0.881651	-0.846531	1.45662	0.905587	0.846328	0.74128	2.02847	1.57037	-0.945228	-0.742457	-0.776753	0.62077	0.877802	-0.975062	1.02427	1.30506	0.623767
FOXJ2_02	-0.673445	-0.934766	-1.11837	0.642679	-1.1432	-0.705835	0.876199	-0.941632	-0.777388	-0.794054	0.480917	0.970085	1.31508	1.67182	1.3918	0.218336	-0.815025	-1.14259	-1.20217	-1.03881	-1.09213	-1.03809	-1.14768	-0.950097	1.64416	0.42874	1.11138	1.63787	0.810914	-0.780402	2.22169	0.55486	0.801511	-1.0211	0.92481	-0.787523	0.637028	-0.792272	1.39498	-0.6534	0.732694	-0.764831	0.966102	0.343033	0.783824	0.735479	-0.621346	0.837234	-0.779835
NKX61_01	-0.99405	-1.00104	-1.01763	0.150594	-0.968396	0.897883	1.20664	0.107143	-1.09705	1.15685	-0.924869	0.764746	1.54122	1.07893	0.368689	0.496502	-0.96782	0.150764	-0.941702	-0.889879	-1.13011	-1.00594	-1.03805	-1.02569	0.541051	-1.07905	-0.937939	0.892595	1.73848	0.841453	1.31163	1.16274	0.943301	0.217819	2.1311	2.09543	0.43711	0.8567	0.998081	-1.10029	-0.923977	-1.16404	-0.912408	0.775978	0.547936	-0.877361	1.11723	0.558132	-0.960907
E2F_Q3	1.68126	1.4353	1.52674	1.07102	0.581212	-0.718081	-1.07316	1.81869	0.663574	0.515415	-0.510629	-1.15981	-0.907061	-0.944453	0.711222	0.672981	1.14437	1.42142	0.940186	0.368671	1.24774	1.31486	0.380867	0.17443	-0.917663	-0.565477	-0.978973	-0.556691	-0.843897	-0.967782	0.63229	-0.809196	1.49582	0.550486	-0.630977	-0.723694	-0.809117	-0.776035	-0.924297	-0.96899	-0.677968	-0.849677	-1.13799	-0.460769	-0.837402	0.414921	-1.07083	-1.1774	-1.00881
E2F_Q4	1.85203	1.63568	1.68013	0.439742	0.739077	-0.554476	-1.00616	1.75127	0.852653	0.736887	0.093708	-1.28229	-1.10396	-0.992086	0.212138	0.678416	1.49585	1.69127	0.85166	0.452861	1.29979	1.22077	0.499715	0.523341	-0.898215	0.275135	-0.977404	-0.650561	-0.77078	-0.914057	0.499726	-0.962512	0.308976	-0.782844	-0.725108	-0.837355	-0.928452	-0.859013	-1.00623	-0.954811	0.834108	-0.79495	-1.12375	0.0230536	-0.595198	0.346044	-1.08695	-1.27807	-1.00238
CCTNTMAGA_UNKNOWN	-0.772821	-0.777847	-0.649099	-0.755142	0.807625	1.3199	0.94991	-0.727666	-0.84444	-0.680937	-0.544999	-0.627469	-0.87091	-0.800336	-0.897652	-0.819227	-0.840548	-0.602168	1.05991	1.01573	-0.939909	-0.791631	-0.74498	-0.733511	-0.548001	-0.868948	-0.702608	1.3143	2.14229	2.01593	-0.761056	-0.67183	-0.813408	-0.870355	2.19093	1.92402	1.18844	1.07411	0.836156	-0.653691	-0.934155	-1.05847	0.896262	-0.728625	1.39601	-0.528983	1.46355	0.657169	-0.67842
E2F_Q6	1.84121	1.64162	1.64485	0.585785	0.809907	-0.517202	-0.993967	1.71878	0.906934	0.76298	0.141128	-1.28885	-1.10584	-0.940983	0.211781	0.651776	1.50505	1.61558	0.845533	0.547085	1.35352	1.23647	0.515789	0.615971	-0.853382	0.284301	-0.930393	-0.730467	-0.817586	-0.971743	0.289039	-0.93177	0.30128	-0.737767	-0.761403	-0.842422	-0.972601	-0.866062	-1.0037	-0.914276	0.67731	-0.749101	-1.0478	-0.518017	-0.681625	0.339045	-1.12451	-1.31532	-0.94158
E2F1_Q3	1.69883	1.46486	1.6801	0.447781	1.01015	0.23803	-1.12331	1.61718	1.0645	0.891687	0.725816	-1.40167	-0.984745	-0.908338	-0.615261	0.612994	1.08662	1.47235	1.14729	0.788033	1.22211	1.17283	0.841479	0.612505	-1.09549	0.340909	-1.09648	-0.596293	-0.889303	-0.867374	0.408317	-0.916636	0.414279	-0.442389	-0.80219	-0.715389	-0.764254	-0.550569	-1.09975	-0.886927	-0.773281	-0.749161	-1.15741	-0.604357	-0.692654	0.224664	-1.06636	-1.17462	-1.11695
E2F1_Q4	1.74679	1.13575	1.67016	1.38101	0.538667	-0.979366	-0.943179	1.04377	0.255423	0.304529	-0.863422	-1.20967	-0.895	-1.03109	0.939239	0.898728	1.35445	1.42058	0.930068	0.111384	1.351	0.689681	0.0220764	-0.860608	-0.92757	-0.0721444	-0.95787	-0.735914	-0.866774	-0.980089	0.777952	-0.944594	1.14557	1.0008	-0.774397	-0.927898	-0.81642	-0.862108	-0.97296	-0.998199	0.973707	-0.935387	-1.06278	0.0590598	-0.922879	0.516317	-0.97172	-1.16882	-1.02624
E2F1_Q6	1.85026	1.64621	1.76464	0.418984	0.650034	0.0270935	-1.07999	1.43318	0.791784	0.842768	0.293552	-1.28042	-0.887046	-0.957801	0.194859	0.632959	1.40019	1.49327	1.01978	0.4607	1.39768	1.31034	0.736558	0.575398	-0.82826	0.160521	-1.04987	-0.720055	-0.901881	-0.994286	0.277323	-0.984341	0.281997	-0.565981	-0.762151	-0.991949	-0.901377	-0.846419	-1.04089	-0.96853	0.722973	-0.791047	-1.03677	0.0416957	-0.763771	0.273686	-1.16209	-1.31697	-1.01397
TITF1_Q3	-0.817448	-0.841165	-0.902413	0.798454	-0.943018	-0.764282	0.821441	-0.848658	-1.08166	-0.762705	-0.809137	0.471771	0.615075	-0.804678	-0.745853	-0.818683	-0.737768	-1.01794	-0.832487	-1.03077	1.38445	0.586121	-0.759799	-0.811849	0.646449	-0.74496	1.25661	1.40309	0.599579	0.505606	2.53328	1.44866	-0.778185	1.05536	2.01603	0.856768	0.88834	1.35329	1.49995	0.365312	-0.85894	-1.11633	0.499557	1.92512	-0.817198	0.577911	0.522961	0.869868	-0.933494
HMX1_01	0.744587	-0.750991	-0.879779	-0.855136	1.01277	-1.04053	-0.907063	0.898868	-0.789365	-0.568804	-0.632662	-0.96846	1.20727	0.711058	-0.630169	-0.830596	-0.667391	-0.619321	0.669746	-0.823386	-0.565075	0.881649	-0.729927	0.828536	1.85303	-0.800996	1.46447	1.37582	-0.930802	-1.10486	-0.694586	1.17119	0.852054	1.42041	-0.657265	1.56249	-0.766662	2.10344	-0.796188	-0.708881	-0.988105	1.10572	-1.01044	-0.602137	-0.735421	2.3565	-0.819322	-0.915347	-0.949403
IPF1_Q4	-1.11725	-0.751533	-1.19458	-0.596525	-0.774966	-0.494871	0.82756	-0.992499	-0.68028	-0.716981	-0.41441	1.00511	1.33353	1.0468	0.399264	0.318761	-0.793339	-1.23807	-0.92268	-1.23844	-0.805254	-0.805533	-0.599849	-0.815126	-0.674778	-1.06006	1.4773	1.62408	1.12091	1.27407	1.49452	1.82594	0.465248	0.709546	1.33926	0.865426	1.37623	1.18916	1.4318	0.812461	-0.924565	-0.759489	0.890995	0.542837	1.16748	-0.882055	1.22714	1.60458	-0.494443
CHX10_01	-0.913115	-0.765999	-1.0575	0.973879	-0.645997	-0.723827	1.06736	-0.765568	-0.96579	-0.936481	-0.656922	-0.50518	-0.507438	1.17753	0.917962	0.601194	-1.07266	-1.09999	-1.3666	-0.800674	-1.50712	-1.04419	-1.27654	-1.49589	0.776871	0.835264	1.75461	0.880162	1.60605	0.770207	-1.27431	1.40034	1.35596	1.0959	1.15753	1.59237	0.891342	1.22725	0.657119	-0.823405	-0.892398	0.923725	0.81297	-0.805505	-0.592868	-0.690362	1.34021	0.914221	0.809454
VDR_Q3	0.818701	0.75064	0.63921	-0.774605	0.688788	0.712108	0.620605	-0.50929	0.618444	0.840177	0.729486	-0.995257	0.926057	-0.960186	-0.816244	-1.84149	0.608979	0.611089	0.853351	0.580431	-0.927986	0.454304	0.593724	0.703721	0.791905	-0.596686	-1.00127	1.09692	1.05223	0.803201	0.873223	1.22942	0.78729	-1.01497	1.18757	1.32832	1.06678	1.26559	0.570319	-0.867262	-1.18073	-2.19098	-1.57762	0.873738	0.757399	-0.525793	0.705023	0.611313	-1.20213
SPZ1_01	0.386527	0.758338	-0.724602	1.14737	-0.85759	-0.679143	0.468462	-0.723703	-0.859267	-0.700938	-0.722759	0.902138	1.77262	-0.649341	-0.722581	-1.13802	-0.721572	-0.710987	1.02255	-0.812562	-0.76972	1.25255	-0.628453	-0.66499	-0.754088	-0.865541	1.21581	1.60037	1.48095	-0.743296	1.46993	-0.731025	-0.770958	-0.804432	2.39459	0.257336	1.8961	1.16497	1.48042	0.351391	1.03452	-0.795041	1.31478	-0.727927	1.59632	-0.848844	0.662784	-0.691347	-0.777036
CGGAARNGGCNG_UNKNOWN	-0.792032	1.5484	1.41852	0.770099	-0.726959	-0.837982	1.48552	1.1602	1.05738	-0.736681	1.54429	0.744346	1.69665	-0.887666	1.26391	-0.915453	-0.759462	-0.827598	1.56154	0.890792	-0.834287	-0.694708	1.78474	-0.753591	0.806593	-0.724414	-0.707467	-0.912319	0.811613	0.574168	-1.03013	0.727862	1.59635	0.711901	-0.766942	-0.876273	-0.673072	0.720906	-0.938587	-0.892566	1.49927	-0.766402	-0.843263	-0.840828	-0.737208	-0.774446	-0.794585	-0.817817	-0.763682
AR_Q2	-0.946725	0.493079	-0.765247	-0.990127	0.531724	0.842531	0.632207	0.77627	1.09944	0.602313	-1.09022	-1.67337	-0.99186	0.846902	-1.35921	-0.707722	0.569856	-0.681503	0.506583	-0.910621	1.42723	0.563383	-1.14382	0.845769	-0.856521	0.287375	-0.76185	1.23778	0.864061	0.341194	1.51807	1.54446	-1.34979	1.09689	1.16618	0.629618	0.763589	0.634373	0.580076	1.05763	1.06944	-1.25116	0.675047	1.04559	0.610299	0.530711	0.524673	0.72707	-0.915182
ZIC1_01	-1.12581	-1.12821	-1.20495	0.583894	0.456703	0.81482	1.27247	-1.2782	-0.903008	0.346428	0.684741	0.979001	-1.12937	-0.907327	-0.982942	-1.15342	-0.554049	-1.22483	-0.675134	-0.835713	-0.771153	0.366882	0.43039	0.711513	0.560891	0.445585	1.23162	0.840931	1.68957	1.45665	0.846126	0.827298	-0.792882	0.449962	0.605312	1.2758	1.58567	1.75684	1.14867	-0.577239	-0.848335	-1.06731	-0.977114	0.605942	1.02	-0.83243	1.50653	0.989203	0.466414
ZIC2_01	-0.592801	-0.662939	-0.940625	-0.402894	0.695295	0.833372	0.866897	-0.701684	-1.02158	-0.135882	0.728262	0.620531	-0.692498	-0.506089	-0.985858	-1.0764	-0.397075	-0.824054	0.581451	-0.713465	-0.757687	-0.477371	-0.369491	-0.405804	-0.906209	-1.44516	0.539532	1.42127	1.60109	1.47522	1.20501	1.20471	-0.754524	-0.897819	1.35788	1.04524	1.61328	1.46634	1.08519	0.756111	-0.962399	-1.73352	-0.329175	1.67854	1.01835	-0.567608	1.36338	1.10438	0.664636
ZIC3_01	-0.700772	-0.952837	-0.96238	0.608163	-0.749945	0.30147	0.194837	-1.02772	-0.643583	-0.720617	-0.805538	1.00207	-0.599671	0.288558	-0.681049	-0.851929	-0.647299	-0.615916	-0.616532	-0.861587	-1.12726	-0.753889	-0.657158	0.30156	-0.776086	-0.804041	0.54622	1.30777	1.5712	1.85996	0.847538	1.16688	-0.648167	-0.882182	2.0564	1.64792	1.60018	1.8765	0.756209	0.193834	-0.900506	-1.2487	-1.04129	1.65116	1.38751	0.342859	1.17165	1.47464	0.54993
NKX3A_01	1.43682	0.881378	-0.95544	-0.815322	-0.929212	1.13361	1.04173	-0.789959	-0.934761	1.4281	0.39842	-0.859398	1.03782	0.632707	-0.735892	-0.948327	0.582176	-0.870288	-0.845082	0.697141	-0.876866	-0.748221	-0.91474	-1.03809	-1.01931	-0.875862	-0.732382	-0.986818	2.10652	0.906369	1.69827	1.37076	0.708952	-0.909679	1.69437	0.752613	0.330913	0.690388	0.688142	-0.760128	-0.992951	-0.937515	0.689216	1.38019	-0.988705	0.428598	0.413492	-0.774183	-1.06623
IRF7_01	-0.820218	0.86301	-0.816872	-0.898376	-1.21042	-1.08964	-1.31466	0.362703	0.51719	-0.781248	-0.872437	-0.856009	2.44501	1.9036	1.17054	-0.958131	-0.655744	0.681429	0.335769	-1.13941	0.65414	0.446964	-0.851467	-0.870583	-0.811334	-0.715795	-0.832016	0.700846	0.567505	0.600051	1.18512	-0.81521	1.5703	0.729566	1.85735	1.2138	1.31391	0.983437	-0.768162	0.396553	0.94281	-0.80797	1.12005	1.10892	0.528929	-0.655172	-0.714914	-0.948658	-1.04162
FAC1_01	-0.740533	-0.778457	-0.845238	-0.790391	-0.959154	0.390602	0.838751	-0.621964	0.784711	0.742038	0.737857	-0.726314	1.16963	1.1538	0.769675	-0.762041	1.20704	0.871437	-0.738702	-0.990832	-0.859696	-0.638908	-0.749246	-0.75532	-0.902304	-0.700498	0.785069	1.49821	1.21554	0.376327	2.09204	1.13056	-0.877289	-0.894379	2.02524	0.863805	1.49888	-0.786253	0.806873	-0.706244	-0.827706	-0.684281	-0.694604	2.11066	1.33711	-0.738495	-0.704263	1.0342	-0.745836
STAT5A_01	-1.35873	0.469017	-0.137282	0.200686	-1.20721	-1.01226	0.584545	-0.0383925	0.445435	0.208776	-1.12411	0.380991	1.71271	1.6788	1.00188	0.346334	-1.17497	-1.10419	0.41989	-0.984971	-1.45057	-1.05479	-1.51732	-1.34639	-1.30563	0.601887	0.937383	0.491388	1.38345	0.868793	0.501746	0.971685	1.45189	1.20624	0.844595	1.34468	0.313937	0.998538	0.316332	0.885075	0.727495	0.913549	1.33958	0.570243	0.218074	-1.26936	0.714627	0.430378	-0.870344
STAT5B_01	-1.43602	0.602796	-1.0254	0.332845	-1.35705	-0.71129	0.600247	-0.838888	0.515784	0.375153	-1.08856	0.638734	1.7169	1.65756	1.08682	0.481297	-1.0875	-0.924561	0.346152	-0.769356	-1.45606	-0.942383	-1.48517	-1.29524	-1.257	0.534652	0.97511	0.341313	1.30757	0.876209	0.683055	0.849607	1.29494	1.00805	0.986191	1.26246	0.702793	1.32631	0.326995	0.863713	-0.822549	1.09019	1.3158	0.775347	-1.0953	-1.24935	0.994202	0.481044	0.269148
STAT5A_02	0.229337	0.991362	-1.27671	-0.0366359	-1.62428	-1.31692	-1.70644	-1.312	-1.29589	0.287456	0.233518	0.173549	0.936535	0.322751	1.95877	0.713342	0.115346	0.385659	0.704983	-1.40531	0.398434	0.46689	0.127868	-1.28683	-1.41489	-1.60419	0.159716	0.947685	-1.17889	0.403514	1.57243	-0.100309	2.53603	1.24676	1.09513	0.574499	0.875036	1.04153	0.220336	0.00877041	-1.34779	0.517819	0.782744	0.163465	0.343135	-1.32141	-1.15998	-1.14717	-1.40899
CRGAARNNNNCGA_UNKNOWN	-0.615124	-0.66404	-0.62477	-0.447414	-0.629924	-0.679687	0.948354	-0.646304	-0.688231	-0.537901	-0.582956	-0.652098	-1.03997	-0.747183	0.77668	-0.598467	-0.585569	1.21415	-0.880885	-0.907632	-0.736805	1.52268	-0.719889	-0.694178	1.20459	-0.880939	-1.22938	1.86593	-0.501513	1.09659	0.75986	-0.287756	-0.740249	-0.542071	-0.772869	-0.817689	-0.47527	-0.506984	1.41459	1.88039	1.31965	1.07073	-0.979721	1.04513	-0.765348	2.3651	-0.703753	-0.541574	-0.818588
GATA6_01	0.642718	1.25169	-1.19047	-1.00201	0.680757	-1.41379	-0.848856	-1.06018	0.72248	-1.21357	0.18977	0.477447	-1.39698	0.934066	0.423639	0.774953	1.19322	-1.3477	-1.30296	-1.24648	0.824532	0.586171	-1.30636	-1.23568	0.836162	-0.968308	0.700059	-1.52546	-0.938504	0.353318	0.669525	0.768109	0.125697	0.924096	1.22888	1.40112	-1.38694	-1.15265	-0.992096	-1.5103	-1.14299	1.08775	1.03252	0.0614056	0.772245	0.457069	-1.13851	0.493896	0.65114
POU3F2_01	0.505377	0.0395141	0.487454	0.420351	1.11386	1.21465	0.856949	-1.42546	-1.30581	0.327352	1.5137	-0.997075	0.499336	1.1103	0.320423	0.553146	-1.23172	-1.17044	1.04961	0.67911	-1.193	0.5023	0.685911	-1.06634	-1.61713	0.331091	-1.40662	-1.13431	1.21706	0.687512	-1.16433	1.18467	0.0318746	1.30466	1.1894	1.25452	0.471937	0.703777	-0.971832	-0.982703	-1.47872	0.422582	-1.15763	0.451903	0.588289	-1.08278	0.691746	0.702031	-1.14688
POU3F2_02	0.505241	0.437196	-1.0689	0.364221	-1.26041	0.756512	-1.1929	-1.20928	-1.18547	0.310064	0.732961	1.00449	0.719298	-1.1506	0.441199	0.567847	0.876823	-1.55483	1.42197	0.42476	0.503404	0.56339	0.682353	0.455215	-1.59708	-1.14694	1.15224	0.408585	0.517895	0.859519	-1.20627	0.355596	1.27197	2.00844	0.694948	0.468865	1.43253	1.27568	0.964948	-1.19877	-1.3244	-1.26081	0.594239	0.390472	0.431328	-1.13417	0.498228	1.27465	0.139631
POU6F1_01	-0.671504	-0.630034	-1.05858	-0.808028	-0.850875	-0.585205	-0.591481	-0.761808	-0.980669	-0.864715	-0.595413	1.60113	1.2536	0.849185	1.27067	0.737625	-0.619089	-0.755472	-1.21659	-1.03829	-0.749819	-0.778831	-0.945868	-0.877633	1.00493	-0.586317	0.807477	1.70876	-0.509179	1.34739	2.18755	-0.556653	0.862756	-0.56587	2.3955	1.09118	0.759025	0.717576	1.15024	0.907565	-0.533614	-0.564712	-0.635419	0.929589	1.0079	-0.685129	1.19461	1.33828	-0.535178
HIF1_Q5	1.31368	1.07451	0.777821	0.688876	-0.962568	-1.00693	-1.11397	0.641313	-0.988166	0.707014	0.903531	-1.43084	0.499957	0.885679	0.934601	0.895531	1.94826	1.18115	0.637107	-1.13936	-0.96843	0.935326	0.438669	0.69695	-1.5289	-1.06585	0.185618	0.653838	-1.13232	0.636954	1.10058	0.428699	1.33426	1.1721	-1.46009	-0.995155	-1.61473	-1.61981	-1.18099	0.672532	0.0773527	0.630539	-1.0605	0.552665	-0.956163	-1.23265	-0.99206	0.670895	-1.18007
ROAZ_01	0.801428	0.837429	0.733001	0.183661	1.32366	1.36177	0.861344	0.999298	1.08964	0.97747	0.181069	-1.38651	-1.44151	-1.56445	-1.54244	-1.40584	1.12233	1.10667	0.528869	0.733524	0.534586	0.172639	0.522011	-1.39908	0.810974	-1.23219	0.808669	-1.39531	0.264341	-1.3806	0.388069	0.641543	-1.20399	0.743693	0.0799992	0.132193	0.809509	-1.42016	-1.41846	-1.22234	-1.26643	0.120109	0.407708	-1.22545	1.09528	0.052357	1.06563	0.707725	-0.0262283
AP2REP_01	-0.664714	0.463135	-0.823947	0.616695	-0.862722	0.760318	0.980067	-0.730963	-0.621225	0.426963	-1.00317	0.758218	0.943872	1.20375	-0.984435	-1.11341	0.793244	0.379955	0.734799	-0.878602	-0.794031	0.812776	-0.82532	0.750073	-0.791237	1.09807	0.868231	-0.910042	1.55426	1.06781	0.926273	0.449885	-0.965507	-0.955206	1.90797	1.28986	1.91164	1.71384	0.632112	0.862981	-1.00127	-1.13997	-0.898044	-0.800009	1.23913	-0.708868	1.0533	-0.832783	-1.17374
AP2ALPHA_01	0.781053	-0.839277	0.540535	-0.745941	0.583333	0.680005	1.23236	-1.16629	-0.708553	0.347831	0.294219	-1.19104	-1.03158	0.898453	-0.961452	-0.921179	-0.784163	0.434082	-0.549826	-0.873336	0.32967	0.877609	0.790467	0.638472	-0.99499	0.634653	0.582377	-0.550387	1.2998	1.15183	0.780769	1.11012	-1.48883	-0.967156	1.44629	1.21116	1.62797	1.78816	-0.803369	0.93754	0.574463	-1.26193	-1.67076	1.19345	0.851945	-0.87208	1.17804	0.640246	-1.20245
AP2GAMMA_01	0.828439	-0.631009	0.412255	-0.6205	0.602335	0.86809	1.1827	-1.10606	0.459711	-0.618749	-0.562704	0.530091	-0.788189	0.742351	-0.777363	-0.703343	-0.433014	0.73444	-0.494467	-0.543189	0.477893	0.634345	0.761224	0.699952	-1.08049	-0.627896	0.820386	0.608304	1.33328	1.19103	0.809011	1.37837	-1.79434	-0.807383	1.41251	1.24978	1.51512	1.56101	-0.453842	1.12429	-0.549791	-1.15325	-1.47164	0.814914	0.959184	-0.853175	1.27109	0.890394	-0.943886
TBP_01	-1.18489	0.641163	-0.839452	0.816115	0.227178	0.441179	0.856925	-1.06246	0.665991	2.39724	-0.776479	0.753675	0.894987	0.451701	-1.1745	-1.15186	0.613074	0.623966	-0.763265	-0.992337	0.481464	1.12456	-0.833098	0.349935	0.794015	-1.02155	0.895916	0.218098	0.574351	-1.30713	1.36351	0.914173	1.52801	0.238415	1.11808	1.23504	0.427578	0.357719	0.643418	0.384538	1.94183	-1.45045	-1.22384	0.670767	0.820577	0.422896	0.589263	-1.16264	0.571935
CTCNANGTGNY_UNKNOWN	-0.920095	-0.888232	-0.80768	-0.796288	0.791922	-0.783252	-0.927727	-0.820562	-0.831807	0.647546	0.731604	-0.951211	-0.993387	-0.923201	1.25646	1.10818	-0.917615	-0.81356	0.327214	-0.819295	-0.895929	1.17358	-0.971758	-0.908052	0.923911	-0.838192	-0.894731	0.740876	1.46255	-0.930276	1.55447	1.47932	-0.907532	2.14047	0.657943	1.74252	-0.872174	0.909706	-0.748515	-0.777352	1.07624	-0.984173	-0.984004	0.965575	1.0911	0.773138	0.145491	0.402623	-0.747376
FOXO4_01	-0.892205	1.08525	-0.942268	-0.851303	-0.943308	-0.843393	-0.737261	-1.07793	0.879614	-0.826498	-0.868508	1.26356	1.0613	1.63604	1.00743	0.60613	-0.910131	-0.866591	-0.838739	-1.12887	-1.18357	-0.983704	-0.633273	-0.774868	-1.02368	-0.813914	1.2255	1.15715	1.78732	1.29313	-0.879381	0.638782	0.950689	0.392195	1.56979	1.75756	1.05387	-0.821664	0.917969	-0.878743	-0.680624	0.443391	1.29564	0.602604	1.08841	-1.17761	-0.767474	0.85346	-0.910657
FOXO1_01	-1.18083	0.768398	-1.12674	-0.913054	-1.23312	-1.18288	-0.990609	-1.08435	-1.1536	0.0363994	0.64099	1.06811	0.915219	0.789781	1.33476	0.24944	0.372688	0.271537	0.663015	1.00874	-1.05368	-1.05376	-1.04069	-1.28648	-1.65505	-1.08326	0.790871	0.494808	0.872545	1.04911	0.753408	0.607524	1.05082	0.846119	1.18605	0.961574	0.683645	0.509377	1.00769	-0.959404	1.31251	-1.40796	0.18465	1.00884	0.852932	-1.62846	0.720928	1.03066	-1.10755
FOXO1_02	-1.10289	-1.02541	-1.2357	-0.851589	-0.979653	-0.6469	-0.62234	-0.710511	-0.811728	-0.845461	-0.98557	1.71637	1.12836	0.527515	0.659901	1.01845	-1.24519	-1.22201	-1.19985	-0.952609	-0.687349	-0.786316	-1.01757	-0.973224	0.823793	-1.02914	1.23109	0.866246	0.414158	0.858682	0.818228	-0.882445	1.10003	0.448921	1.11209	-0.600962	1.09224	0.537697	1.66813	1.28807	-0.76687	0.64521	1.32152	1.00553	1.13206	-0.994631	0.88103	1.61823	0.920343
FOXO4_02	-0.775665	-0.743232	-0.917224	-0.837518	-0.880368	-0.783508	-0.695523	-0.838962	-0.63742	-0.737446	-0.727745	1.5546	1.58746	0.62888	1.57945	0.848789	-0.703798	0.79356	-0.904234	-0.751999	-0.756606	-0.846774	-0.880495	-0.904392	-0.941124	-0.792964	1.30461	1.24443	0.798591	1.19855	1.16986	1.18709	1.49046	0.845241	1.0826	-0.756423	1.30015	-0.816765	1.54243	1.56006	-0.887339	-0.708847	0.828051	1.27621	0.974708	-0.862457	-0.7088	0.946898	-0.846974
FOXO3_01	0.449372	0.615409	-0.908977	-0.966409	-0.90791	0.864411	0.484968	0.963106	0.520893	0.947744	0.598027	0.853541	0.693818	0.514666	0.830892	0.643825	0.527358	0.448283	-1.4988	0.755634	-1.32117	-1.01664	0.601909	0.396376	-1.27214	-1.1784	1.11403	0.671273	0.867198	0.755494	-0.690627	0.919479	0.806766	-0.775265	0.967644	0.753504	-0.780884	-2.0098	0.975024	0.630223	-1.19615	-1.43627	0.679606	0.872441	1.10768	-1.70506	0.437625	0.780989	-1.76523
CDC5_01	-0.758147	-0.828022	-1.26594	-0.649261	-0.963148	-0.642094	0.514005	-1.07476	-0.965674	-0.782204	-0.64854	0.85814	0.680789	-0.759425	1.30438	-0.707117	-0.696626	-0.90923	-0.8284	-0.992325	-0.798504	-0.709401	-0.750973	-0.793211	1.0758	-0.622272	1.81925	2.09141	1.4771	0.708609	1.30878	1.50019	0.812476	0.705723	1.32531	1.14872	-0.706945	0.500094	1.89529	0.216501	-0.914839	-0.709534	0.880889	1.11697	-0.865385	-0.548115	1.53503	1.6156	-0.627101
AR_01	-1.34248	-1.22303	-1.51424	-1.19413	-1.32869	0.279818	0.772255	0.802991	0.659372	0.864541	-1.24623	0.761568	0.526464	1.6205	0.663326	-1.11032	0.0444646	-1.32806	0.5817	-1.31654	0.0902256	0.0228017	0.620008	0.663921	-1.55219	-1.21677	1.44809	0.929512	1.12414	0.130268	0.409114	0.169203	0.658067	1.19752	1.06491	0.877505	0.497922	0.477906	-1.22422	0.163603	-1.292	0.382744	1.09421	0.587289	0.667736	-1.42386	0.175177	0.566963	0.462559
PITX2_Q2	-0.770735	-1.16792	-1.11146	-1.29389	-0.740672	1.06901	1.70887	-1.19592	-0.807856	0.0812902	0.182727	0.55016	0.651493	0.96378	-1.11307	-1.18687	-0.87337	-1.37992	0.434005	-0.895122	0.413188	0.0540432	0.427986	0.324779	-0.979582	-1.05822	0.798978	1.05228	1.67724	0.847313	0.717929	1.56882	-1.14282	-0.914314	1.61214	1.46228	1.18418	0.694254	0.821744	0.650624	0.870836	0.476354	0.966589	0.889803	0.918058	-0.808841	1.25205	1.2612	0.774997
ATF6_01	0.272474	1.41093	0.627333	0.310273	0.116656	-1.09463	-1.09247	0.131721	-1.1068	-1.11011	0.704159	-1.04938	0.768185	-1.10779	1.83092	1.24216	-1.06851	0.0956931	0.289603	-1.09684	-1.10772	-1.12119	-1.07883	-1.16832	-1.11799	-1.11428	-1.02869	0.37637	0.225856	0.976925	0.537198	0.77669	2.64123	0.96753	0.886296	0.0158239	-0.0943351	-0.0395941	-1.19004	-1.0894	-1.04651	-1.11497	-1.11214	0.580577	-1.04803	0.584013	1.8373	1.83078	0.715006
NCX_01	-0.857376	-0.660953	-0.501438	1.09422	-0.475797	-0.560805	-0.550583	-0.677663	-0.648063	-0.55595	-0.45389	1.00213	-0.381105	0.965258	-0.471169	-0.401935	-0.628045	-0.553374	-0.945324	-0.878853	-0.721845	-0.360687	-0.488502	-0.450425	-0.90954	1.54357	1.54361	-0.354561	1.26707	-0.603938	2.21931	-0.35939	-0.407213	-0.279666	-0.446897	1.47645	1.99407	1.52619	1.37591	1.9519	-0.473511	-0.997027	1.36312	2.3185	1.02655	-0.505862	1.10165	-0.410968	-0.563325
CTGCAGY_UNKNOWN	-1.10144	0.489848	0.42797	0.167456	0.584581	0.646753	0.260812	0.44461	-0.882378	0.688569	0.257968	0.846261	1.05535	1.28926	-0.959556	-0.934567	-0.935531	-1.08849	0.47442	-0.858674	-0.882843	-0.758647	-0.953771	0.336795	-0.921216	-1.04273	0.616492	0.913176	1.61672	0.517918	1.02805	1.27538	-0.954853	-1.07036	2.00754	1.65545	1.44149	1.71424	0.639369	-0.913343	-0.794534	-1.0186	-0.798641	0.512619	0.723223	-0.909929	1.38216	1.67006	0.589375
NKX22_01	0.569009	0.257849	-1.06662	-1.24029	-1.05244	-0.910885	-0.897025	-1.04476	-1.0768	-0.98992	0.718216	0.893684	0.459143	0.595764	-0.912083	1.19203	-0.849592	0.383415	1.49711	1.19095	-0.984434	-0.896596	0.753485	-1.05937	-1.00762	-1.0303	1.54862	0.959292	1.22059	1.73016	0.946483	1.55196	-0.877956	-0.880598	1.46996	0.860915	1.15142	0.535986	0.173105	0.929711	-1.03779	-0.826543	0.49642	-0.931999	0.959791	-0.954749	0.475618	1.75586	0.885226
PAX2_02	-0.71592	0.746492	-1.00315	-0.983805	-0.992708	-0.968033	-0.99186	-0.827554	-0.808133	-0.748278	-0.864887	-0.581506	1.90682	1.30993	1.77528	1.08368	1.07672	-0.796191	-0.588229	-0.811542	-0.930013	-1.07051	-1.05882	-0.991459	1.22969	-0.699007	0.833118	1.33056	0.687821	-0.666856	1.15139	-0.697557	1.60201	1.06525	1.85095	1.44198	0.731133	-0.813973	0.57225	-0.608503	0.620137	0.754346	1.48864	0.684974	0.577256	-0.846775	-0.734448	0.834955	-0.656618
NKX62_Q2	-0.927784	-1.19528	-0.787424	0.75814	0.678631	-0.587812	1.47031	-0.541983	-0.432248	-0.619543	0.985469	1.4952	1.39115	1.4142	-0.770605	-0.863664	-0.712791	-1.10211	-0.881784	-0.66909	-1.20908	-0.880501	-0.442154	-0.69962	1.35912	-0.586677	1.77363	1.52905	1.59644	1.36769	-1.11546	1.65602	-0.615193	0.441638	1.22136	1.38185	1.38737	0.861353	1.11099	-0.561157	-0.826728	-0.580703	0.888736	-0.467887	0.723637	-0.963327	1.32307	1.20161	-0.679737
BACH2_01	0.299171	-1.46753	0.378523	-0.941583	1.03067	0.944545	0.786323	-0.753311	0.49076	0.46072	1.2202	-1.65326	0.255879	0.277007	0.633752	-1.30427	0.180326	0.234826	1.12888	-1.05495	0.187575	1.24933	1.01854	1.09948	-1.3579	-1.30878	0.412116	0.853622	1.04516	1.00702	0.573889	0.920673	0.769432	0.563742	0.169712	0.739892	0.843944	1.35698	0.340956	0.404489	-1.24165	-1.64638	-1.37295	1.02997	0.848422	-1.83184	0.695105	-1.32451	-1.72907
MAZR_01	-0.710264	-0.900291	0.145198	0.44285	0.569053	0.472054	0.471777	0.422468	-0.667297	1.05825	0.38925	-0.844612	-1.11853	-1.14404	-1.04397	-0.990473	-0.49515	-0.774643	0.686702	-0.687424	-0.85441	-0.585068	-0.684722	-0.793609	-0.746685	-0.849415	-0.761858	1.08609	1.7207	1.43013	1.51378	1.02373	-0.653017	-0.69823	1.26804	1.21509	2.34554	1.78977	0.719232	0.585764	0.462001	-1.72742	-1.33989	1.16541	1.0033	0.492757	0.983114	0.837484	0.543417
STAT1_02	1.39792	1.31659	1.71799	-0.670968	1.15475	0.632528	-0.910874	1.59655	1.04815	1.0468	1.18818	-1.00506	-0.849863	-0.968106	-0.626872	-0.580019	1.54432	1.20605	1.92615	0.975197	1.14768	1.34849	1.40084	0.47363	-0.824305	-0.660851	-0.873132	0.251098	-0.987765	-1.01621	-0.610598	-1.00152	-0.676309	-0.679444	-1.00912	-1.04476	0.582082	-0.702428	0.527699	0.643316	-0.819456	-0.713306	-1.00392	-0.637322	-0.723244	-0.535084	-0.991524	-0.869172	-0.954902
STAT5A_03	-0.912026	-0.8133	-0.864602	-0.820762	-0.73889	0.734172	1.11194	-0.907702	-0.840859	-0.840196	-0.811316	-0.702893	0.723131	0.971888	1.07109	-0.708688	-0.84195	-0.994688	-1.02094	-0.842044	-0.83831	-0.906117	-0.882653	-0.86171	0.695623	-0.800418	0.864353	1.31201	1.73198	1.86794	0.907108	2.09277	0.763683	0.964824	1.21705	1.39385	1.02508	0.937272	-0.829453	0.694147	-0.71734	1.07045	1.21073	0.667504	1.09802	-0.868687	1.77992	1.02948	1.11375
STAT6_01	-0.98142	-0.945853	-0.796484	-0.689674	0.304992	0.81533	1.05828	-0.776222	-0.774289	1.12131	0.864144	-0.766967	-0.757456	-0.648864	1.27687	-0.647207	-0.741808	-0.943204	-0.782534	-0.800895	-0.818719	-0.614044	-0.778106	-0.712933	1.01396	-0.803652	1.35907	1.45317	2.49041	1.18855	-0.723409	1.39681	0.66739	1.11415	1.2835	1.54565	1.01925	1.51218	-0.889454	0.655817	-0.738577	-0.748143	-0.714726	0.640161	0.880633	-0.949867	1.94746	0.758449	1.30835
BACH1_01	0.887106	-1.36233	0.586702	-0.922593	0.702598	0.884394	0.956525	-1.26996	0.417658	0.725315	1.27525	-1.12295	0.658625	0.83271	-1.23214	-1.65822	0.592908	0.475304	0.938086	0.744087	-0.705675	0.726062	0.972426	0.816572	0.431564	-0.843488	0.830094	-1.83861	0.974867	0.797941	0.476892	0.832388	-0.96555	0.432758	0.57091	0.921286	0.831565	1.01373	0.586689	0.398934	-0.690021	-1.34249	-1.28473	0.670993	0.840924	-1.69418	0.839576	-1.12135	-1.1031
STAT1_03	1.46773	0.777944	1.48117	-0.946775	0.907196	0.760591	-0.67591	1.28438	0.905598	1.48825	1.19467	-1.07215	-0.805688	-0.848195	-0.851613	-0.730036	2.03052	1.31474	1.88798	0.747123	1.17029	1.47579	1.19184	0.570977	-1.01588	-0.895806	-0.939857	-0.583904	-0.727604	-0.838242	-0.660541	-0.863034	-0.812349	-0.569104	-0.681045	-0.884253	1.20616	0.383992	0.525338	0.690969	-0.895415	-0.855854	-1.11672	1.27827	-0.733913	-0.765561	-0.890299	-0.884728	-1.05483
CTGRYYYNATT_UNKNOWN	-1.14379	-0.89027	-1.4597	-1.23289	-0.839712	0.81716	-1.30158	-1.29271	-0.66987	-0.73971	0.818532	1.36295	0.986734	1.43993	0.77618	-0.873669	-0.542958	-0.783661	0.665569	0.432225	-0.746301	-0.961489	0.486722	-0.547538	-0.875111	0.288241	1.27071	1.25131	1.29659	1.02626	0.788391	0.703903	-1.00045	0.946468	1.61515	1.26059	0.877248	0.667943	0.820583	0.676461	-1.12231	-1.61875	0.815283	-0.768731	1.26113	-0.955808	0.989056	1.24932	-1.35498
STAT3_02	-1.13268	1.0575	-0.97691	-0.891339	-0.861373	0.815501	0.174565	-1.07176	-1.15653	-0.977725	-1.08657	0.510669	1.21882	0.667083	1.37781	-1.01331	-0.895079	-1.16158	-1.28876	-1.26317	-1.02994	0.298254	-1.14801	-1.05613	-1.18015	-1.09867	1.16193	0.889928	1.35656	1.16832	0.289569	1.39043	0.914243	0.463869	0.788114	0.327142	0.668597	0.767112	0.878492	-0.956924	0.300851	0.905204	0.603185	-0.940643	1.25524	-1.04125	1.248	1.21657	1.61733
STAT4_01	-1.50317	-1.45186	-1.09957	-0.610945	-1.27131	0.601334	0.736492	-0.938727	0.549596	0.593963	-0.893473	0.837551	1.5572	1.4225	0.53305	-0.795531	-0.616057	-1.38369	-1.12132	-0.985389	-0.916181	-0.67453	-1.18044	-0.797176	0.648204	-0.732034	1.70659	0.915849	0.830084	0.885296	-0.946408	0.769636	0.912332	-0.566296	1.32987	0.677404	1.07157	1.48853	1.14183	-0.702342	-0.530543	-0.547961	1.14588	-0.53071	-0.601617	0.514663	1.04774	1.37498	0.844388
STAT5A_04	-1.04258	-1.1158	-1.60182	0.683152	-1.12866	-0.426462	-0.528558	-0.802425	-0.921867	1.08404	-0.904409	0.978781	1.45722	1.10189	1.03059	0.662532	-0.966217	-0.888337	-1.03903	-1.11789	-0.735289	-1.04982	-0.930019	-0.947472	1.17958	1.07057	1.53681	0.992933	0.622747	-1.28887	0.75512	0.499082	1.08764	1.05154	1.27869	0.675318	0.906907	-1.01978	1.14304	-0.788088	0.741739	0.696183	1.59038	-0.615469	-0.572368	-0.482857	0.965449	0.887068	1.56521
STAT6_02	-1.19859	-0.853152	-0.71229	-0.547724	-1.31625	0.753533	1.14167	-1.06713	-0.539786	-0.817286	-0.712649	1.21311	1.87935	1.86919	-0.925046	-0.865953	-0.649474	-1.08794	-0.695909	0.578507	-0.886707	-0.651475	-1.0155	-0.69137	-0.480721	-1.14914	1.07221	1.41599	1.11917	0.753568	1.51489	1.23664	-0.83345	-1.05826	1.43985	0.965513	0.382793	1.16643	1.22577	-0.670925	-0.50447	-0.888143	0.491972	1.14105	0.924179	-0.520493	1.04703	1.4169	1.20237
LHX3_01	-1.10675	-1.25617	-1.17805	0.285198	0.406169	1.28279	1.14169	-1.33819	0.0538928	0.183117	0.245517	0.958762	0.373476	0.892289	0.728774	1.24547	-1.08742	-1.78072	-1.17843	0.432618	-1.36119	-1.32824	-1.32148	-1.32183	0.283312	0.440795	1.37617	0.700529	1.40685	1.03144	-1.15232	0.786163	0.434376	1.37171	1.31612	1.06808	0.165978	0.71399	1.2591	0.231374	-1.11062	0.598229	1.333	0.00745788	0.950503	-1.20608	0.645393	0.368019	0.288855
ERR1_Q2	-0.795469	1.2751	-0.66823	1.64465	0.370984	1.07537	1.13561	-0.61238	-0.729514	-0.812586	-0.639505	-1.74077	-0.970489	-1.08857	-0.738091	-0.781614	-0.737273	-0.940477	-0.800118	-0.63255	-1.01613	-1.20194	-0.845213	-0.635339	-1.12699	0.622488	-0.554465	-0.605832	1.13943	1.05905	1.05521	1.7015	-0.704313	-0.855262	-0.652355	0.536466	0.5612	1.27926	-1.01128	-0.697776	-1.2516	-0.651343	0.723771	0.673633	1.35698	-0.391666	1.50177	1.10841	0.856566
PPARG_01	0.922283	0.717663	0.95674	0.459949	1.72993	1.5474	0.836068	0.387111	-0.859325	1.48662	0.643381	-0.99421	-0.978219	-0.96192	0.316473	1.12835	1.04793	1.15454	-0.792844	-0.805444	-0.918528	-0.801778	-0.868763	1.03456	-0.963307	-0.807163	-0.849664	-0.860596	-1.00751	-1.01894	-0.806233	0.367339	-0.817218	-0.839859	-1.01031	-0.946085	-0.872025	-1.12092	-0.869902	-0.996319	-0.94312	-1.03382	-0.966625	0.566235	0.67685	-0.848695	0.790961	1.35065	1.79638
ATF3_Q6	-0.936139	1.96033	-0.149907	0.202693	0.134029	0.0051015	0.157927	-1.15783	0.0677095	0.6472	0.204469	-1.10482	1.64047	-0.932736	1.80379	-1.02424	0.247602	-1.0772	0.711681	-0.990276	-0.992515	0.464454	-1.06907	0.293754	0.771005	-1.06134	-1.11684	1.47801	1.05938	1.08303	1.86771	-0.965074	1.82598	1.03647	0.628715	0.530618	0.783294	-0.959159	-1.05253	-1.05436	0.963976	-1.09895	-0.931997	0.222398	1.11769	-1.18689	0.934298	0.422766	-0.89114
ATF4_Q2	-1.02795	1.45752	0.589031	0.839354	-0.882041	-1.32029	0.375566	-0.848475	0.667726	0.630441	-1.18403	-0.991983	1.91767	0.487462	1.16902	0.975407	-1.32222	-1.06163	0.365708	-1.07393	-1.07418	-1.16313	-0.902083	-0.961562	0.301137	1.09872	0.820907	0.785995	-1.03057	-1.20209	0.787275	0.557652	1.6588	0.821461	0.579182	-0.952826	-1.08956	-0.998179	-1.00968	0.95475	2.01067	-1.06456	0.784576	-1.2195	-0.871038	0.797241	0.285343	0.491927	0.648577
E2F_03	1.5623	1.68384	1.77275	0.572825	1.03492	0.274504	-1.04987	1.2038	0.800636	1.07358	0.425841	-1.36938	-1.03546	-0.986363	0.192253	0.381393	1.56199	1.54829	1.36174	0.580629	1.18099	1.06878	0.675052	0.109196	-1.02555	0.274848	-1.04501	-0.658066	-0.85077	-0.74889	-0.102419	-0.87691	0.385053	0.127221	0.10265	-0.752095	-0.806966	-0.632395	-1.00668	-1.06442	-0.689306	-0.956704	-1.21743	0.215646	-0.843516	0.202525	-1.16996	-1.21082	-1.09572
CTGYNNCTYTAA_UNKNOWN	0.356846	0.763013	1.02839	-0.654247	0.793886	1.51599	1.01716	-1.32214	-1.02711	-0.831911	-0.739082	-0.878109	-0.759626	-0.877688	-1.0556	-1.16379	0.639629	1.20639	0.846568	-1.04346	-0.794715	1.09052	-0.73443	-0.92871	-0.882166	0.707311	0.811073	-0.912574	0.773341	0.642262	1.68651	1.13452	-0.861304	-0.787288	1.65261	-0.98176	1.27463	1.38257	1.05507	1.04379	-0.630645	-1.45913	-0.747639	1.46477	1.12718	0.835838	-0.753219	-0.690397	-1.04091
AP1_01	0.776378	-0.924627	0.807987	0.460225	1.22557	1.27764	1.05332	0.408401	0.510321	1.22701	1.45078	-1.32384	-0.956167	-1.14415	-0.962557	-1.32297	1.2055	0.643268	1.77412	0.879166	0.404108	0.83873	0.823913	0.72126	-0.75118	-0.896794	-0.671724	-1.58737	0.876472	0.758902	-0.660163	0.750732	-0.673418	0.651722	0.452888	1.12988	1.09863	1.09852	0.608748	-0.761075	-0.744805	-1.27438	-1.52283	0.874435	1.43621	-1.51518	0.612036	-1.20145	-1.2185
PPARA_02	-0.690635	-0.965433	0.366679	-0.696511	0.910342	0.711251	1.02043	-0.734904	0.451752	1.22329	0.964101	-0.972555	-0.634401	-1.26036	-1.01523	-1.23659	0.554049	-0.761569	0.875884	-0.82593	-0.830989	0.841678	0.636747	1.23453	0.498326	-1.02099	-0.871987	0.756594	1.08905	1.07054	0.986133	1.31469	-0.868487	-0.73307	1.07214	1.46625	1.97506	1.42845	1.11406	-0.64786	-0.65606	-1.55178	-1.4347	1.28476	1.45501	-1.3337	0.758865	0.633536	-1.03286
GNCF_01	-0.568934	1.4493	-0.394586	-0.924722	-0.866251	-0.480433	-0.617155	0.882978	-0.76649	-0.909926	0.908109	-0.767689	1.05427	1.23724	-0.548748	-0.702133	-0.528804	-1.00793	-0.702125	-1.40813	-0.692159	-0.502407	-0.792249	-1.42114	-0.928651	1.26226	1.68248	1.81814	1.30708	-0.46935	1.77265	1.68615	-0.376011	-0.678626	0.898715	-0.366691	1.2221	-1.06844	1.15753	1.73046	-0.667523	1.1977	1.7966	-0.558281	0.921005	-0.579775	-0.461025	1.04775	-1.15018
NERF_Q2	0.308612	-0.819246	0.351547	-1.07401	0.590482	1.11803	0.296321	-0.954067	0.683721	0.75263	1.15972	-0.60828	1.05001	0.729132	-1.18305	-1.29967	-1.0479	-1.04893	0.915007	1.05439	0.788839	0.664905	1.26961	1.12199	-1.39177	-0.9702	-1.66606	0.512807	1.31758	1.2684	-0.90086	0.915712	-1.41304	-1.50783	1.11162	1.21264	0.386794	0.494924	0.300629	0.838761	0.391633	0.432352	0.463747	-0.924466	1.00425	-1.48896	1.01652	0.920703	-1.43753
RP58_01	-1.23983	-1.42824	-0.951523	-0.919887	-0.800885	0.713856	0.886256	-1.63399	-0.904475	0.256595	-0.778529	0.597743	0.338306	0.704914	-0.965371	-0.983706	-0.978429	-0.985781	0.667992	-0.775935	0.522117	0.625919	0.461837	0.474277	-1.05057	0.573644	0.785278	1.00282	1.5561	1.15434	1.03495	0.540442	-1.18503	-0.957975	0.724261	0.988521	1.40258	1.22734	0.528193	0.0483599	0.489493	0.226744	0.576645	1.13286	0.48727	-0.736098	1.9236	1.25041	0.789973
HTF_01	0.859587	1.29265	0.852554	1.28101	-1.0646	-1.15771	-0.723139	-0.721455	-1.04939	-1.04663	-0.870551	1.49226	2.43144	-0.904083	1.65691	-0.705768	-0.769946	0.978036	-0.813371	-1.02148	-0.743691	1.13921	-0.860609	-1.09556	1.53612	-0.717456	0.726413	1.27153	-0.832991	-0.980034	0.552193	-0.827451	0.86834	-0.90528	-0.767564	-0.852983	-0.732847	-0.667122	0.788124	0.293303	-0.744604	-0.839612	-0.811052	1.21319	0.256808	1.58992	-0.655352	0.711847	1.20536
ARNT_02	0.776651	0.720472	0.957512	0.471491	0.500198	-0.948943	-1.14215	1.55848	0.643454	0.84844	1.27258	-1.13167	-0.972334	-1.27516	1.12239	-1.08701	1.24968	1.5388	0.842159	-0.994246	0.833145	1.3526	0.892269	0.678878	-1.08353	-0.721031	-0.827882	-0.897237	-0.999834	-1.08791	1.31766	-0.716353	1.0288	0.378604	-1.00961	-1.49085	0.752726	-1.10813	-0.946436	0.67776	0.868408	-1.10853	-1.67428	0.438948	-1.36163	1.29787	0.430999	0.434431	0.388625
MYCMAX_03	1.47791	1.09041	1.25554	-0.90793	0.845712	0.586112	-1.29241	1.1498	1.34762	1.24728	0.607074	-1.25604	-0.744018	-0.965732	0.498899	0.868264	1.1084	1.20879	1.53556	0.433148	0.476645	0.92667	0.854241	1.22781	-1.13128	-0.968278	-0.934621	-0.765698	-1.00863	-1.08436	0.827665	-0.947445	1.0706	0.547756	-0.8223	-1.07652	0.282803	-0.808997	-1.03433	-1.43467	0.302676	-0.766947	-1.34338	0.409263	-0.874458	-0.969975	0.506154	0.93848	0.8291
AFP1_Q6	1.32157	0.849895	-0.726035	0.774321	-1.18609	-1.06119	-1.34573	-0.546011	0.956233	0.788262	0.951953	0.8215	0.991768	1.78149	1.23128	1.17898	0.891373	-0.253727	-1.09897	0.860824	-0.560787	-0.404242	-0.820785	-0.971204	0.667568	0.987991	0.891385	-0.889629	-1.19947	-1.45842	-0.840041	0.755718	1.40243	0.935211	0.850749	1.23817	-1.17851	-1.04743	-0.655427	0.697045	0.804205	0.928656	1.11531	-0.879797	-1.21565	-0.66811	-1.03103	0.743594	0.717566
ALX4_01	0.933135	0.881939	-1.09977	0.775909	-0.948328	1.10433	1.10674	-0.846084	-1.24972	-0.755929	-0.43469	1.19408	1.03747	-0.54456	0.980108	-0.941604	0.904421	-1.05882	-1.06556	-1.04772	-1.64799	-1.50704	-0.855422	-0.31909	1.17911	-0.658523	-0.33516	-1.2226	1.00949	-0.746219	0.87946	-1.2281	0.891129	-1.08065	0.960722	1.02513	1.0617	-0.945427	1.14865	-0.709206	-0.346546	-0.853197	1.01146	-0.955829	1.23811	0.991593	1.05285	-0.884589	1.29474
CTTTAAR_UNKNOWN	-0.866881	-0.422365	-1.46141	-0.41872	-0.835524	1.03409	0.839099	-1.10936	-0.759545	-0.328428	0.677608	1.38903	0.518965	0.968522	-0.766191	-1.00942	-0.687361	-1.06372	-0.554582	-0.674823	-0.915541	0.695656	-0.452369	-0.429629	-0.4017	-1.05195	1.1812	1.15464	1.88742	1.80924	-0.585555	1.25238	-0.46679	0.5024	1.68044	1.35526	0.938923	1.56733	1.01331	0.689373	0.800828	-1.09887	0.669541	0.905663	1.30643	-0.515053	1.17325	1.41296	-0.675799
CEBPDELTA_Q6	-0.593285	1.05835	-1.63669	-1.47947	-0.652237	0.436205	0.594484	-1.48019	0.297686	0.511867	0.353568	0.816795	1.29273	0.632436	1.07343	-1.287	-0.733399	-1.30602	-0.854528	-0.879184	-0.937738	-1.3244	0.428162	0.261889	-1.27758	-1.15456	0.323492	1.4111	1.54788	1.15915	0.691237	0.879005	0.882223	0.693132	1.05434	1.4073	0.700633	0.561976	0.719656	0.864029	-1.1404	0.593168	0.528278	0.615226	0.580095	-0.80929	1.35183	1.02957	0.535327
CEBPGAMMA_Q6	0.933363	0.753177	-0.841831	-1.06159	-0.924621	-0.478965	-0.738172	-0.672518	-0.594466	1.39224	0.958471	1.71915	-0.43541	-0.699199	0.988481	-0.810047	-0.739183	0.901698	-0.790198	-0.695128	-0.766579	-0.715102	-0.997856	1.16369	1.90348	-0.826977	-0.623233	2.28605	0.90898	-0.713613	1.77251	-1.09794	1.03425	-0.390432	1.72069	-0.448106	0.829231	-0.622621	-0.81222	0.981785	-1.12833	-0.874843	-0.633693	1.27785	-0.950804	1.09755	-0.827476	1.17555	1.43265
CRX_Q4	0.789388	0.897432	-0.660962	-1.04758	0.787777	0.872529	0.803125	1.04802	-0.827753	0.766443	1.04515	-0.724167	-0.605586	0.601525	-1.22822	-1.27833	-1.13726	-0.716869	0.597103	0.720839	-1.07319	-0.784686	0.751487	0.974536	-0.60501	-0.876515	0.898937	-0.74431	1.23156	-0.695592	-1.24977	0.595445	-0.625369	0.519942	1.57294	1.54171	0.910476	1.35421	0.481907	1.62297	-1.02788	-1.31279	-0.809585	0.728472	1.9688	-1.32976	0.849576	0.50102	-0.939718
DBP_Q6	-1.01718	-1.09194	-0.904807	1.49953	-0.912346	0.601137	0.696926	0.934325	-0.968891	0.81307	-0.918487	-0.986325	0.413411	-0.93209	1.34741	-1.08248	1.67469	1.00267	-0.86995	-1.01869	1.41202	1.05867	-0.907207	0.958506	-0.962184	-0.983734	-1.14806	1.5732	0.850185	0.855015	1.73953	1.87783	0.570786	0.204603	0.466691	0.612632	-0.88305	-0.957576	-0.95113	-0.891495	0.611284	-0.978377	-0.873088	0.515649	0.303007	-0.893624	1.33627	1.13396	-0.885867
EFC_Q6	-1.03151	-0.610607	1.43493	-0.572683	1.32174	-0.674933	-0.627946	-0.521157	-0.679175	-0.750265	-0.825885	-0.917731	0.961797	-1.07775	1.42428	-0.858408	-0.855164	-0.461489	-0.540409	-0.714933	-0.639786	1.4797	-0.713731	-0.828084	-0.422587	-0.635319	-0.674258	-1.0308	1.49759	-0.650545	1.6315	1.51787	1.36704	1.02469	-0.515304	-0.773641	1.20799	0.931071	1.39627	0.800768	-0.529861	-0.774741	-1.07349	1.50945	1.05827	-0.973654	1.65953	-0.730676	-1.12761
FOXM1_01	0.423376	-0.125847	-1.16403	-1.12772	0.499952	0.739837	1.2636	0.519549	-1.22139	1.04462	1.12797	-0.967726	-1.10223	-1.14392	0.443942	0.444396	-0.938012	-1.36712	0.751214	0.768676	-1.36103	-1.02231	-1.50549	-1.1192	1.17507	-1.18034	0.721848	0.555097	0.511764	0.366824	0.812523	1.38956	0.0448119	-1.04049	1.33752	1.24295	1.4414	0.724963	0.852309	-1.01225	-1.26364	0.324196	0.443638	-1.09695	0.982393	0.605572	1.11725	0.632005	0.606325
FXR_Q3	0.577705	-1.12322	0.254284	-1.15394	0.864423	-0.971002	-1.18176	0.477049	0.407182	0.259196	0.687511	-1.33651	0.508657	1.33362	0.63366	1.2904	0.892091	0.574411	-1.13205	0.635842	0.450236	0.586472	0.388093	0.41007	-1.52104	-1.05905	-1.12418	-1.06804	1.26361	0.255672	-1.12737	1.68762	0.794807	-0.904679	1.4946	1.2075	-0.838121	0.668468	-0.877042	-1.16477	-1.11577	-1.36287	0.356009	0.420596	0.418456	-0.870853	-0.941005	0.721227	-1.02118
GATA4_Q3	-0.900908	-0.95783	0.389495	0.86129	0.588322	1.05397	-0.929235	-0.936419	-0.907877	1.30503	0.638891	-0.8746	0.483413	-0.989206	1.5025	0.960771	0.844468	0.0642728	0.794744	-0.930691	-1.02103	0.424414	-0.970868	-0.903281	-1.03266	0.314686	0.574585	1.63768	1.09928	-1.02028	2.12143	1.2889	1.22952	-0.996749	2.01608	0.674427	1.44003	0.55667	0.22849	-0.913653	-0.927322	-1.17586	-0.949758	1.51334	0.179905	-0.983697	-1.01138	-1.02886	-1.06824
GCM_Q2	-0.882177	0.824304	-0.885032	0.988692	-0.939758	-0.803567	-0.831049	-0.99839	0.34325	-0.900929	-0.800406	0.529493	1.31598	0.785088	1.02764	-0.808725	-0.9155	-0.997189	-0.868241	-0.872982	-0.944611	-0.775224	-0.811947	-0.843912	-0.882409	-0.893745	1.30011	1.63001	2.11911	1.49741	1.65172	0.579722	0.551749	0.890437	-0.941273	1.25647	-0.93163	1.63506	0.593246	0.364874	-0.914397	-0.855761	0.953192	1.35907	1.13354	-0.797753	-0.979622	1.51628	-0.822388
HNF4ALPHA_Q6	1.39345	-0.719508	0.912978	0.801268	-0.696181	1.30661	1.38373	1.03351	-0.713841	-0.754203	-0.705018	-0.712135	-0.691347	-0.688961	0.935176	1.84741	-0.738064	0.463234	-0.78665	-0.836445	0.76716	-0.689882	-0.816716	0.576961	1.32328	-0.733106	0.790667	2.02179	0.985577	-0.706272	2.69468	1.35145	-0.708287	-0.765096	2.15676	1.34101	-0.735899	-0.714577	-0.689634	0.608882	-0.805448	-0.762585	-0.757502	-0.715294	1.27362	-0.665421	-0.704409	-0.67228	-0.788203
CYTAGCAAY_UNKNOWN	-0.933429	-0.983404	-1.00567	0.811148	-0.979805	-1.05475	0.534388	1.21228	-1.21934	-1.0307	0.541601	1.43826	0.480796	-1.21058	0.674088	-1.01182	-1.29588	0.761468	0.541479	-0.907218	-0.982827	0.862858	-0.73523	0.815417	0.807095	-0.854486	-1.03238	1.59667	1.1946	0.911975	1.04958	0.550006	-0.845102	-1.25838	0.589626	-0.722633	1.11237	1.43944	-1.05103	0.950778	-1.05983	-0.91781	-0.926967	1.2098	-1.07965	-0.932762	-0.647081	1.36817	1.18807
HNF6_Q6	1.45077	-0.597318	-0.76325	-0.994313	0.709318	1.4667	-0.991159	-0.73799	1.60442	1.6914	0.812285	-0.921592	-0.637256	0.427917	-0.733045	-0.804153	0.483398	-0.780423	-0.793054	0.684549	-0.781045	-0.738759	1.06316	-0.718084	-1.03818	-0.903031	-0.701807	2.33687	1.21911	0.885686	0.780331	1.62662	-0.660221	-0.925957	1.21308	1.32954	0.875415	1.53413	1.41641	0.878691	-0.737519	0.788095	-0.726821	0.59074	1.07076	-0.967944	0.611238	0.712815	-0.806831
HOXA4_Q2	-0.749904	-0.689409	-1.04524	-0.747828	-1.02693	-0.749084	0.546731	-0.932335	-0.671599	-0.838762	-0.784209	0.907541	1.60218	1.2748	-0.746501	-0.753481	-0.961917	-0.907449	-1.01962	-1.09367	-1.01094	-0.924439	-1.29167	-0.884035	-0.9243	-0.740503	1.34773	1.51657	1.1681	0.768381	1.87184	1.85698	0.564226	0.399589	1.57375	1.10334	0.995288	0.761401	0.954491	-0.555079	0.8554	0.49796	1.3873	1.1297	-0.626476	0.580746	1.18079	1.60497	0.937328
HSF_Q6	0.551237	1.24662	-1.17599	-1.24481	0.598023	0.712462	-1.24481	-1.1564	-1.26809	1.27622	0.510209	1.46087	0.622592	-1.22633	1.37542	0.866994	-1.15452	-1.14908	0.417244	0.467506	-1.23468	-1.32818	-1.09834	0.643039	-1.19798	-1.11899	-1.28543	0.451693	0.857707	1.26066	0.393811	0.317937	1.60104	0.825459	1.33185	0.32357	0.285885	0.802638	-1.17661	-1.1126	-1.08669	-1.26291	-1.31496	0.728932	0.662189	1.24785	1.11665	0.789369	0.0732064
LBP1_Q6	-1.18703	-1.01291	-0.507116	-0.460487	-1.09708	-0.549601	0.683835	-1.35192	0.7425	-0.709506	-1.27563	-0.481027	0.713455	-0.773561	-0.923936	-1.19602	-0.899144	-0.630603	0.745372	-1.64582	0.720367	0.93976	-0.9883	0.503688	-1.05364	-1.19198	-0.703894	1.23419	1.47518	1.25707	1.44768	1.28479	-0.806674	-0.95632	1.79142	1.132	1.09407	0.978047	1.0014	-0.454127	0.919213	-0.777977	0.615909	1.36262	1.32676	-1.039	0.949004	1.10041	-0.979341
LFA1_Q6	-1.07766	0.257843	0.626885	-1.33262	-0.786967	-0.782373	-0.699163	-0.903554	0.711889	-0.894923	0.575083	-1.01979	0.497262	0.394649	1.36791	-0.795472	-1.01531	-0.897923	0.518025	0.686154	-0.798794	-0.716755	0.393156	0.325645	-0.962347	0.44238	0.767144	0.513971	1.25552	0.91601	0.779136	0.259798	1.0519	1.03685	1.64779	1.81435	1.56154	1.86926	0.524597	0.446198	-1.24586	-1.30474	-1.06514	1.01802	1.21569	-0.752134	1.08107	0.83925	0.581804
LXR_Q3	0.342285	-0.819758	1.11994	0.795989	0.874897	0.971263	1.03034	0.532073	0.708379	0.787899	0.559711	-1.3102	0.62918	0.882259	1.37813	0.929686	0.428154	0.213056	0.732886	1.04682	-1.62325	-1.22506	-0.973088	-1.04306	-1.40711	-0.794062	-1.14851	-1.27222	1.02891	-1.1719	-1.36945	-0.931797	-1.0382	0.704325	-1.38521	0.75122	0.805431	0.85284	0.349391	-0.799551	0.910683	0.862265	0.609806	-1.22227	0.631596	-1.53093	1.04804	-1.16753	-0.923492
MAF_Q6	1.01031	1.31207	0.741811	-1.24035	0.557656	0.427311	0.452573	-1.13531	0.176153	0.37767	-1.05179	0.597873	-1.29845	-1.0842	0.643002	0.969076	0.216811	-1.11758	0.541325	-0.949943	-1.1748	0.620419	0.708929	-0.992008	-1.33916	0.588421	0.472616	0.157981	1.56551	0.95622	0.656015	1.10495	-1.28343	-1.23264	2.08228	1.65875	-0.983841	0.921426	0.599275	0.688448	0.336115	-1.13006	-1.32318	0.408957	1.20561	0.0650917	0.819917	-1.10878	-1.45938
MAZ_Q6	-1.03717	-0.9654	-0.743775	-0.732898	-0.605815	0.449142	0.962465	-0.76269	-0.601954	1.18473	-0.638102	0.733784	-1.02991	-1.08282	-1.27917	-1.20021	-0.5497	-0.742729	1.39185	0.638237	-0.514291	-0.604765	-0.953335	-0.663167	0.57334	-0.805448	0.353019	1.1837	1.7992	1.02337	1.44915	-0.672541	-0.720368	-0.778941	0.641803	0.913433	1.46878	1.41585	1.57182	0.972297	-0.742579	-1.12115	-1.42736	0.846794	1.85527	1.01701	1.2662	0.954976	0.745146
MTF1_Q4	-1.11731	-0.727926	-0.809413	0.681516	-0.587979	0.599302	1.34871	-1.00911	-1.16491	-0.589366	0.397168	0.688084	0.989216	0.726231	1.13325	0.302293	-0.801451	-1.05644	-0.895343	-1.09538	-0.994202	0.470752	-0.919105	-0.932699	-1.18541	-1.12291	1.35689	0.603917	1.36627	1.29427	0.375671	1.19093	0.826641	0.913121	0.827819	0.956439	1.73122	1.90235	0.818617	-0.527443	-1.12376	-0.728765	0.49333	-1.00138	1.04101	-1.06996	1.67759	0.744119	0.608164
NFMUE1_Q6	-0.782998	-0.79303	1.63617	1.95132	0.887231	-0.860199	-0.829219	1.3939	-0.832457	-0.790591	-0.779401	-0.921566	-0.879035	-0.939877	1.23604	-0.811365	-0.784205	0.786281	0.658057	-0.851448	0.800676	1.30595	0.931514	0.50857	0.930592	0.952826	-0.825075	0.811237	-0.833922	-0.841762	1.75223	-0.820906	0.799812	-0.844294	-0.80639	-0.894867	-0.806971	-0.818692	-0.810575	-0.815534	1.2428	-0.892745	-0.944602	1.08522	-0.807343	1.6752	-0.836801	-0.896745	-0.878121
GAANYNYGACNY_UNKNOWN	-0.817895	1.65136	-0.770136	2.05201	0.819781	-0.767225	0.781318	-0.856541	1.17603	1.18259	0.78916	0.397232	1.15707	1.85051	0.758303	1.78045	-0.785943	-0.815323	-0.875263	0.773277	-0.876487	-0.856608	-0.846945	0.801342	0.692788	-0.820548	-0.792164	-0.825411	-0.844115	-0.814785	-0.97285	-0.859886	-0.876252	-0.885942	-0.915769	-0.821546	-0.809185	-0.92797	-0.783617	1.4829	1.45279	1.84488	1.50489	-0.933533	0.923515	0.464392	-0.847689	-0.835353	0.904783
NRF1_Q6	-0.647886	1.05161	2.49869	1.16838	0.959007	-0.547558	-0.791576	1.57354	0.956796	1.18085	1.35318	-1.05365	-0.729045	-1.13129	0.90991	-0.739178	-0.776682	1.31597	1.51436	-0.586817	0.691146	-0.625044	1.40804	0.960305	-0.779338	1.17245	-0.955724	-0.791869	-0.986508	-0.708262	-0.714184	-0.820578	1.07226	-0.623302	-0.882805	-0.904365	-0.606971	0.845801	-0.809692	-0.886089	0.994	-0.880896	-1.19551	1.48974	-0.674828	-0.544369	-0.77829	-0.871159	-0.611901
PEA3_Q6	0.127724	0.693456	0.497051	-1.49211	0.128936	-1.12411	-0.967702	0.0528298	0.846639	0.347842	0.572067	-1.19819	1.44989	1.81469	0.792026	-0.983469	-1.13005	0.0899187	0.490554	0.618452	0.493266	0.632798	0.426383	0.206089	-1.09542	-0.969905	-1.12345	0.403142	1.38677	1.26118	0.704112	0.783412	0.470543	-1.38466	1.47881	1.36731	0.761907	1.40264	-0.895641	-1.01169	0.896674	-0.934704	-1.31358	0.543208	1.28986	-1.29506	0.507211	-1.04292	-1.04909
PTF1BETA_Q6	0.208539	0.678817	-0.703838	-0.924294	-0.753468	1.07191	0.774072	-0.784014	0.576384	-0.790932	-0.756838	0.785433	0.574781	0.908682	-0.964936	-0.765069	-0.767565	-0.731924	-0.754891	-0.751165	-0.717219	-0.736121	-0.760272	-0.749882	-0.808776	-0.755189	0.290242	1.4573	1.74085	1.13408	1.59	1.13192	-0.859694	-0.721503	1.91787	2.24429	1.58504	0.712969	-0.813615	1.19735	-0.812998	-0.823113	0.54327	1.6623	1.21596	-0.861915	1.34789	1.62667	1.00092
PU1_Q6	1.08279	1.01326	-0.99618	-0.750786	-0.864212	1.12286	0.658463	-1.04009	-0.623554	0.884732	1.24596	-0.760049	0.654938	1.80816	-0.887322	-0.771036	0.79219	1.19408	0.764117	-0.850237	-0.723485	0.990118	-0.604335	0.723273	-0.761894	-0.876133	-0.891719	0.803019	1.38452	-0.63501	1.31893	-0.657293	-0.952933	-0.956709	1.72689	1.3043	1.67182	0.721646	1.03044	-0.746632	-0.783525	-0.864798	-0.998872	1.15847	1.00571	-0.814201	0.963834	-0.775195	-0.990946
SP3_Q3	-0.978033	-1.01384	0.664318	0.733718	-0.587815	1.13115	0.49633	-0.910801	-0.728683	0.985084	0.535837	-1.1258	-0.749911	-0.726981	-0.700994	-1.00992	-0.725541	-1.17321	0.306903	-0.635509	1.05805	0.98467	0.851452	-0.712111	-0.671459	0.632002	0.507468	1.26208	1.54174	1.52654	1.58481	1.15629	-0.533464	1.06953	1.27146	-0.835407	2.4404	1.31985	0.428236	-0.864533	-1.2884	-1.41167	-1.19422	1.48527	0.619332	-0.676997	0.690492	0.961725	-0.793373
TCF1P_Q6	-0.796271	0.885005	-1.31268	-1.01137	-0.836487	0.758285	-0.73573	-0.993717	-1.20035	-0.487248	-0.886716	-0.79575	1.18319	-0.792417	0.667767	-1.45061	-1.35184	0.610594	-0.747843	-0.999882	-0.799995	-0.904521	-0.883225	0.6321	0.867695	-0.678345	1.17502	1.40425	-0.890296	-1.19099	1.50458	0.800281	1.24159	1.24595	0.69524	0.579909	0.768127	0.515934	-0.913967	-0.746407	0.579978	-1.29459	1.10665	0.578922	0.825663	0.809665	-0.725897	0.984242	0.651902
TCF4_Q5	1.41596	-1.06211	0.855507	0.444546	-1.08083	0.560614	0.242182	-1.04878	-0.967241	0.631019	-1.01525	-1.15965	-0.982277	1.69013	0.406057	0.165802	0.90617	1.31834	-0.980387	-1.02167	-1.16286	-1.09016	-1.08324	-1.08308	-1.11928	0.854366	1.08532	1.68776	0.491029	0.46662	1.25115	0.89585	-0.98809	0.520849	1.69818	0.673585	1.27246	1.22105	-1.00162	0.91664	0.338773	-1.10059	-1.02843	0.980675	1.15456	-1.02902	-1.05289	0.112464	-0.99607
TEF_Q6	1.22977	0.519604	-0.928707	-0.608358	-0.775283	-0.97093	-0.869103	0.900132	-0.736992	1.02118	-0.71745	-0.849747	1.47981	1.36864	1.23399	-0.627115	0.904783	0.579931	-1.51207	-1.26692	0.84258	1.10755	-0.887235	0.994804	-1.13317	-1.12125	1.66381	1.94199	0.989796	-0.720659	0.908274	1.64548	-0.599446	-0.823774	0.816728	1.34211	0.398033	-0.638939	0.861887	0.919934	-0.643883	-0.671807	0.60376	1.01662	-1.0226	-0.644753	-0.589203	-0.83784	-1.0835
TEL2_Q6	-0.977353	-0.813147	-0.723164	0.834417	-0.584343	-0.57714	1.27481	-0.88201	-0.395782	0.904334	-0.57133	-1.20966	1.313	1.08555	-0.472199	-0.842966	-0.928946	-0.790238	-0.77689	-1.27896	1.59252	1.34986	0.884577	1.45972	-1.0571	-0.870123	-1.26383	1.18917	1.07454	0.848038	1.28556	1.25507	-0.68529	-0.93005	-0.442475	1.00879	-0.301379	1.24206	-1.20062	1.3294	0.820532	1.16586	-0.566747	1.1825	-0.632225	-1.13898	1.1193	1.367	0.80069
ALPHACP1_01	1.76205	0.598541	0.833217	-1.33312	0.690241	-1.22179	-1.47147	1.31208	1.14842	0.951508	0.61529	0.240448	0.168349	-1.30144	0.698798	-1.38304	0.928704	-1.23867	1.49793	0.840774	0.75688	0.891932	0.743377	-1.45693	0.534354	0.540471	0.417154	-1.49568	0.408942	0.406649	-1.98148	-0.860295	0.120906	-0.950551	0.199629	0.775085	1.24431	-1.62839	-1.32417	0.482997	0.728943	-1.00798	-1.13042	-1.49254	0.730766	0.0941187	0.534306	0.3282	-0.981454
GATGKMRGCG_UNKNOWN	-0.861379	-0.710687	0.643125	-0.732057	0.568028	-0.733967	-0.649158	-0.706059	0.705925	-0.660453	-0.637311	-0.754467	-0.774554	-1.08854	-0.794527	-0.904986	-0.844378	1.26127	0.586603	-0.916968	0.801534	1.1922	0.997492	0.96845	-0.655623	0.996472	-0.976703	2.14555	0.876157	1.87332	1.1325	1.28232	-0.797594	-0.853591	0.944067	-0.928543	0.629251	1.14693	-0.63434	1.96179	2.29804	-0.719532	-0.796795	1.22404	1.01993	-0.857921	-0.592038	1.20059	-1.0394
AP3_Q6	-0.108647	-0.220665	-1.10472	-0.22495	-0.554084	-0.549243	-0.294898	-0.56338	-0.381016	-0.781726	-0.224337	1.19245	0.825991	1.19996	-0.299316	1.01049	-0.668178	-1.22118	-1.12186	-1.56907	-0.550614	-0.37234	-1.13165	-0.47076	-0.279652	-0.436039	1.55052	1.3786	1.51342	1.34895	1.43977	1.35101	-0.774021	-0.477097	1.68878	1.29197	-0.306186	-0.0301348	-0.0294934	-0.443572	1.25924	0.859328	0.985975	1.15673	0.83737	-1.45961	1.29255	1.80768	-0.680572
ATF1_Q6	0.499547	1.52061	0.67017	0.141532	0.0936891	-0.95289	-1.08662	-0.988355	0.463252	0.0838787	1.09855	-1.02339	1.44412	0.524908	1.42343	1.18158	0.769624	-0.0479833	2.09497	0.874153	-1.08587	-0.979801	0.608676	0.658863	-1.00828	0.0984924	-1.10696	0.842808	0.560458	0.963851	0.605342	0.372209	2.38587	1.23025	0.690502	0.609031	-1.14383	0.096141	-1.36631	-1.04037	1.08225	-1.07597	0.0632165	-1.21152	-1.02252	0.0273367	-1.04576	-1.09823	-1.11022
E12_Q6	-0.627779	-0.710999	-0.688489	-0.756727	1.07593	1.38439	1.24829	-0.713982	1.43179	0.782298	-0.870625	-0.741186	-0.821846	-0.608166	-0.862311	-0.816393	0.786566	-0.852271	-0.594957	-0.74929	-0.653943	0.589521	-0.581629	0.982183	-0.597128	0.966337	1.14614	-0.788746	1.04085	-0.717067	-0.755403	0.770368	-0.977098	-0.508621	1.69618	1.82588	1.06721	1.23693	0.89266	0.628294	-0.712319	-0.602871	-0.892133	1.19716	2.93387	-0.886202	1.21169	-0.618062	-0.449539
E4F1_Q6	-0.847473	1.19101	-0.819171	1.70724	-0.809712	-0.856925	-0.798269	-0.635597	-0.715588	-0.716226	0.510515	-0.651187	2.47568	-0.649129	1.76675	0.988047	1.17163	0.942618	-0.610052	-0.767829	-0.762626	-0.735819	-0.733084	-0.777261	-0.660951	-0.787889	-0.754526	0.396165	-0.845724	-0.971624	0.846732	0.814221	2.75574	0.625231	0.606734	-0.830995	-0.738607	-0.705417	-0.770614	-0.681719	1.91721	-0.71148	-0.776473	-0.635961	-0.986569	0.680545	-0.786801	0.6928	1.36605
ETF_Q6	-0.827656	0.823295	-0.85182	1.13561	1.06799	0.245753	0.581295	-0.834672	0.487863	1.1792	0.82676	-0.925701	-1.07827	-0.856669	-0.870196	-0.882525	0.763915	0.959055	1.37446	0.201472	-0.855008	-0.783843	0.749971	0.622835	-0.858835	0.920867	1.26475	1.30987	-0.752751	1.17791	1.12184	1.28354	-1.09597	-0.860605	1.68548	1.16312	1.73481	1.77166	0.800218	-0.981869	1.40926	-1.00225	-0.985603	-0.833116	-0.900411	-0.820044	0.573336	0.736779	-0.856341
HEB_Q6	-0.793186	-0.869132	-0.857438	-0.895546	0.397732	1.78018	1.50119	-0.826959	0.621275	1.05507	-0.761561	0.428262	-0.832706	-0.836352	-0.986678	-1.08814	-0.81736	-0.811207	0.371241	-0.743928	-0.779646	-0.767338	-0.771303	0.159863	0.387812	-1.03238	0.378708	0.465756	2.13661	1.51485	-0.747145	0.752982	-0.818376	-0.795971	1.64421	2.16771	1.42308	0.747364	0.257061	-0.749266	1.25538	0.822954	0.953548	1.69516	1.29633	-0.959537	1.04398	-0.877482	-0.79886
ICSBP_Q6	-0.924122	-0.776353	-0.972047	-0.92323	-0.979336	-0.683755	-0.659406	-0.866936	-0.594982	-0.545536	0.726981	1.47276	2.28448	1.25192	0.384243	-0.771507	-0.755815	-0.897454	0.488268	-0.784931	0.399381	1.04998	-0.672673	-0.647057	1.14648	-0.640051	0.905209	1.38681	1.7059	1.34301	0.793067	-0.700219	-1.05641	-0.706549	1.47562	1.27945	1.12217	1.95231	1.15883	-0.665077	-0.674056	0.39816	1.68684	0.922733	-0.530201	-0.988495	1.19981	1.32598	-0.591809
SMAD3_Q6	-1.01109	-1.45687	-0.721457	0.61422	-0.454407	0.833797	0.943519	-1.25313	-0.211176	-0.410875	-0.579696	0.818345	0.745949	1.07988	-1.27309	-0.586083	-1.03647	-0.987067	-0.926145	-1.00597	0.72203	0.765334	-0.699526	0.741219	-0.670336	0.669531	1.16262	1.27607	1.1754	1.06678	0.706143	1.18513	-1.11199	-0.660242	1.30012	1.12085	1.33479	1.10062	1.00354	-0.602075	-1.4171	-1.08304	0.891918	1.14824	0.930239	-1.10781	1.33419	1.38061	0.73931
TEF1_Q6	-1.46924	-1.21963	-1.1329	0.223105	-0.942074	-0.870641	1.20098	-1.6584	-1.02224	-0.897173	-0.929879	0.742786	0.850421	0.462773	0.519812	0.4877	-1.25657	-1.31346	0.232953	-1.11813	-1.26202	-1.12391	-1.2769	-0.675903	-0.981873	0.309598	0.689511	0.863921	1.492	1.18572	0.940655	1.11564	1.01205	0.580318	1.33229	1.46915	0.969758	1.00863	1.13602	0.227705	0.636897	-1.05925	0.425528	0.984876	1.37757	0.298078	1.13964	1.1434	-0.642103
TFIII_Q6	0.22624	-0.742157	-0.485939	0.699319	0.548144	0.617735	0.600958	-0.788103	-0.556902	0.70146	1.25867	0.409307	-1.24285	-0.915117	0.400423	-1.1227	-0.531155	0.816541	0.942151	0.830977	-1.32415	-0.8096	-0.564114	-0.876675	-1.1139	-1.42992	0.884789	1.45559	1.36808	1.22162	0.796604	1.13993	-1.1231	-0.724351	1.29893	1.36411	1.766	1.4622	0.845361	0.710027	-1.02648	-1.85548	-1.24302	0.382711	0.722549	0.620189	1.0922	1.08998	-0.647021
GCCNNNWTAAR_UNKNOWN	0.918648	1.69005	0.859152	0.89827	0.901007	1.30122	0.711981	0.615195	1.10445	0.613829	0.493282	-1.02975	1.01833	0.667569	0.79598	-1.06313	0.689144	0.8669	-0.824967	0.409523	-1.03471	-1.00014	0.965931	-0.919677	-0.95222	0.575015	0.403848	-1.55005	0.681223	0.292434	-1.15814	0.611635	0.951902	0.370608	0.823323	1.47299	0.545682	0.79776	-1.62833	-1.11254	-1.03632	-1.19297	-1.15545	-1.21042	1.31626	-1.15321	0.928378	-0.982685	0.292512
TFIIA_Q6	-1.16269	-0.715617	-0.69456	0.682509	-0.84996	0.355842	0.933522	-0.732494	-0.875323	0.301176	-0.804093	0.743103	2.03214	-0.777835	1.55226	-0.827794	-0.714645	-0.889321	-0.799925	-0.812741	-0.964984	-0.775266	-0.766369	-0.942622	0.458341	-0.833799	1.15883	0.85647	0.910883	0.370635	1.37531	-0.851323	1.38333	0.539985	1.89808	1.433	-0.813576	1.42455	1.74467	-0.82238	0.982051	-0.858388	0.667672	0.305598	1.98909	0.308112	0.840163	0.860461	-0.844763
MYOGENIN_Q6	-0.841154	-1.14912	-0.990858	-0.98435	-0.64015	1.38092	1.64991	-0.82215	0.968052	0.805414	-0.730599	0.916717	-0.351597	-0.702509	-0.44038	-1.40288	0.547697	-0.699812	0.695084	-0.444404	0.764745	1.14383	0.6642	0.867249	-1.06129	-1.15784	-0.425485	0.59359	1.13889	1.15736	0.933745	0.941256	-1.5636	-0.532836	1.51969	1.31081	0.773379	-0.672524	0.827942	-1.12074	0.802776	-1.19585	-0.396376	0.8986	1.73324	-1.23182	1.17436	-0.433065	-0.623781
ZF5_01	0.405783	0.478499	1.44097	-1.06466	1.48416	1.21542	0.406166	-1.03431	0.604562	1.28863	1.68373	-1.10272	-1.0334	-1.03954	0.357044	-1.05746	0.496677	0.524619	1.43479	1.61151	-1.0645	-0.146832	0.0849175	-1.05078	-1.0786	0.279415	0.540279	1.11582	0.674078	1.71151	-1.04858	-1.05479	0.475542	0.31966	0.706795	1.62918	0.317166	1.35652	-1.05346	-1.08359	-1.05692	-1.08371	-1.0816	0.335697	0.384504	-1.08596	0.688595	-1.03633	-1.08738
PAX8_01	1.21581	0.427515	0.612901	0.951205	0.935566	0.756884	0.55765	1.22938	0.918651	-0.883045	-1.12942	-1.09873	1.00485	0.940067	0.322087	1.05473	-1.10331	-0.927825	-1.01042	-0.916321	0.829992	0.958899	0.852155	1.33242	-1.06953	-1.12775	-0.862319	0.501352	0.668425	0.560804	-0.919762	1.26647	-1.05224	-1.22814	0.410261	1.46501	0.67957	0.232575	0.542342	1.83756	1.30801	1.26872	0.444764	-0.811096	1.02643	0.318823	0.219815	1.46557	-0.836609
CACBINDINGPROTEIN_Q6	-0.687876	-0.907721	-0.659619	-0.631813	-0.658426	0.987167	1.51504	0.492503	-0.69566	0.47791	0.909197	-0.641128	-0.859371	-0.724383	-0.747335	-0.675666	-0.872742	-0.878631	0.518152	0.380384	-0.710992	-0.710889	1.42405	0.569052	1.06481	-0.853804	-0.743982	1.06539	1.18393	1.38723	0.564274	1.3275	-0.732527	-0.742684	1.41254	2.0163	2.2704	1.3822	1.27902	1.2734	-0.99886	-1.00659	-0.888355	1.14283	1.27034	-1.17491	1.15443	0.997863	-0.877302
CACCCBINDINGFACTOR_Q6	0.59444	-0.752257	0.659569	0.648901	0.898307	0.872614	0.735475	0.582887	0.520233	0.784746	0.97411	-0.775015	-0.823152	0.534528	-1.16751	-0.947	0.888064	0.706338	1.16745	-0.537364	-0.860656	0.449209	0.483871	-0.669995	-1.18422	-0.755385	0.828712	1.05242	1.66274	1.21384	1.37627	1.18127	-1.44022	-0.96189	1.02286	0.928706	1.20404	1.23291	0.827668	0.880846	-0.855078	-1.31434	-1.15485	0.546703	1.07108	-1.07224	1.21505	0.336939	-1.11605
COREBINDINGFACTOR_Q6	0.90134	0.87507	-0.56544	-1.02288	-0.468562	-0.887644	-0.655481	-1.08525	0.969929	-0.404182	1.05908	0.756895	2.38859	2.05411	0.900377	-0.371383	0.785978	1.09301	-0.480079	-0.612454	-0.831622	-0.551687	-0.179865	1.11915	-0.77561	-1.95254	0.911331	1.08291	1.40943	1.06713	0.653003	-0.370498	-0.405091	-0.71425	1.39424	1.39736	-1.0646	-0.702477	-1.15026	0.905959	-0.75922	0.977285	0.86651	-0.361986	0.99168	-1.09262	0.707784	0.936852	-1.16694
HNF3ALPHA_Q6	-0.962201	0.0580824	-0.972649	-0.905819	-0.854646	0.0337774	-0.840109	-0.950229	-0.880125	0.688424	0.46774	0.984486	1.55273	0.384224	0.206149	-0.9636	-0.898826	-0.974354	-0.940363	0.280749	-0.928074	-0.918361	-0.871702	0.417209	-0.880782	-0.86664	0.299661	1.83195	1.72148	2.42375	0.898488	1.65255	1.24203	0.790397	2.17547	1.288	0.571458	0.848691	0.502378	0.353326	-0.875053	-0.925116	-0.84329	-0.82871	-0.846912	-0.911834	1.05089	1.38093	-0.912073
HP1SITEFACTOR_Q6	-0.834106	-0.872308	-0.850739	-0.887059	0.556204	0.4504	-0.807294	-0.839585	0.237477	0.77153	1.22319	0.591023	-0.825249	-0.840059	0.659055	0.212826	-0.846442	-0.833286	1.09126	0.522915	-0.81791	-0.839354	0.285779	-0.865094	-0.802427	-0.81744	1.38181	1.01217	1.14533	0.744769	1.74752	1.22083	1.48332	0.562762	2.28177	1.53043	0.667681	1.07838	0.39029	-0.920675	-0.936248	-1.00577	-0.849749	1.21045	-0.842242	-0.813936	1.61121	1.86905	-0.823032
USF2_Q6	0.790066	0.833203	1.1444	-0.545747	1.17206	-0.520283	-1.24085	1.02725	1.1062	0.841862	1.18758	-1.75768	-1.46426	-1.18418	0.764148	-1.23079	0.768166	0.750344	0.940113	0.927345	-0.418963	0.86997	0.811483	0.697719	-0.768046	0.946354	-1.4505	-1.16231	-0.304658	0.719892	-0.723651	-0.664339	0.908328	0.747229	-0.523169	-0.975354	-0.933392	-0.342978	-2.43432	0.989254	-0.536519	0.761929	-1.97434	0.780806	-0.411003	-0.675444	-0.608274	-1.37054	-0.3581
GCGNNANTTCC_UNKNOWN	-0.642308	1.36201	1.21875	1.15215	-1.00174	-0.427389	-0.981832	1.30974	-0.612421	1.06829	-0.53573	-0.618584	1.0137	-1.59531	1.0432	1.03549	-0.380519	1.14326	1.08277	-0.623665	-0.283161	1.02201	1.00862	-0.0288956	1.02359	-0.00109004	-1.10897	-1.2506	-1.43336	-1.5108	-1.01378	-0.683933	1.26025	-0.112767	-1.60181	-1.43006	-0.842687	-0.699168	-0.75604	-0.901078	1.03274	-0.374372	-1.04636	-0.386665	-0.570356	1.05723	-0.640988	-1.3174	1.11321
SF1_Q6	0.757442	0.589685	1.08097	-0.988588	1.58776	1.67556	0.690762	0.68803	0.97653	0.644049	0.830916	-1.41687	-1.29715	-1.28398	-1.18312	-1.35838	0.753532	-1.16476	0.948087	0.874289	0.0926142	0.339275	0.558213	0.167074	-1.28873	-1.00199	0.744126	-0.993785	0.580129	-1.00361	0.502636	1.2766	-1.31497	-1.28015	0.782167	1.09232	-0.845015	1.23369	1.14295	-0.997093	-1.16824	0.846413	-0.82485	-0.900886	1.016	-1.02568	0.640261	1.05631	-1.06878
CDX2_Q5	-0.699431	-0.965675	-0.81711	0.886925	-0.893542	-0.855014	-0.664269	-0.730799	-0.810407	-0.678219	0.298049	1.13934	0.952905	-0.787856	3.13418	1.04041	-0.608576	-0.826806	-0.825953	-0.860204	0.452091	0.953281	-0.782445	-0.712322	1.25611	1.15798	1.30965	1.07438	-0.691631	0.564961	-0.760741	-0.780001	1.26551	1.47186	1.49057	1.1359	0.625486	1.08367	1.59508	1.59547	-0.711776	-0.7212	1.02639	0.420182	-0.766977	-0.63305	-0.747029	1.55334	-0.639082
OSF2_Q6	-0.624544	-0.388857	-0.54023	-0.495334	-0.80796	-0.627398	-0.595345	-0.464296	-0.231877	-0.36884	-0.593854	-0.91687	1.49909	3.12663	2.10157	1.09986	-0.652766	-0.451859	-0.672851	-0.575083	-0.549877	-0.528231	-0.560159	-0.622866	-0.483609	-0.360129	1.19047	1.35377	-0.562075	-0.508863	1.296	1.0585	1.45177	-0.465987	1.69564	2.39147	1.14034	-0.404037	-0.678996	-0.327975	-0.885826	-0.35737	1.31316	-0.463111	1.29624	-0.836544	-0.513387	-0.610018	-0.735704
SMAD4_Q6	0.3826	-0.979659	-0.878018	0.254295	-0.774059	0.729122	0.695159	-0.968521	0.440098	0.488979	0.560723	0.646278	0.60672	1.13121	-1.06069	0.574356	0.611696	0.110265	1.00892	-0.846873	1.41546	1.14488	0.540673	0.437187	0.796855	-1.16209	0.283031	0.894779	0.945598	0.556432	0.988995	0.908576	-1.36312	-1.67255	1.62955	1.46321	1.03039	0.62271	0.481563	0.148489	1.35149	-0.968963	0.446089	0.369113	0.772738	-1.42197	0.715648	1.08467	-0.952189
CIZ_01	-0.626715	-0.767389	-0.715468	0.797228	-0.731466	-0.525062	1.01299	-0.745609	-0.723864	-0.627558	0.765711	0.669472	-0.664126	-0.551936	1.48755	1.38334	-0.759171	0.909105	-0.739943	-0.861319	-0.601019	-0.603399	-0.829247	-0.824656	-0.48615	-0.717364	-0.675168	0.998273	1.02592	-0.658487	2.12288	0.512872	0.355195	-0.712881	3.26238	1.64048	-0.571591	-0.704154	1.20345	1.15596	-0.564157	-0.801504	-0.619483	1.42777	0.816327	0.982949	-0.710385	1.09739	-0.68547
E2F1DP1_01	1.91793	1.71546	1.70946	0.414846	0.803497	0.0178668	-1.01038	1.40892	0.72081	0.965366	0.286798	-1.30305	-0.908281	-1.00637	0.212859	0.602737	1.38721	1.48395	0.858443	0.281569	1.51065	1.35819	0.786732	0.573013	-0.93704	0.367268	-0.964773	-0.797397	-0.892307	-0.994471	0.29469	-1.0273	0.202233	-0.596882	-0.759376	-1.01315	-0.805735	-0.888066	-1.08364	-0.947539	0.971255	-0.792112	-1.00493	0.0588341	-0.736119	0.305473	-1.16723	-1.33856	-0.968911
E2F1DP2_01	1.91793	1.71546	1.70946	0.414846	0.803497	0.0178668	-1.01038	1.40892	0.72081	0.965366	0.286798	-1.30305	-0.908281	-1.00637	0.212859	0.602737	1.38721	1.48395	0.858443	0.281569	1.51065	1.35819	0.786732	0.573013	-0.93704	0.367268	-0.964773	-0.797397	-0.892307	-0.994471	0.29469	-1.0273	0.202233	-0.596882	-0.759376	-1.01315	-0.805735	-0.888066	-1.08364	-0.947539	0.971255	-0.792112	-1.00493	0.0588341	-0.736119	0.305473	-1.16723	-1.33856	-0.968911
E2F4DP1_01	1.98323	1.71436	1.66338	0.438552	0.636255	0.0148081	-1.05657	1.44609	0.61191	0.919483	0.282678	-1.31853	-0.889707	-1.04188	0.117296	0.610756	1.27203	1.52658	0.893121	0.275867	1.42157	1.22376	0.805535	0.637305	-0.940175	0.232768	-0.960125	-0.699968	-0.918292	-0.970775	0.452599	-0.985989	0.326431	-0.620162	-0.761064	-1.05425	-0.793266	-0.897495	-1.06127	-0.934347	0.968452	-0.805273	-1.0272	0.0494584	-0.820847	0.236305	-1.12156	-1.30299	-0.969145
E2F4DP2_01	1.91793	1.71546	1.70946	0.414846	0.803497	0.0178668	-1.01038	1.40892	0.72081	0.965366	0.286798	-1.30305	-0.908281	-1.00637	0.212859	0.602737	1.38721	1.48395	0.858443	0.281569	1.51065	1.35819	0.786732	0.573013	-0.93704	0.367268	-0.964773	-0.797397	-0.892307	-0.994471	0.29469	-1.0273	0.202233	-0.596882	-0.759376	-1.01315	-0.805735	-0.888066	-1.08364	-0.947539	0.971255	-0.792112	-1.00493	0.0588341	-0.736119	0.305473	-1.16723	-1.33856	-0.968911
E2F1DP1RB_01	2.04287	1.60131	1.60778	0.58232	0.751154	-0.0162984	-0.997769	1.6497	0.607598	0.707985	0.418587	-1.17794	-1.00821	-1.00272	-0.685845	0.713271	1.24916	1.80955	1.08898	0.497999	1.11765	1.03297	0.757138	0.448345	-0.932717	0.363366	-0.878292	-0.698176	-0.918931	-0.876624	0.228988	-0.989662	0.423362	-0.826977	-0.828288	-0.93539	-0.822561	-0.915925	-1.03182	-0.990213	0.858548	-0.838573	-1.04867	0.120173	-0.739696	0.256272	-1.06666	-1.21151	-0.909286
GCGSCMNTTT_UNKNOWN	2.10701	1.45202	1.04361	-0.704381	0.409651	-0.78509	-0.738398	1.31329	-0.676066	-0.625221	-0.706676	-0.704242	-0.846067	-0.950014	0.631087	-0.764323	1.31157	1.6349	0.678808	-0.706615	-0.646762	1.61456	0.585624	-0.621734	-0.727413	0.986399	-0.843461	-0.620805	-0.77546	-0.717313	-0.691917	-0.779543	1.32623	-0.740368	-0.812678	-0.707729	-0.722259	1.03717	-0.67281	0.824004	-0.643832	1.15817	-0.774179	-0.787717	-0.780164	1.26613	-0.835967	-0.821776	-0.633215
HFH4_01	0.153749	-0.957095	-1.05963	-1.14979	0.443011	0.951501	0.94661	-0.104311	0.758718	0.424607	-0.753252	-1.17813	0.822679	0.457635	1.33323	-0.943946	-0.799828	-0.947853	-1.04523	0.464973	0.48943	-0.858547	-0.785625	-0.910956	0.349096	-1.23461	0.498962	1.17122	1.2666	2.28816	1.0109	1.72953	0.713237	0.669372	2.12969	1.52253	-0.916718	0.509176	0.773331	0.180604	-1.01948	0.346165	0.479177	1.09985	-0.898565	-0.960072	0.942615	1.22189	-0.942688
POU1F1_Q6	0.780904	0.560564	-0.725734	-0.83743	0.568958	0.610805	0.662898	0.721511	-0.753053	0.562207	1.58732	-0.685201	-0.854053	1.14908	-1.2099	-1.15878	0.564721	-0.991206	0.834582	-1.04275	-0.895729	-0.772332	0.310931	0.597151	-1.01109	0.649277	0.743732	0.448206	1.70565	1.41247	-0.908354	1.37087	-1.15958	-0.874857	1.68323	1.16826	1.12382	0.913675	0.755937	-0.94529	0.699646	-0.789392	0.870415	0.946306	1.6729	-1.12501	0.74734	-0.688543	-1.03226
LEF1_Q6	0.672952	0.536802	0.408158	0.901681	-0.88283	0.526096	0.309766	-1.38334	-0.772372	1.08763	-0.594514	-1.13061	-0.844798	-0.884508	0.411291	-1.10484	1.07231	1.27931	0.821975	-0.862338	-0.736379	-0.767794	-0.846641	0.554914	-1.0068	-1.07273	0.837437	1.53851	1.48028	1.09379	1.25734	0.893909	0.686444	0.59638	1.76036	1.17684	1.8958	0.783438	0.415381	-1.0203	0.579377	-1.32715	-0.989556	1.09052	-0.895285	-0.872526	-0.643165	-0.699089	-0.941805
ELF1_Q6	-0.779821	0.861984	-0.741763	-0.657801	-0.809759	-0.840542	1.23647	-0.771403	0.479141	-1.01083	-0.647367	1.44968	1.72308	2.34744	-0.934578	-0.917013	-0.694869	-0.837907	-0.805767	-0.740811	0.575708	0.388938	-0.572953	1.05465	-0.82017	-0.928588	-0.705892	1.24116	1.3651	1.01937	1.40215	-0.62591	-0.946253	-1.06357	1.74919	0.650829	0.272361	1.27248	0.889513	0.475337	1.81925	0.869554	0.717159	0.787367	0.886306	0.859187	1.37995	-0.5912	-0.685901
IRF1_Q6	-0.599212	-0.655668	-0.713055	-0.761512	-1.1796	-0.762762	-0.556021	-0.581884	-0.489173	-0.533663	-1.03773	0.733241	1.61559	1.9936	0.560524	-0.555905	-0.517723	-0.711852	-0.685073	-0.73704	1.06702	2.06008	-0.687194	-0.577552	-0.978024	-0.78431	0.45088	1.52043	1.48138	0.422065	1.11948	-0.823416	-1.07524	-1.03139	1.0831	0.788895	1.48989	1.04687	0.820342	1.23652	1.87551	1.12214	1.4027	1.55087	-0.739785	-0.973752	-0.631372	-0.643819	-0.481247
SREBP1_Q6	0.4525	-0.755976	0.684749	0.260483	1.08223	1.09191	0.409867	-1.0953	-0.646748	1.24279	0.733155	-1.12625	-0.865275	-0.968941	-1.00507	-0.820477	0.535592	-0.571421	1.37722	0.407681	0.518447	0.704983	-0.642713	-0.819088	-0.961996	-0.689086	0.794134	1.43845	1.44547	1.25971	0.443219	1.23333	-1.05393	-0.779287	1.20526	1.94517	2.13285	1.22343	0.892916	-0.660106	-0.850682	-1.37465	-0.872778	1.3562	1.48245	-1.09045	0.63856	0.441708	-1.10321
HMGIY_Q6	-0.700277	-0.76461	-0.84596	-0.730064	-0.947138	0.973097	-0.764582	-0.74297	1.43499	1.59277	-0.621706	-0.916828	1.32531	1.73526	-0.688455	-0.875836	1.24086	-0.79626	-0.864669	-0.782561	-0.677201	0.589477	-1.02404	-0.768339	-0.914073	-0.645963	0.873085	1.51574	1.1017	0.686626	1.52052	0.346121	0.297693	0.909074	1.27382	1.25933	1.68653	1.34477	0.687712	-0.819766	-0.771448	-0.825291	0.889281	1.0073	1.20283	-0.818413	-0.64751	0.972185	-0.788724
AML1_Q6	-0.894655	-0.813565	-1.02886	-1.17704	-0.64831	-0.830157	0.629558	-1.52353	-0.562872	-0.925656	0.954211	0.558676	2.39061	1.35546	0.945057	-0.665071	-1.31488	0.665422	-1.16919	-0.765325	-1.53872	-0.969285	-1.10384	0.787347	-0.694807	-0.764968	1.0988	0.668594	1.01175	0.898909	0.739888	1.21386	1.06327	-0.840961	1.39884	1.54837	-0.588885	0.718048	-0.785707	0.540187	-0.868146	0.498969	0.740729	-0.671113	0.978191	-0.776971	0.842145	0.77206	-0.610864
P53_DECAMER_Q2	-0.991833	-0.883536	-1.24906	-1.16862	-1.1369	0.644459	-0.708654	-1.27584	-1.37376	0.434272	-0.764178	-0.940585	0.401688	-0.761744	-1.09498	-1.10842	0.448959	-1.17505	-0.710938	-1.34011	0.486048	0.985484	-0.641641	0.84084	-0.782568	-0.811179	0.754069	1.38714	1.40434	0.85015	1.75153	0.854071	-0.568727	0.304153	1.53994	1.26125	1.27268	0.588827	1.30645	-0.825966	0.942758	-1.29612	0.362632	0.76074	1.3992	0.809875	1.35987	0.510189	-0.772292
DR1_Q3	0.729802	-1.06613	0.655091	0.143703	0.276292	-1.08068	0.593352	-0.981921	1.11117	1.05468	0.268338	-1.29218	0.200733	-1.19933	0.654823	0.842766	0.686122	0.383689	-0.953984	-0.921278	-1.02993	-0.967391	-1.23267	-1.03617	0.934097	-1.41887	0.726719	0.619771	0.648904	-1.04075	0.385087	-0.985052	1.74993	-1.22556	1.75476	1.2624	-1.04177	-1.13257	-1.10356	0.910994	-1.02337	-0.965498	1.16214	1.19459	-1.17428	-1.04405	0.642326	0.948296	-1.09889
GCTNWTTGK_UNKNOWN	2.10896	-0.896077	-0.835724	-0.973706	0.791342	-0.755387	-0.895056	0.931925	0.425049	-0.841406	0.737368	1.12562	0.551451	1.01726	-0.800243	0.607807	2.56582	0.663183	1.166	1.46819	-0.876366	0.637869	-0.811091	-0.83784	-0.880299	-0.890649	1.34783	-0.77489	1.12051	1.28963	-0.83526	0.318007	-0.843309	-1.01263	0.892733	0.763475	-0.887035	-0.817011	0.762937	-1.07044	-0.887573	0.567102	-0.779171	-0.793279	-0.807187	0.304168	1.45597	1.10273	-0.812775
PPAR_DR1_Q2	0.944716	-0.996479	-0.914328	-1.15192	0.657334	1.64412	-0.994288	-1.16221	0.78699	0.779471	1.36231	0.379725	-1.10362	-1.34933	-1.15314	-1.28117	0.336628	0.246193	0.301634	0.69731	-1.05044	0.717934	0.238234	1.33351	1.63275	0.517482	-0.958316	0.696999	0.767162	-0.976771	0.732669	-1.33652	-1.01636	0.548225	1.89998	1.89026	-0.99459	0.140631	-1.03726	1.01053	-1.07473	-0.984413	-1.02679	1.0571	1.00199	-1.30663	0.730122	0.861538	0.682421
HNF4_DR1_Q3	1.70433	0.481642	0.298356	0.258144	0.117643	1.17878	0.42962	-1.19698	1.27709	0.55732	0.483309	-1.31542	-1.25026	-1.29491	0.182653	0.571726	0.766051	1.68399	0.783253	0.707625	-1.26201	-1.25024	-1.2375	0.369782	-1.254	-1.29503	-1.21643	-1.24429	0.87029	-1.25395	0.597321	0.512129	0.382563	-1.36852	0.792937	0.867922	-1.22809	-1.23699	-1.27131	1.40891	0.457512	-1.26168	-1.21043	0.619446	1.5562	0.157453	0.71114	0.818173	1.09784
COUP_DR1_Q6	0.957646	0.760142	0.75928	0.947631	1.39358	1.17503	-0.980723	-0.824514	1.03508	1.8804	1.82163	-1.49051	-1.40864	-1.28435	-0.970902	-0.846379	0.261265	0.931637	0.931096	0.875527	-0.795143	0.676519	-0.962514	0.833731	0.8657	0.912662	-1.07157	0.486379	-0.971871	-1.16239	0.99446	-0.868812	1.05105	-1.24781	0.769618	0.69498	0.836108	-1.04446	-1.03915	0.792475	0.583655	-1.00298	-1.37004	0.751155	1.10655	-1.31008	-0.971803	0.44709	-1.0558
LXR_DR4_Q3	0.718396	0.682225	1.04285	1.04399	1.05539	1.16504	0.833797	-0.802625	0.838415	0.848079	1.12293	-0.813037	1.23422	1.27722	0.54534	0.930761	-1.13285	-1.07058	0.819041	0.795809	-0.602844	-1.01208	1.00961	0.800114	-1.07194	-1.32006	0.747232	-0.94183	-1.02278	-1.06127	0.62095	0.824139	-1.47174	-0.868825	-0.846495	-0.807055	-0.97217	-0.927605	-1.01863	-0.928967	1.24231	0.900529	0.946581	-1.24633	0.830612	-1.4543	-0.951654	0.41081	-1.57237
FXR_IR1_Q6	-0.990163	-1.04109	-1.0551	-0.901395	-0.784606	-0.83649	-1.07915	-0.868351	0.762874	-0.721974	1.01636	-0.966042	0.73161	1.83525	0.888377	-1.0197	-1.07711	-1.27274	-0.75376	1.08219	0.697278	-0.8339	-1.09143	0.848562	-0.756279	-0.928664	1.16522	0.857133	1.14552	-1.05355	0.661435	-0.872375	0.940764	-0.969187	1.26439	0.903663	0.796137	-0.822517	0.611291	-1.24971	1.45722	-1.06912	-0.762583	1.3082	0.793461	0.810002	0.946308	-0.775898	0.851511
AML_Q6	-0.567639	0.766138	-1.05872	-0.991063	-0.878513	-0.786312	-0.742756	-0.971579	0.576839	-0.744854	-0.907692	-0.612594	1.83117	1.47305	1.44032	0.50232	-0.428806	0.697726	0.432369	-0.670977	-1.41702	-0.88305	-0.920611	-0.681738	-1.63095	-1.62146	0.702853	1.12727	0.75511	0.643849	0.806972	0.945651	1.24614	0.867887	1.31516	1.48175	1.01357	0.874401	-1.11441	0.814795	-0.970386	0.568001	0.516837	0.649333	0.622489	-0.526531	0.788683	0.838741	0.726513
CEBP_Q3	0.673042	0.526374	-1.20003	-0.138674	-0.0689405	0.39906	0.35336	0.390174	-0.0108602	0.908242	-0.172696	0.151408	0.782864	0.556617	2.22796	-1.16841	-1.19074	-1.27159	-1.10325	-1.21051	-1.16428	-0.224005	0.503125	0.397012	1.12663	-1.31715	0.522515	1.29522	1.12024	0.421875	0.591125	0.923466	1.87375	0.576071	1.34632	0.391631	0.93393	-1.12877	0.951121	-1.17297	0.35799	-1.12476	-1.19674	0.402179	1.41083	-1.30605	0.517451	0.507205	0.0471577
ETS_Q4	-0.924278	-1.01102	0.519162	0.451813	-0.827243	-0.974725	0.245495	-0.839032	0.652597	-0.855994	0.450037	0.491106	1.14711	1.69453	-0.60964	-1.34785	-1.18513	-0.746774	0.276839	-0.773751	0.929971	1.25228	0.594563	0.940333	-1.2078	-0.815961	-1.07595	1.34935	1.71487	1.26868	0.502985	0.825381	-0.959068	-1.32658	1.20348	1.3421	1.0436	1.12305	0.429639	1.28708	-0.723244	0.783831	0.328822	1.21892	0.538494	-1.28004	1.62657	0.513119	-0.87247
IRF_Q6	-0.631677	-0.640014	-0.644869	-0.78293	-0.686142	-0.53493	-0.645031	-0.533763	-0.542056	-0.578615	-0.547816	-0.526875	2.10709	1.71871	-0.612772	-0.77337	-0.54396	-0.657117	0.901527	-0.646622	1.18877	2.09407	-0.582325	0.863335	-0.58225	-0.632647	0.846111	1.92615	0.978057	1.19386	1.0916	-0.565496	-0.76144	-0.867902	1.40491	0.425867	2.08473	2.13321	-0.539141	-0.585063	-0.51476	-0.526819	1.15388	2.147	-0.808704	-0.808146	0.613435	0.834968	-0.606973
MYB_Q3	-1.01335	-1.02233	-0.881894	0.789043	-0.893027	0.367163	0.649997	-1.02441	-0.880621	0.327654	1.05681	0.725381	0.324152	0.396025	0.990583	-0.979843	0.446007	-0.897752	0.249968	-1.0074	-1.11765	-1.10547	-1.06561	-1.04305	-0.962655	0.775488	1.06688	0.786196	1.12075	1.23597	1.8573	0.800429	0.46382	-0.997311	1.70491	1.69929	1.59233	1.26215	1.34149	1.68362	1.12001	-1.0862	-1.07437	0.995629	0.579606	-0.963014	0.381672	-0.937582	-0.907251
GGAANCGGAANY_UNKNOWN	-0.375615	1.23371	1.37711	1.07016	1.82735	-0.717963	-0.363284	1.57106	1.26541	1.28711	-0.416186	-0.916318	-1.1083	-1.13	1.35833	1.42501	-0.287351	-0.257318	-0.718293	-0.360482	1.23125	1.10841	-0.584104	1.14239	-0.49499	1.14419	-1.11616	-0.856378	-0.391588	-0.289232	-0.609853	-0.96731	1.35399	-0.18449	-1.04266	-1.14533	-1.05065	-1.00748	-0.946843	-0.729263	1.02736	-0.814088	-1.49842	1.02455	-0.363092	1.30004	-0.861747	-1.57985	-0.337789
NFKB_Q6_01	-0.766598	0.971329	-0.834999	0.613832	-0.724052	0.6233	0.759478	-0.534391	1.19701	-0.645054	0.557842	-0.976646	1.8396	1.34814	-0.849512	-1.33638	0.480865	0.565316	0.570364	0.329957	1.07274	0.570349	0.671738	0.59635	-1.03942	1.19318	-0.902404	-0.672692	0.891444	0.7675	0.53137	1.37355	-1.44508	-1.83452	1.46291	1.35423	0.940317	1.50784	0.232016	-0.789202	0.260496	0.427895	0.650039	0.792974	1.08003	-0.924941	0.546412	0.423537	-1.38423
NFY_Q6_01	0.657169	0.94039	-1.15157	-1.18602	-1.22006	-1.49137	-1.47324	1.1112	-0.866243	-0.811809	-1.06178	0.803329	-0.977058	-1.00442	1.13933	0.804541	0.419215	0.291822	0.64931	0.748235	-1.12118	-1.17767	-1.1025	-1.54243	0.416708	-1.22321	-1.09045	0.819093	0.880804	-1.12825	0.817158	0.084387	1.54182	1.20988	0.859297	-0.940208	-1.19844	-1.24966	-1.12145	0.419552	-1.10447	-1.43104	0.357704	0.414329	0.860923	1.0843	0.301397	0.934825	0.373201
SREBP_Q3	0.623172	-0.894523	0.433935	0.820296	0.729914	0.638951	0.284165	-1.17137	-0.567866	1.43205	0.70138	-0.937014	-0.895763	-0.848727	-0.862879	-0.896709	0.661899	-1.0233	0.931809	0.605699	0.953194	1.4793	0.876739	0.96809	0.811236	-0.754513	-0.887294	1.26919	0.928969	0.497934	0.660295	-0.925042	-1.02619	-1.33599	1.4142	0.795017	1.70915	1.30267	1.66259	-1.11433	-0.594994	-1.15885	-0.825177	1.87969	-0.68399	0.85944	0.810664	0.424236	-0.745559
STAT_Q6	-0.891863	-0.828983	-0.872055	-0.878067	-0.961804	-0.760203	0.690605	-1.01053	-1.07634	-0.784651	0.644412	-0.84859	0.471681	1.63591	0.518427	-0.81599	0.608682	-0.979866	0.00957738	-0.828255	-1.02937	-0.785737	-0.726208	-0.89752	-0.762629	0.321751	-0.745544	1.10619	0.937194	-0.835904	1.8082	1.78886	1.08591	-0.798022	1.3397	1.16665	1.15975	0.511278	1.45774	-0.89611	-0.962637	-0.890613	1.05641	1.24592	-0.877959	0.384052	1.76151	1.73498	0.700262
AHR_Q5	-0.659841	1.73133	1.9184	-0.585505	-0.638228	-0.627516	-0.656934	1.95558	-0.57777	-0.603043	-0.540812	-0.597026	1.48301	-0.532311	1.24255	2.78899	-0.600133	-0.655951	-0.578372	-0.567408	1.56989	1.55026	-0.613727	-0.587769	-0.632786	-0.615678	-0.620836	-0.600762	-0.684152	-0.689788	-0.541429	-0.695381	-0.565052	-0.560842	-0.672216	-0.602775	-0.61834	-0.647871	1.4786	-0.611974	-0.647293	0.577736	-0.576076	-0.617703	-0.538123	1.67443	-0.629389	-0.586143	-0.644398
GATA_Q6	-1.47589	-0.985504	-1.36438	0.68353	0.691358	-0.549162	0.922542	-0.874096	0.896096	-0.350309	-0.921261	-0.233016	0.858168	0.981607	-0.830416	-0.0962719	-0.640323	-1.07834	-0.816484	-0.802628	-0.537748	1.03067	-1.28056	-0.778781	-0.441844	0.791003	0.941065	-0.602932	1.06513	0.784258	0.698225	0.838424	-0.875709	0.780609	1.33881	1.49417	0.99607	-0.233109	-0.556384	0.785262	1.04745	1.00212	1.04853	1.06325	1.21119	-0.51744	1.14356	0.73429	0.899166
HNF1_Q6	-0.996724	1.09727	1.30661	1.36386	-0.998764	-1.13579	-1.06458	0.692721	-0.799125	-0.958984	-0.785693	-1.26294	-1.00298	0.82878	1.05822	0.971025	-0.82252	-1.0587	-0.936376	-1.012	-0.993561	-1.17026	-1.43699	-1.47207	-0.805305	-0.695683	1.07464	1.02029	0.809748	0.813299	1.44015	1.24043	1.1258	0.832823	1.85381	1.13476	0.639841	-1.08798	-0.981392	-0.711669	0.634555	-0.812837	-0.997632	1.13244	0.919451	-0.748636	0.894642	0.56753	-1.04199
HNF3_Q6	-0.952666	-0.876423	-0.988069	-0.887922	-0.922596	0.219951	0.293402	-0.93692	-0.907136	-0.874502	0.170997	0.811713	1.69368	0.507387	0.725937	-0.930895	-0.91898	-0.930565	-0.926508	-0.892919	-0.91424	-0.893952	-0.897737	-0.894581	0.575017	-0.893324	0.282818	1.02763	1.81867	2.36304	1.02882	1.81912	1.49546	0.587963	2.01364	1.30416	0.185799	-0.924197	0.733096	0.78426	-0.863293	-0.88995	0.710366	-0.843691	0.710986	-0.933647	1.4523	1.23452	-0.173889
SMAD_Q6	1.28718	1.26459	-0.941325	0.851572	-0.999335	-0.816719	1.15319	-1.05295	0.59221	-0.910526	0.249497	-0.728575	-0.87632	-0.873464	-0.863151	-0.837787	-0.853422	-0.998483	0.602328	-0.769907	-0.99653	0.691059	-0.814609	-0.895365	0.517376	0.895315	0.964116	1.80631	1.26008	0.677005	1.69471	1.34461	-0.70064	-0.877038	0.814287	0.697172	1.10841	0.94731	1.23155	1.14052	0.270358	-0.881671	-1.02742	1.49384	1.52168	-1.09126	0.889038	1.10388	-1.00324
YY1_Q6	-0.715823	-0.636222	1.30133	2.0816	-0.60988	-0.772025	-0.711706	1.2407	-0.746847	0.828464	-0.674311	-0.722046	-0.794558	-0.909446	1.37497	1.63841	1.31959	1.05501	1.42898	-0.7652	0.93954	1.24541	1.44256	1.21522	1.28455	0.942759	-0.760736	-0.676543	-0.790965	-0.824603	-0.647563	-0.777211	1.67916	-0.760806	-0.824671	-0.86798	-0.853659	-0.745467	-0.816035	-0.788071	1.43377	-0.729525	-0.906881	-0.695487	-0.681599	0.942287	-0.799651	-0.80835	-0.794809
GGAMTNNNNNTCCY_UNKNOWN	0.380615	0.759849	1.28539	0.999485	1.00191	1.57641	-1.52908	0.625159	1.00852	0.802796	0.760559	-1.55341	-1.23813	-0.899909	-1.64	0.699156	0.853523	-0.66838	0.962252	0.357754	1.06762	0.615194	0.880209	1.10294	-1.00685	0.781875	0.678686	-0.747608	-1.13246	0.288713	-0.958021	-1.20937	-1.11556	-1.2099	-0.859978	-0.839474	0.692918	0.749141	-1.0958	-0.795888	0.935836	0.879555	-0.914135	-0.943904	1.2816	-1.01964	-1.17804	-0.78855	-1.21463
TTF1_Q6	0.565902	-1.03662	0.948263	-0.894575	-0.664982	1.07968	-1.14916	-0.735726	-0.897531	0.681304	1.54738	-0.996195	-0.912043	0.979784	-0.811779	0.630168	-0.957136	0.934691	1.1451	-0.798259	0.333354	0.593026	0.937352	0.520172	-1.11828	-0.651214	-0.948844	1.11012	0.280365	1.00059	0.567593	1.41726	0.885805	0.580533	1.46361	0.691261	1.64411	1.33851	-0.779221	-1.15356	-1.09085	-1.63364	-1.33938	1.08093	0.866199	0.44974	0.600619	0.990491	-0.824844
OCT_Q6	-1.12118	0.77007	-1.12908	-0.759145	-0.980651	0.469076	-0.743617	-1.04153	0.753643	-0.853606	-0.833326	1.80997	1.40629	1.03132	-0.731777	-0.915618	-0.914047	-0.845539	-1.10737	-0.973359	0.647774	0.591646	-0.974297	0.819751	0.497241	-0.726161	-0.997571	0.934348	1.76909	0.941357	0.566004	1.2845	-0.895845	-1.08048	1.39405	1.08289	0.435202	1.00431	1.36344	0.83557	-0.847686	0.360467	1.49497	-0.761817	0.849067	-1.05633	1.25839	1.60238	1.15245
USF_Q6_01	0.287418	-1.03368	0.183619	-0.985398	0.270656	0.6961	-0.0608962	1.15018	0.359638	0.727995	0.969072	0.68585	-1.03072	-1.4208	-1.07678	-1.16212	-1.05342	0.569326	1.96857	0.115682	0.615397	1.51183	1.79524	1.24989	0.813506	-1.10926	-1.25394	0.396015	0.0592072	0.870329	1.12362	-1.19432	0.170493	0.25471	0.349604	-1.18727	1.47496	0.99129	0.953282	1.07517	-1.19168	-1.15882	-1.13955	0.401193	0.642602	0.765609	1.48566	0.814562	0.0913421
HIF1_Q3	-0.778091	-0.708069	1.2102	1.05246	-0.532347	-0.913936	-1.00327	1.827	-0.638186	1.06709	0.944873	-0.551059	0.742825	-0.674072	1.6036	1.58071	1.33736	1.68905	1.00929	0.738533	-0.568921	0.88839	-0.602178	-0.630134	-0.795315	-0.799508	-0.867704	0.491816	-0.986688	-0.827178	-0.568718	-0.556245	1.22801	0.808884	-0.828112	-0.931743	-1.10922	-1.14127	-0.587736	1.13996	0.898488	1.36147	-0.830886	-0.664689	-0.900484	-0.801487	-1.0848	-0.904565	-1.15858
MYC_Q2	0.819395	0.670989	1.21372	0.797591	1.30814	-0.592632	-0.977818	1.13224	1.00074	1.30407	1.37849	-1.60083	-1.58167	-1.23174	0.675493	-1.06055	0.851947	0.790396	1.16374	1.00136	-0.819129	0.75299	0.593761	1.05822	-0.846898	-0.903055	-1.35577	-1.10228	0.525113	0.765626	-0.736831	-0.770522	-1.02836	-0.75806	-0.545678	-0.801267	-0.691287	-0.838235	-1.67686	1.19251	-0.686211	-0.770972	-1.59912	0.589439	0.573987	-0.736533	0.62111	-1.14931	-0.674956
AP2_Q3	-0.863521	0.813929	0.412098	-0.845072	0.781464	0.853779	0.866216	-0.863825	-0.81093	0.344701	1.00706	-0.924991	-0.891133	0.650971	-0.94989	0.601568	1.08287	1.19395	0.516135	-0.706643	-0.857313	0.482634	0.849882	0.781898	-1.13098	-0.837288	0.434263	1.03709	1.40295	1.86135	1.19662	1.53688	-1.10452	1.30679	-0.7619	0.96772	1.9464	2.0535	-0.765316	0.733601	-0.870604	-1.18183	-0.966361	0.821042	-1.08008	-1.2063	0.60181	0.992677	-0.90403
CREB_Q3	0.685789	1.69277	-0.811666	0.869117	-0.948497	-0.960006	-1.02136	1.44081	0.9273	0.976511	1.074	-0.800423	0.842042	-1.03135	1.1921	1.00975	0.912089	-0.953742	0.808647	1.30212	1.10176	0.883174	1.30837	1.10721	0.405054	-0.63667	-0.78952	-0.661472	-1.00689	-0.811358	0.98162	0.760426	1.21676	1.00474	-1.05558	-1.35412	-0.928668	-1.10654	-1.12048	-0.439833	-0.825074	-1.03592	-1.35031	-1.15053	-0.992584	-0.718715	-0.735646	-0.991343	-0.851864
PIT1_Q6	0.930151	0.356248	0.490972	1.23738	0.541254	0.884601	0.767297	0.344633	-1.32625	0.601077	1.09533	0.620434	0.731794	0.804225	0.898963	0.671815	-0.930233	-1.42336	0.533066	-1.03548	0.548429	0.355969	0.823239	-1.35977	0.796095	0.773212	1.17462	-1.68617	0.291441	0.199564	0.579106	0.93656	-1.06768	-1.48403	1.05114	0.907672	-1.28641	0.391271	0.616873	-1.2577	0.260261	-1.22115	0.407353	0.437499	-1.71897	0.796503	0.310886	0.987214	-1.36941
E2F_Q2	-0.644048	1.0674	0.762492	1.23116	-0.669106	-0.697879	-0.672393	0.653688	-0.691857	-0.723422	-0.684762	-0.748724	1.01649	-0.699732	2.41121	1.93952	-0.676646	0.865224	-0.629907	-0.717638	0.736471	-0.659525	-0.662277	-0.716854	-0.782545	-0.795424	-0.66833	0.709043	-0.76937	-0.697776	1.42863	-0.631356	1.68955	1.62818	-0.721958	-0.786496	-0.738757	-0.71118	-0.667347	1.55664	2.00821	-0.734953	-0.748795	-0.692996	-0.680951	1.00173	-0.775061	0.782414	-0.674073
E2A_Q2	-0.668865	-0.686945	-0.64948	-0.516206	0.857629	1.16339	1.20084	-1.15436	-0.883571	1.36399	-0.700832	-0.730196	-1.02017	-0.779339	-1.01435	-1.13228	-0.591381	-0.526353	-0.449334	0.527493	0.613375	0.708313	-0.741945	0.543029	0.599875	1.09352	0.673209	0.856854	1.7936	1.17264	1.3062	1.36118	-1.19604	-1.11607	1.4678	1.58915	1.4395	0.960335	0.741075	-0.938766	-0.639954	-0.807339	-0.756522	1.22886	1.74662	-0.621315	1.28343	0.782245	0.479377
GGARNTKYCCA_UNKNOWN	0.838798	1.2914	-0.885525	-1.16109	0.285199	0.340223	1.01228	-1.37149	0.198384	-1.2551	-1.19717	0.345906	0.89494	1.03867	0.677566	-1.3354	-0.936294	0.296613	-0.880647	-1.46653	0.656882	0.296741	0.29941	0.413222	-1.59143	0.277508	0.173316	0.443999	1.19832	1.03808	-1.08035	0.818348	0.651451	-1.44901	0.919499	0.656707	0.804811	1.45924	-1.54133	-1.1639	0.538533	0.75939	0.260106	-0.966888	0.824081	0.33783	1.65063	1.70855	1.49707
LEF1_Q2	-1.49883	-1.09767	-0.812485	0.970342	-0.402746	1.04041	1.07907	-1.33924	0.684646	1.10718	-0.964531	-0.423214	-0.861739	-0.720147	-0.381508	-1.03255	-0.966443	-0.990092	0.896474	0.975797	-1.22834	-1.18174	-0.834667	1.05927	-0.721957	-0.620033	1.08079	1.31612	1.01224	1.06004	1.36222	1.22922	-1.06157	1.02749	-1.73146	0.865292	0.814917	-0.631116	-0.493143	-0.215232	0.807642	-1.1174	0.847808	-0.620197	1.0404	-1.0264	-0.786103	-0.820056	0.730182
NF1_Q6_01	-0.471767	-0.94184	-1.06938	-0.839988	-0.68783	-0.392415	-0.823327	-1.43036	-1.08435	-0.355098	-0.680431	1.91335	-0.764567	1.454	0.709473	1.39065	-0.41554	-0.998114	-0.888864	-0.997583	-0.962737	-0.84587	-1.28218	-0.577442	1.24896	1.32232	1.7811	-0.645324	0.876378	1.30829	0.786469	0.944978	-0.800222	-0.603853	0.809904	1.15007	-0.71888	-0.665927	1.62672	1.11977	-0.893473	-0.85274	1.26863	-0.85125	0.877978	0.718928	1.02337	1.55187	1.20276
EGR_Q6	-0.0861194	0.876332	0.267666	-1.10324	0.545471	-0.816688	0.261165	-1.00431	-0.882207	0.890347	0.855903	-0.776546	1.01553	-0.963558	0.651367	-1.15898	0.64505	-0.875159	0.644945	0.612088	-1.07249	-0.957123	-0.954462	-1.02676	-1.10885	-1.09812	0.789217	0.650275	1.3887	1.22496	0.724155	1.43573	0.782553	0.484203	2.03642	1.20513	0.634405	0.656213	-1.05149	-0.79169	-1.05801	-1.24533	-1.16921	0.467674	1.64315	-1.05665	1.77098	0.917372	-1.00523
PAX_Q6	-1.11402	1.03196	-0.6149	0.739529	0.587478	1.28211	0.702393	-0.803689	1.25748	0.860498	1.26267	-0.818021	1.65696	1.84426	1.13816	-1.09127	0.495508	-1.00805	-0.681484	0.922146	-0.796816	-0.716707	-0.731156	-0.72459	1.2077	-0.867085	0.834737	-0.829324	0.959633	0.924918	-1.15339	0.747129	1.39371	1.24899	1.0602	0.889948	-0.964808	0.652194	0.587804	1.07795	-0.734765	0.824349	-0.512988	0.800432	-1.16248	-0.81152	-0.708843	-0.849443	-1.34662
FOX_Q2	-0.75526	-1.03151	-1.33928	-0.874186	-1.01783	-0.878842	0.411143	-1.2119	-1.12558	-0.949463	0.34722	1.20347	1.49778	0.979029	1.38654	1.62399	-0.917661	-1.04992	-1.23581	-0.993554	-0.961502	-1.07085	-0.925501	-0.997817	0.42076	0.0562631	1.9946	1.49572	1.03123	1.60171	0.525297	0.406876	1.09283	0.823423	0.909602	1.13734	-0.790266	-0.910629	1.17019	0.793841	-0.830682	0.83745	1.02052	0.2287	-0.870847	-0.873163	0.981094	1.29684	-0.687398
SRF_Q4	-1.10805	0.78199	-0.951054	1.1396	-0.976836	0.274717	0.683449	-1.0291	-0.226663	-0.996976	0.282218	0.847014	2.38655	0.15437	0.837945	-0.977161	0.316151	-1.06096	-0.934776	-0.987609	-0.127273	0.936671	-1.02565	-0.28395	0.228441	-1.04723	-0.0649256	0.140747	0.200148	-1.01587	1.54363	1.17905	1.62951	0.506156	2.34611	1.6078	-0.141952	0.226639	-0.97258	-1.062	1.98769	0.765454	0.696343	-1.0588	0.65442	-1.12917	0.617199	-0.317691	0.455183
NRF2_Q4	0.681149	0.882146	0.781959	-1.03921	0.724515	0.469857	0.362607	1.69571	0.690511	0.808046	1.08582	-1.28016	-1.08409	-1.39141	-1.21643	-1.22618	0.908695	1.05427	1.31333	0.955407	0.53729	0.778523	1.36343	1.40723	-1.01878	-1.00689	-0.951123	-1.03012	-1.0085	-1.04197	1.34461	-0.98118	0.864203	0.727347	0.0239383	-0.972914	1.02805	0.915632	0.42393	-1.08987	-1.00673	-1.30728	-1.36081	1.25632	-1.01448	0.802808	0.856073	-0.990381	-1.12055
CEBP_Q2_01	-1.06103	-1.05651	-1.27236	-1.13394	-1.16352	-1.08366	0.128337	-1.08527	0.137815	0.274821	-0.101939	1.12361	1.38349	0.899793	1.53244	0.838492	-1.09092	-1.21447	-0.203772	0.169865	-1.21244	-1.19681	0.396192	-1.13147	-1.05786	-1.21115	0.921894	1.48224	0.981027	0.868944	0.368993	0.0581456	1.15801	0.867597	1.23339	1.14293	0.871455	0.67658	0.947671	1.05865	0.415876	0.0863132	0.866638	-1.12424	1.87863	-1.20968	0.483329	1.38613	-1.0799
MYB_Q5_01	0.8966	1.55826	0.742989	0.709915	0.268477	0.525629	0.476435	-0.931892	0.839576	-0.867981	0.721708	0.697186	0.646901	0.840958	1.24579	0.823746	0.938083	1.01914	0.644754	0.430558	0.656292	0.550951	-1.00538	-1.13032	-1.3114	0.713115	1.06194	-1.35382	0.690221	-0.935126	0.579514	-1.02143	0.841599	-1.05725	1.43196	1.27026	0.589674	-1.07443	1.04583	1.39894	1.01181	-1.00678	-0.854642	0.497064	-0.755863	-1.21593	-1.48315	-1.4865	-0.96804
ER_Q6_01	-0.891033	-0.981607	-1.00571	0.626941	0.312253	-0.73185	0.501542	-0.844652	-0.978734	0.676827	1.04227	-1.19061	-0.921176	-0.836729	1.0337	0.724698	-0.828987	-0.904839	1.33373	0.471605	-0.829109	0.789122	-0.841263	-0.780301	0.482393	-1.26631	-0.738892	1.09019	1.69265	1.48201	0.517038	0.669488	0.932837	-0.818879	1.6536	1.33021	1.65434	0.925489	1.4578	-1.17408	0.446253	-1.06495	-0.778044	1.09293	0.899654	0.282163	1.00779	0.577217	-0.803554
GGCKCATGS_UNKNOWN	-1.38118	-1.19944	0.870475	1.19418	-1.058	-1.40547	-0.362153	-0.985607	0.850307	-1.89963	-1.63158	-0.181684	-0.338682	-0.994256	0.917922	0.972652	-1.11512	-0.934511	-1.90246	-1.26487	1.05558	1.04309	-0.865732	1.05527	0.886394	0.918284	-0.740564	0.923328	-1.51141	-0.762118	0.924529	0.795059	1.26008	0.97671	-1.19967	-1.22474	0.89743	-0.509801	0.987497	0.788731	0.938127	0.956923	-0.901273	-0.310745	0.894251	0.919801	-0.527865	0.859364	-0.465989
AP2_Q6_01	0.769722	0.5592	0.819758	1.51288	0.8504	0.400574	-0.889803	-0.961598	-0.54098	1.02165	1.95526	-0.800799	-0.911661	0.893725	0.854299	-0.70578	0.780691	0.502138	0.671431	0.276906	-0.82832	0.209284	0.583549	-0.754963	-0.977562	-0.581679	0.780389	0.361216	1.22468	0.739895	1.63321	0.872909	-1.15245	0.469359	1.40042	1.26463	1.50963	1.61922	-0.681197	-0.750675	-1.37886	-1.29205	-1.59081	0.838681	0.944328	-0.977602	-0.821831	-0.862805	-0.952341
CREB_Q2_01	0.901423	1.64059	1.9136	1.31867	0.338571	-0.830004	-0.825394	0.053812	-0.943741	0.845133	1.17131	-0.981101	1.66913	-1.00595	1.52423	0.881443	1.06805	0.753354	0.969368	-0.96931	0.196879	0.507603	-0.996656	-1.06144	0.186801	0.550143	0.640299	0.166057	-1.11451	-1.13845	0.917403	0.655805	1.2275	0.32594	-1.0762	-1.23945	-1.01002	-0.87121	-1.13853	-0.952894	0.875846	-1.1561	-1.31116	-1.21159	0.490284	-1.14891	-0.0406135	-1.28077	0.609378
CREB_Q4_01	0.568904	1.22797	0.948413	0.118178	0.461635	-1.26221	-1.35866	0.504542	0.891101	0.620233	0.69684	-1.64031	1.20983	0.163862	0.77242	0.620842	0.847491	0.526635	0.255231	0.398986	-1.41847	0.151213	-1.30033	0.297153	0.553225	0.813017	0.197756	0.598673	0.464633	0.429258	0.0771555	0.690416	0.55758	0.912277	0.545834	0.385364	-1.85599	-1.91258	-2.51752	0.25767	0.622974	-1.55872	0.352408	-1.54532	-0.0704674	-1.56946	0.639069	-1.42493	0.88483
E2F_Q3_01	1.42005	1.23621	1.6415	0.706812	0.504442	-0.666194	-0.977813	1.41	0.644943	0.897698	0.198835	-1.44602	-1.02804	-1.24233	0.548071	0.528717	1.34701	1.51614	0.988435	0.379829	1.47189	1.43072	0.616808	-0.502217	-0.886916	0.389141	-0.976952	-0.541065	-0.944772	-0.894394	0.600992	-0.921799	1.13615	-0.570677	-0.56377	-0.828925	-0.872906	-0.671492	-1.03343	-0.950251	0.585223	-0.895215	-1.35333	0.196882	-0.714461	0.289974	-1.25401	-1.39842	-1.21471
E2F_Q4_01	1.38744	1.26869	1.68278	0.821659	0.594151	-0.573283	-1.05557	1.38976	0.528813	0.879989	0.231483	-1.40355	-1.04577	-1.17542	0.699401	0.692356	1.32059	1.63253	0.988228	0.426696	1.07942	1.27843	0.52371	-0.431673	-0.716083	0.563147	-0.962861	-0.652218	-0.91221	-1.05263	0.522633	-0.913785	1.01497	-0.633669	-0.635209	-0.88824	-0.94734	-0.681331	-1.00745	-0.841834	0.634756	-0.775619	-1.32999	-0.425327	-0.545403	0.483914	-1.3322	-1.55177	-1.20051
E2F_Q6_01	1.67981	1.67451	1.61251	0.726896	0.692089	-0.472662	-1.03503	1.26003	0.788354	0.975899	0.476035	-1.34126	-0.815012	-0.934743	0.53323	0.634855	1.43182	1.47754	1.21339	0.581619	1.05212	1.08631	0.648233	-0.505092	-0.798523	0.365925	-1.04316	-0.624998	-0.950234	-0.843705	0.232278	-0.882715	0.886459	0.418354	-0.677863	-0.795876	-0.888029	-0.754157	-1.13599	-1.07182	0.485243	-0.790152	-1.23482	-0.613664	-0.784031	0.278671	-1.27982	-1.43576	-1.03767
GR_Q6_01	-0.829192	0.599687	0.889415	0.81665	-0.850783	-0.764871	-0.598083	-0.738787	-1.09922	-0.713727	-0.854746	-0.582739	1.03261	1.28357	-0.668231	-0.695385	-0.896604	-0.982585	-0.970559	-0.886237	-0.614994	1.27176	-0.869401	-0.805781	-0.62724	0.770433	1.80634	1.1236	1.4553	-0.85671	1.47559	1.22346	1.05911	0.977486	1.78444	0.976209	1.18368	-0.732092	2.24444	1.07977	-0.700444	-0.913542	0.50966	1.03614	-0.643851	1.35304	1.09369	-0.712404	-0.752322
SRF_Q5_01	-1.08417	0.857709	-0.921906	1.09181	-0.983455	0.143295	0.912238	-0.853366	0.358663	-0.869652	-0.821741	1.00501	2.40027	0.201138	1.10293	-0.865201	0.503461	-1.05524	-0.897179	-1.01263	-0.796567	0.346298	-0.96179	-0.796227	0.292903	-1.03766	0.207567	0.806282	0.220088	-0.803035	1.20513	1.0497	1.30599	0.458852	2.10037	1.07978	-0.763218	-0.908667	0.0508287	-0.930786	2.23045	0.593894	1.1778	-0.945283	1.42783	-0.977045	0.353304	-0.122856	0.484396
AP1_Q2_01	0.542176	-1.28415	0.298791	0.592457	-1.01682	0.79399	1.19283	0.372438	0.2615	0.485837	0.488512	-1.03408	-0.0948518	0.767543	-1.03928	-1.42369	-0.110543	-1.18349	0.862013	-1.12916	0.0957334	0.91764	0.315749	0.461824	0.921768	-1.19253	0.636071	-1.06849	1.36782	0.835354	1.40537	1.18044	-1.02654	-1.11914	0.728101	0.912596	1.265	1.62806	0.845691	-0.812389	-1.02381	-1.09389	-1.02699	0.971553	1.42095	-1.26252	1.58733	0.819178	-1.00143
AP1_Q6_01	-0.779361	-1.26883	-0.856109	-0.895398	0.802753	0.591899	0.661089	-1.17356	-0.898117	0.898625	1.16579	0.670652	-0.803586	-0.897003	0.463855	-1.02291	-0.915854	0.574338	0.763973	-0.869141	0.481776	1.00794	0.82965	1.33794	0.189486	-1.12189	0.459338	1.0206	1.08556	1.02425	0.696847	0.95519	-0.874132	-0.905427	0.796373	1.15231	1.5393	0.559501	1.23254	1.16282	-1.18032	-1.4104	-1.31075	1.05231	1.00875	-0.970582	0.970022	0.636344	-1.02479
GGCNKCCATNK_UNKNOWN	1.10011	1.71495	1.31532	-0.737733	-0.66704	-0.612372	-0.78533	1.08108	1.38888	-0.652914	0.731111	-0.809525	-0.915919	-0.794043	0.714867	-0.700327	1.13448	1.88714	2.00006	-0.713914	1.81381	0.957972	1.46005	-0.637922	-0.738335	-0.667984	1.24765	0.906447	-0.788556	-0.72428	-0.684654	-0.691957	-0.676473	-0.796731	-0.746839	-0.809423	-0.670766	-0.742124	-0.689202	-0.792446	-0.775691	0.951321	-0.808108	-0.664784	-0.865694	-0.72545	-0.664503	0.361035	0.9753
AP1_Q4_01	0.437775	-1.61417	-1.26665	-1.04615	0.462949	0.876346	1.07289	-1.14569	-0.543752	0.458285	1.08544	-0.830685	0.460001	-0.481254	-0.860341	-1.51925	0.353917	-0.555163	0.778987	-0.715832	-0.56813	0.645794	0.890146	0.883569	-0.545856	0.546156	0.720804	0.97321	1.11293	1.29573	0.891054	0.670939	0.589236	0.603998	1.04688	1.19028	1.24877	1.65024	0.914052	0.620784	-1.54313	-1.88852	-1.33955	1.07209	0.940108	-1.32474	1.13909	0.962007	-1.15355
AP4_Q6_01	-0.839838	-1.22022	-0.888128	-0.672443	0.991455	0.498282	0.647202	-1.17532	0.719887	0.929396	-0.877578	0.649386	-0.777752	-0.969144	-1.06163	-1.11188	0.52087	-0.784455	0.773285	-0.897387	0.566667	0.493301	-1.12282	-0.928381	0.535808	-1.27289	1.74279	1.05079	1.80225	0.466698	0.850515	1.01938	-0.752687	-0.856248	1.66485	1.74861	1.20825	0.700633	0.591674	-0.636104	1.30745	-0.819154	0.217298	1.79766	0.929412	-1.19769	0.880572	-0.866367	-1.08297
MYOD_Q6_01	-1.17489	-1.0474	0.679126	0.347247	0.634847	0.834349	2.15349	1.37353	0.739658	0.812989	0.517331	-0.990737	-0.822228	-1.11827	-0.888598	-1.19021	0.256227	-1.10927	0.701431	-0.994417	0.546432	0.587449	1.10755	0.884471	-0.831658	-0.962781	0.516521	-0.993108	0.903264	0.985773	-0.93869	0.931826	0.183332	1.03535	1.72986	2.05918	-0.853886	0.861682	0.88022	-0.971545	-0.971219	-1.05937	-1.12125	-0.977208	1.61555	-0.823899	0.811228	0.427461	-0.793253
OCT1_Q5_01	-1.07087	-0.737195	-1.04708	-0.686184	-0.889574	0.535034	-0.666447	-0.918891	1.07716	-0.987406	-0.923867	1.51474	1.63961	1.09825	1.07464	-0.798775	-0.923836	-0.852638	-1.16031	-1.04224	-0.711831	-0.739345	-0.968356	0.587933	-0.663258	-0.715125	-1.01878	1.20466	1.15026	0.558399	-0.676489	1.33106	0.670343	-0.982696	1.34333	0.835199	-0.686929	1.13428	1.31879	1.18427	-0.919835	0.835973	1.85729	-0.828092	0.57794	-0.88524	0.692486	1.31475	1.22194
SP1_Q6_01	0.739929	-0.721925	0.254761	-0.77537	0.520458	1.07844	0.87607	-0.792132	-0.651611	0.936918	0.634602	-0.899504	-0.768307	-1.08479	-0.934769	-1.17502	-0.649264	-0.89599	1.42928	-0.562898	0.851997	0.804866	0.782305	0.252702	-0.859563	-0.882569	-0.603227	1.18648	1.47026	1.19434	1.88181	0.889416	-0.671727	-0.727793	1.01471	1.12338	1.79644	2.31135	0.636066	-0.808002	-0.767893	-1.16873	-1.29554	1.7374	1.33124	-0.705219	0.936751	0.326416	-0.75969
SP1_Q4_01	0.446341	0.269762	0.659044	-1.02743	0.846241	0.344462	-0.766288	0.271591	-0.704811	0.599941	0.674446	-1.40811	-1.23534	-1.3232	-0.96951	-1.1509	0.168586	0.659369	1.22988	0.689713	1.0335	1.18493	0.385311	-0.764574	-0.931994	-0.898706	-0.895684	1.30416	1.10408	1.13339	1.32853	-0.689601	-1.17725	-0.944739	1.04366	-0.779817	1.64906	1.84532	0.976821	0.839745	-1.07324	-1.41048	-1.40175	1.13083	0.428071	-0.882751	1.23242	0.510303	0.558048
SP1_Q2_01	-0.975954	-0.99442	0.281466	-1.05296	0.708633	0.697782	0.745074	0.324165	0.319847	0.940503	0.651753	-1.09568	-0.903325	0.624341	-0.9227	-1.17821	-0.863332	0.70894	0.437044	1.06382	0.428065	0.323387	0.178599	-0.743191	-1.13981	-1.09667	-0.73581	0.656216	1.71361	1.56651	1.13964	1.02153	-1.10609	0.443112	1.45712	1.82905	1.76555	1.60315	0.0435167	-0.839261	-0.937868	-1.31641	-1.46201	1.0862	1.10459	-0.962348	1.39294	0.360764	-0.888611
NFAT_Q4_01	-0.762412	1.10365	0.891943	0.424744	-0.978011	-0.667663	-0.886606	-0.738303	-0.672362	1.31888	-0.954026	0.549313	2.35024	1.61896	1.25528	1.15107	0.856627	-1.00531	-0.925491	-0.742296	-0.714116	-0.781561	-0.84203	1.18217	-0.77405	0.464673	0.779418	-0.699847	-0.781245	-0.876152	-0.704246	-0.854179	2.17443	1.22578	1.54193	-0.733846	-0.847672	-0.784511	0.688913	1.27134	0.581353	-0.649718	-0.706972	-0.742165	1.09695	0.98404	-0.999858	-0.759266	-0.749659
E2F1_Q3_01	1.17296	1.33884	1.22752	1.37927	1.11315	1.00604	0.810067	-0.724897	0.490726	1.23289	0.601365	-1.20094	-0.829935	-0.659061	0.757088	-0.999331	1.26261	1.92379	0.604858	1.25573	-0.862455	-0.727303	1.0823	-0.753511	-0.798421	-0.659019	-1.1021	-0.802796	0.792562	0.96828	1.11543	0.709287	-0.600055	-0.857806	-0.893713	0.67959	0.614055	-0.760806	-1.15657	-0.578392	-1.05828	-0.796344	-1.04947	-0.75039	-0.786342	-0.69879	-0.91925	-1.05275	-1.13041
E2F1_Q4_01	1.27921	1.16222	1.64204	0.859967	0.30438	-0.698147	-0.992792	1.39376	0.578768	0.741039	-0.49805	-1.32933	-0.973958	-1.17026	0.709785	0.823406	1.32094	1.52253	0.908022	0.353791	1.33573	1.49534	0.555573	0.292772	-0.679882	0.396244	-0.980938	-0.562534	-1.02379	-0.953192	0.636906	-0.996537	1.20852	-0.583893	-0.861976	-1.06554	-0.824276	-0.710128	-1.00219	-0.933436	0.779584	-0.895515	-1.31296	0.508676	-0.675851	0.263023	-1.36306	-1.3623	-1.14543
GGCNNMSMYNTTG_UNKNOWN	-0.737517	0.733078	1.19352	-0.709875	0.950663	-0.718712	-0.678155	1.2977	0.492553	-0.566589	0.479408	1.61603	-0.888342	-0.883655	-0.679646	-0.715372	-0.560699	-0.837834	1.60006	-0.639742	1.54143	1.54818	1.25971	1.49409	0.62352	0.467481	-0.836757	-0.915682	-0.812565	-0.638808	-0.994614	-1.16246	-0.830436	-0.760058	-0.874223	-0.832493	0.813521	1.62188	1.50373	-0.740344	-0.691049	1.05617	-0.87647	-0.764039	-1.07029	-0.79735	-0.55768	-0.827202	1.21554
E2F1_Q6_01	1.31949	1.40922	1.81205	0.881456	0.680014	-0.652863	-0.884928	1.67553	0.906186	0.989467	-0.589534	-1.26442	-0.97652	-0.95017	0.538137	0.914762	1.23457	1.63613	0.662981	0.228338	1.34286	1.03047	0.499878	0.19364	-0.885621	-0.650903	-1.13849	-0.784438	-0.868633	-0.965002	0.302342	-0.825536	0.85196	0.439173	-0.851402	-0.816317	-0.83295	-0.838652	-1.14163	-0.808115	1.03475	-0.843221	-1.11647	0.134021	-0.678971	0.374626	-1.05904	-1.28125	-1.06046
MEF2_Q6_01	-0.735905	-0.873828	-1.28376	1.09828	-1.22612	1.18401	0.499748	0.62425	0.729367	0.875478	-0.877066	-0.67881	-1.0358	0.295531	-0.94139	-1.18438	0.733832	-0.772115	0.632593	-1.09757	0.678867	0.768714	0.803793	0.806727	0.904704	-0.60504	-0.966211	1.44551	1.32505	0.646818	0.972185	-0.972542	-1.30626	-1.00147	1.51402	1.13624	0.730244	-1.01015	1.02639	0.638763	1.12007	-1.25391	0.648829	1.54966	1.44439	0.458919	1.10886	0.898744	0.453078
CP2_02	-0.760234	0.706746	-0.757595	-1.32682	0.81848	1.00448	0.976456	-0.685852	0.94421	0.749024	-0.474508	-0.697643	-0.617332	1.15388	-1.00808	-1.61931	0.899834	0.784224	0.73536	0.792691	1.01373	0.946351	0.891463	0.865594	-0.625475	0.969587	-0.391669	-0.767389	1.18003	1.1101	0.747495	0.741991	-1.30525	-0.59316	1.23399	1.35694	-0.72956	1.10445	0.861623	-0.489002	-1.19886	0.810893	0.713842	-0.324061	1.19551	-1.02641	1.14079	0.851435	-1.20475
AR_02	-0.489867	-0.643004	-0.705573	0.732168	-1.28275	-1.2099	-0.596125	-0.898406	0.696117	0.743069	-0.566334	-1.1136	0.756156	0.79473	2.08799	1.90246	-0.604955	-0.816551	-0.599436	-0.780011	0.786137	-0.57353	0.836609	-0.70865	-0.757199	-0.918881	-0.642171	1.32461	1.12488	-0.592115	0.973431	1.30261	1.25516	0.874937	1.01043	0.926369	-0.836471	1.12051	0.893455	-0.679815	1.12544	1.30524	0.893004	1.78428	-1.35035	1.15008	-0.774471	-0.779075	-0.95045
PR_01	-0.596028	-0.631049	-0.775211	1.24488	-0.790774	-0.69024	-0.713149	0.525964	-0.676984	1.40096	-0.826834	-0.776854	1.27689	1.81343	1.63651	0.86147	-0.732004	-0.779687	-0.704671	1.14674	-0.688203	-0.663536	-0.690284	-0.629273	-0.705302	-0.76134	-0.705516	1.50196	0.704333	-0.680532	1.63315	1.76006	-0.60214	1.57501	1.35837	-0.629579	2.29027	-0.715438	-0.625924	-0.690935	1.15944	-0.753778	0.758552	1.38662	-0.739847	0.898588	-0.639677	-0.777126	-0.911064
GR_01	-0.822733	-0.851455	0.685558	-0.88166	-0.897545	0.920326	-0.880178	-0.831811	-0.849396	0.506714	-0.948303	1.25935	0.816129	-0.957785	1.36168	0.329724	0.69216	-0.875839	-0.860977	-0.9812	-0.937841	1.01196	-1.03691	-0.933445	0.697663	-0.970831	1.87257	1.51636	0.762849	0.683748	1.58552	0.737645	1.94235	1.33576	0.951182	-0.880731	1.53873	-0.888281	1.6963	1.39885	0.0593508	-0.8471	-0.816994	0.477812	-0.994442	1.10553	0.333185	-0.883222	-0.896433
AR_03	-0.669356	0.587112	-0.980637	-0.605972	0.646301	-0.767205	-0.897151	-1.00818	-0.795822	-0.583621	-0.867573	0.938345	-0.590627	-0.908349	1.98534	-0.817797	0.987093	-0.576515	-0.723322	-0.843141	-1.34868	-0.741426	-1.11742	-0.690573	0.813126	0.642459	1.03989	1.14107	1.76422	1.40959	-0.749351	1.3872	1.22554	1.05521	1.3649	1.46817	1.17893	-0.56242	1.28167	-0.662574	0.747959	0.837108	-0.917138	1.6952	1.25121	-0.669322	0.655632	-0.532649	-0.556052
PR_02	0.96776	-0.8029	-0.952496	-0.907172	1.1274	1.23854	-0.953144	-1.10123	0.700489	0.919201	-0.92684	0.683632	-0.884703	1.07992	1.23763	0.910214	1.0969	0.968102	-0.849027	-0.839825	-0.856802	0.954802	-1.02538	-0.861777	1.34563	-1.02793	1.09481	1.11195	0.780142	0.80605	1.73164	0.959132	1.0775	1.58332	0.617528	-0.888369	1.56332	-0.868929	1.25961	0.769341	-0.872284	-0.874667	-0.863851	0.708151	-1.06978	-0.842569	-0.880926	-0.84741	-0.90681
ER_Q6_02	0.791258	1.52569	0.991819	1.60684	-0.549738	0.985848	1.12466	-0.870561	-1.01286	1.39829	0.863856	-0.904311	-0.526413	0.931179	1.16787	-0.591656	-1.0063	0.69772	-0.748018	0.867647	-0.645977	-0.468703	-0.696365	-0.96332	-0.697758	-0.583055	-0.712621	0.674392	-0.768973	-0.929291	1.58561	1.68135	-1.05892	-1.15434	1.24486	1.27788	-0.576379	-0.578127	-0.738102	-1.07187	1.48427	-0.893609	-0.454422	1.40489	1.04313	1.66062	-0.882336	-0.585327	0.911478
PR_Q2	-1.10986	0.478303	-1.56949	-1.34013	-1.49321	0.819253	-0.890073	0.765377	-0.976479	0.69411	-0.95927	-0.922902	0.735286	1.18999	-0.9037	1.43091	0.78763	1.03976	1.07208	0.369246	-1.38568	-1.2002	-1.04766	0.476446	-1.19203	0.517817	0.786996	0.391642	0.357728	-1.01598	-0.833947	-0.953459	0.552939	0.898659	0.952689	0.816273	-1.1631	-1.33218	0.969604	1.97724	0.617509	0.404861	0.582787	-1.15424	1.0842	-1.24961	0.960527	0.428573	0.844089
GGCNRNWCTTYS_UNKNOWN	-1.09185	-0.745749	-0.713181	1.51415	-0.909729	-0.727305	-0.693605	-0.477315	-0.771723	1.54885	1.39148	1.62076	1.05525	1.00461	1.28482	-0.258197	1.35857	0.798946	1.29036	-0.896886	1.23175	0.836216	1.66131	1.37764	-1.07772	-1.51733	-0.778325	-0.763343	-0.860587	-0.165551	-0.938619	-1.24013	-0.317589	-0.0910527	-0.902234	-0.742122	-0.682858	-0.543017	1.02005	-1.29093	1.61573	0.778271	-0.647661	-1.01706	-0.825806	1.02775	-1.02306	-1.01248	-0.189612
VDR_Q6	1.49028	-0.98391	0.528731	0.62406	0.487917	1.33274	0.619283	-0.952504	0.566242	1.27335	1.21458	-1.14916	-1.0906	-1.24339	-1.23948	-1.19702	0.759418	0.522981	0.728229	1.04136	-0.717836	1.03255	0.762846	1.25104	-1.20781	-1.04725	0.375106	0.652007	1.34878	0.385902	0.93094	0.437112	-1.00229	-0.828303	0.919858	0.981251	1.77598	1.10937	0.930395	0.433743	-0.942291	-1.61664	-1.45633	0.865158	0.561712	-1.23042	-0.746006	-0.795685	-1.60834
AR_Q6	-1.41088	-1.22237	-1.27704	-1.06757	0.864935	1.28655	0.568124	1.03466	1.00981	-0.172814	0.350498	0.310083	0.694428	-1.26705	-1.49227	-1.18643	1.43826	-1.44999	0.996555	0.520758	0.969671	0.366027	0.838041	-1.02168	0.520642	-1.19122	1.23412	0.477725	1.35339	0.531644	0.909002	0.310256	0.519633	0.140554	1.24912	1.45204	0.556562	0.987942	0.797635	0.834795	-1.35282	-1.21573	1.26524	0.190878	-1.05974	-1.10517	-1.02898	0.663751	-1.32667
T3R_Q6	-0.772843	-0.829011	0.906824	-0.866442	0.516819	0.993603	0.572858	0.931291	-0.940504	0.828238	0.623957	-1.15123	-1.17082	-0.886746	1.10929	-1.46507	0.723005	0.67559	0.679933	0.625657	-0.713319	0.725955	-1.15908	1.14271	-1.05027	-0.650479	-0.752671	1.12795	1.10606	1.17386	1.19034	1.22701	0.827899	1.03149	1.1319	1.3705	1.18622	0.930843	-0.770343	-0.596956	-1.19635	-1.53383	-0.913599	0.653268	1.46517	-1.44642	1.24165	-0.981666	-1.04277
PXR_Q2	-0.836555	-0.856115	-0.673522	1.64179	0.757106	0.770375	-0.625493	-0.982647	-0.788306	-0.591022	1.60569	0.720523	1.1916	0.885937	1.08715	-0.741256	-0.714373	0.523724	-0.698362	0.838168	-0.80241	-0.685728	-0.917514	0.791138	-1.1602	0.60429	-0.688385	-0.813608	1.25668	1.01586	-0.695038	2.00887	1.12729	-0.859705	1.69764	1.4423	-0.813388	-0.709514	-0.589729	-0.744141	-0.625307	-1.01188	-1.04745	-0.558207	2.07545	1.57088	0.906627	0.921181	-0.827114
DR4_Q2	-1.05359	-0.929033	0.332396	-1.06676	0.571917	1.49999	1.28673	-0.956387	-1.00457	0.347403	0.95479	0.17038	-1.09178	-0.990374	-1.1114	-1.08228	0.442155	-1.13266	0.859396	0.405959	0.230428	0.36839	0.407818	0.111784	-1.1224	-1.04629	1.02571	-1.26025	-1.01332	1.01279	1.35843	1.1168	-1.21498	-1.2364	1.096	0.44894	-1.13352	0.995164	1.054	-1.13206	0.5139	-0.981768	0.842349	1.63339	0.93643	0.770411	1.54271	1.23301	0.877111
DR3_Q4	1.20487	-0.434594	-0.63554	1.10173	-0.707211	1.3259	-0.245863	-0.251849	-0.365405	0.841296	-0.592177	1.12234	1.11844	1.20915	-0.63838	-0.803951	1.08497	1.13037	-0.342673	-0.94029	-0.628443	-0.657681	-0.768938	-1.3846	1.02878	-0.744488	1.40391	-0.727309	-0.940532	-1.29449	1.4125	1.30385	-0.93353	-0.877329	2.04921	1.90514	-0.429887	-0.584468	1.18178	-0.727669	-0.99411	-0.750023	0.965064	1.26411	1.17481	1.31572	-0.952238	1.26892	-0.412938
HNF4_Q6	-0.862561	-0.947556	-1.0678	-0.793039	-0.828614	-0.810069	1.42589	-1.05719	-0.882518	0.630692	-0.625234	0.336299	-0.872257	-0.74724	-0.906152	0.875309	-0.895303	-0.785162	-0.738532	-0.922443	-0.959556	-0.777414	-0.667246	0.586628	-0.908309	-0.739813	1.35293	0.610478	1.61586	1.57276	0.23707	1.82501	-0.739404	0.329616	1.14654	1.66972	1.04872	1.20182	1.01477	-0.782573	-0.690845	-0.876282	0.147465	0.76129	0.886462	0.385531	1.89576	1.53797	1.44484
AGCACTT_MIR93_MIR302A_MIR302B_MIR302C_MIR302D_MIR372_MIR373_MIR520E_MIR520A_MIR526B_MIR520B_MIR520C_MIR520D	-0.580163	0.663595	-0.393858	-0.660872	0.812013	0.909861	0.794956	0.714042	0.764693	0.771555	0.666932	0.73862	-1.80782	-0.786391	-1.62003	0.631118	-0.931654	0.646263	0.657003	0.750111	-1.03507	0.668239	0.708989	0.776347	0.76323	0.816659	-1.55301	-1.54845	-0.524678	0.726525	-2.83583	-2.0387	-2.20997	-0.606485	-0.571432	0.646557	-0.968394	-0.602694	0.699723	0.78795	0.664037	0.727781	0.694204	-0.522756	0.743578	0.736313	0.6971	-0.516121	0.756058
CTACCTC_LET7A_LET7B_LET7C_LET7D_LET7E_LET7F_MIR98_LET7G_LET7I	0.703031	0.748057	0.800187	0.725096	0.833271	0.748891	0.745308	0.78489	0.83724	0.77076	0.739961	0.712303	-1.97838	-3.01813	-1.2075	-1.22016	0.722839	0.704004	0.756929	0.790761	-0.601038	-0.380087	0.720748	0.786276	-0.884724	-0.641352	-2.00953	-1.18352	0.751361	0.736889	-1.25183	-1.5507	-0.899761	-0.772024	-1.59571	-0.566711	0.739065	-1.21179	-0.656475	-0.814348	0.701683	0.763712	-1.52731	0.76329	0.779751	0.723431	-0.539054	-1.0805	0.771755
GCACTTT_MIR175P_MIR20A_MIR106A_MIR106B_MIR20B_MIR519D	0.715505	0.758159	0.778778	0.692834	0.88909	0.917949	0.798271	0.758279	0.863076	0.834719	0.861435	0.680375	-1.97547	-0.893222	-1.26105	0.665092	-0.808119	0.880127	0.780401	1.00496	-0.636111	0.764992	-0.832098	0.777723	0.840554	-1.0746	-1.5302	-1.39442	-0.532676	-0.959129	-1.95585	-1.54601	-1.90806	-0.870197	0.733529	0.773304	-0.824941	-1.26687	0.671836	0.695765	0.714808	0.644313	-0.766782	-0.495431	0.994173	0.914554	0.749691	-1.11426	0.703053
GGGNRMNNYCAT_UNKNOWN	1.133	1.26226	0.832002	1.53874	-0.708353	-0.721837	-0.93842	-0.67386	0.914086	0.726965	0.69904	-0.852038	-0.708447	-0.942416	1.89126	-1.06459	1.52879	1.41205	0.621174	0.891952	-0.793842	-1.05534	0.437322	-0.899064	0.354532	-0.982957	-1.25806	-0.681874	-0.737262	-0.656431	-0.656246	-0.945577	1.76813	-0.810902	-0.719483	-1.02663	0.72796	-0.669829	0.663254	1.24679	-0.723654	-0.819699	-1.04721	0.640743	1.05691	-0.947231	0.544325	0.602561	1.23306
TGCTGCT_MIR15A_MIR16_MIR15B_MIR195_MIR424_MIR497	-0.586196	0.821706	0.829862	-1.04613	0.977722	0.980666	0.870474	1.14448	0.735462	0.956349	-1.09359	0.986495	-1.24287	0.924495	-1.30691	-0.502765	-0.161062	-0.788142	0.692775	0.981752	-1.41408	0.79195	-1.02837	-0.48465	0.696559	0.884012	0.868959	-1.41195	-0.467235	-0.875065	-2.16564	-1.32261	-0.617075	-0.650339	-0.730477	-0.534536	0.711375	-1.47161	0.848854	0.848879	0.944964	0.873651	-1.10017	-1.31689	1.07391	1.35285	0.954259	-0.784633	0.765588
TGTTTAC_MIR30A5P_MIR30C_MIR30D_MIR30B_MIR30E5P	0.624121	0.655224	0.665698	-2.48656	0.733703	0.734961	0.772835	0.657096	0.675248	0.680962	-0.348382	0.629346	-2.32812	-0.422188	-2.7844	-1.71525	0.643471	0.660909	0.634693	0.670939	-0.516139	0.643407	-0.505622	0.66552	0.628177	0.642842	-0.64455	-1.15119	0.690868	0.628594	-1.20522	-0.272452	-2.75877	-1.09538	0.696643	0.773188	0.660009	0.678002	0.636461	0.649219	0.642185	-0.0709935	-0.83439	0.634864	0.761376	-0.230722	0.751184	-0.904888	0.647985
GTGCAAT_MIR25_MIR32_MIR92_MIR363_MIR367	0.821326	0.973491	0.886619	-0.930873	1.02676	0.975136	-0.144899	0.971119	0.941434	-0.912053	0.806759	-0.760159	-1.77128	0.838159	-1.3727	-0.140285	0.909516	0.95551	-0.478397	-0.612206	0.83173	0.832296	0.815033	0.931826	0.914899	-0.308519	-0.734171	-2.14949	-0.781527	-0.889925	-2.12176	-0.468306	-1.55016	-0.197501	-0.386336	0.878607	-1.41761	-0.933057	-0.404974	0.892478	1.06172	0.863675	0.805092	-0.397752	1.0022	-1.8107	-0.999137	-1.71858	-0.292619
TGAATGT_MIR181A_MIR181B_MIR181C_MIR181D	-0.359681	-0.668351	-0.604003	-1.78222	0.796847	0.833907	0.839876	0.718174	0.7389	0.757951	0.721843	0.726442	-2.09672	0.703225	-2.61578	-1.1985	0.712748	0.733904	-0.0889182	0.783636	-0.710893	-0.735027	0.728319	0.720805	0.72243	0.742046	0.738621	-1.34403	0.75912	0.759524	-2.2862	-0.0385581	-2.78009	-1.00195	0.713713	0.830424	-0.476915	0.768965	0.742448	0.723184	-0.349244	0.727564	0.725804	0.728528	0.864561	-0.280679	0.780188	0.718521	0.744511
GCGCTTT_MIR518B_MIR518C_MIR518D	1.15813	1.14787	-0.861981	1.00007	-0.932001	-1.01762	-0.877202	-0.431373	1.09262	-0.777431	-0.973187	0.994065	0.822061	-0.73654	0.969465	1.00576	1.01812	0.878085	-1.05413	-1.05127	0.967259	-1.03755	0.672213	-0.72099	-1.20431	-1.26827	-1.05596	-1.10505	-1.37458	-1.27232	1.15359	0.745379	0.949447	0.931299	-1.30259	-0.939782	-1.77054	-1.08511	-0.520345	0.982966	-0.845089	0.790069	-0.805779	-1.23027	-0.571539	1.33794	-1.02652	0.657131	-0.336049
TGGTGCT_MIR29A_MIR29B_MIR29C	0.767169	-0.627428	0.852578	0.844699	0.826979	0.749697	0.760389	0.919079	0.846821	0.746068	-1.39481	-1.04458	-2.50778	-1.15598	-1.1168	-0.864446	0.790952	0.839287	-0.312703	0.78246	0.791186	0.826152	0.75863	0.778683	-0.300637	0.771139	-1.04031	-1.77307	-0.627427	-0.244331	-2.34173	-0.292699	-0.919479	-1.25395	-1.43468	-1.08743	-0.582549	0.787602	0.777586	-0.507569	0.799083	0.773445	-1.22317	0.830256	0.885714	0.807426	-0.705336	-1.95194	-0.609158
TGCACTG_MIR148A_MIR152_MIR148B	0.787136	-0.249883	0.795305	-1.91614	0.884185	0.861421	0.861884	0.798977	0.817201	0.834632	0.852633	0.780745	-1.29488	-0.531241	-2.27251	-1.82521	0.785998	0.817033	0.886669	0.870928	-1.39962	-0.48878	0.786286	-0.632988	0.798555	0.782613	0.779369	-1.6175	-1.82873	-0.500893	-2.27848	-1.22514	-1.48659	-0.798404	-0.974895	-1.39895	0.799148	0.82427	0.821317	-0.571928	0.798628	-0.245024	-1.16083	0.783919	-0.581541	0.791269	-0.177112	-0.437461	0.793674
CACTGCC_MIR34A_MIR34C_MIR449	-0.84219	0.689166	0.713673	-1.35299	0.775901	0.796193	0.842688	0.792421	0.906938	0.71373	0.693675	0.790112	-1.20866	-1.40198	-1.6026	-0.827884	0.779941	0.800486	0.859975	0.762159	-0.438973	0.730392	0.744675	0.724571	0.659163	0.72713	0.738887	-0.896702	-1.40726	0.691623	-2.09876	-1.25952	0.69818	0.745429	-1.27182	-1.89392	-2.14847	-1.56378	-0.252349	0.694681	0.700491	0.692314	-0.548698	-1.22685	-1.47172	-1.40837	-0.367377	-0.749133	0.825063
TACGGGT_MIR99A_MIR100_MIR99B	-1.48468	-0.883639	-0.857715	-1.15583	-0.126518	0.94127	1.17855	0.813263	1.00793	0.861888	0.974913	-0.249576	1.03565	1.04037	-0.871118	-0.263441	-1.13059	-1.6941	-0.685203	0.979663	0.930737	-0.916612	1.05992	-1.08647	-0.0366229	1.24107	-1.21468	-1.27881	0.841305	-0.80914	0.786335	-0.934103	1.06851	-0.98552	0.987764	1.19179	-0.940186	-0.769887	-0.617354	-0.816847	1.01352	1.27554	1.01235	0.814769	1.03468	-0.538108	1.04628	0.926053	1.24639
CTCTAGA_MIR526C_MIR518F_MIR526A	0.838448	0.640176	0.948352	0.6457	0.80281	0.615295	0.801748	-0.815732	0.715386	-0.584785	0.710922	-0.89221	0.75435	-1.07043	-1.08227	-1.41978	-1.77098	0.487389	0.519881	0.836983	-2.23418	-1.2336	-1.28195	-0.616801	-0.854199	-1.0816	-1.48577	0.815208	1.2762	0.968991	0.686192	1.23539	-1.07844	-0.856394	1.28745	0.985994	0.966202	1.13468	-1.05917	0.947811	-1.2876	-0.69213	-1.377	0.743783	0.879112	0.483971	1.21183	0.806534	-0.859583
GGGYGTGNY_UNKNOWN	-0.775054	-0.981708	-1.01742	0.405225	-0.982625	-0.76101	0.562785	-0.963003	-0.947393	-0.904885	-0.778416	0.599685	-0.858791	-1.01379	-0.78696	-0.914787	-0.717738	-0.865345	0.620282	-1.09973	-0.950136	-0.731487	-0.851693	0.305143	-0.825455	-1.0573	0.933235	1.27996	1.4151	1.1356	1.59263	1.36221	0.39202	1.10528	1.15902	0.989566	1.53173	1.83393	1.11835	0.381734	0.161094	-1.18085	-0.823396	1.25341	1.12348	-0.889438	1.19976	1.28239	0.290889
TTGCACT_MIR130A_MIR301_MIR130B	-0.625142	-0.250795	0.887853	0.762246	1.05396	1.04554	0.931783	0.900588	0.884943	1.08292	0.894671	-0.292947	-2.18863	-0.423218	-1.62977	-0.34468	0.594479	0.820232	0.891753	1.09329	0.00686726	0.724727	-0.51476	0.846295	-0.206149	0.698404	-0.951599	-2.56155	-0.724883	-0.517169	-2.10004	-0.41403	-1.74569	-0.890385	-0.645046	0.83369	-0.615204	-0.337972	-0.598979	0.697198	0.932181	0.640752	-0.639991	0.702152	1.02931	0.848302	0.659876	-1.72218	-0.299772
TGCACTT_MIR519C_MIR519B_MIR519A	-0.7937	-0.83944	-0.0637949	-0.447908	0.980127	1.06278	1.10037	0.00473499	0.970546	0.984946	-0.464684	1.049	-0.799439	-0.833614	-2.04364	-0.393902	-0.57119	1.00239	-0.336112	1.01409	-0.948878	-0.200749	-0.850608	1.00239	1.02881	-0.662227	0.0319278	-1.77189	-0.491571	-0.278344	-2.97397	-0.705294	-1.56972	-0.94258	-0.266259	1.06716	0.100638	-0.610306	1.0317	1.00742	1.09587	0.989906	0.970656	-0.314516	1.11467	1.03221	1.04987	-0.554341	0.996639
AGCGCTT_MIR518F_MIR518E_MIR518A	0.519721	0.845916	1.26616	-1.08683	1.3697	0.970347	-0.992195	1.36248	1.28872	1.23886	1.40169	-1.04544	-1.07549	-1.16943	0.608034	1.10868	-0.875205	-1.13984	-0.947052	1.4098	-0.982861	-1.02926	0.710682	1.13672	-0.980494	0.600078	-1.12589	-1.25501	0.864474	-1.28199	-1.08469	0.505324	0.68502	0.542181	0.731511	0.733692	-1.2192	-1.19801	-1.01718	0.806594	-0.0151602	0.084916	-1.30534	0.709762	0.389486	0.758616	0.789878	-1.15871	0.625409
CAGTATT_MIR200B_MIR200C_MIR429	0.695154	-0.324081	-0.0703438	-1.48416	0.805341	0.921058	0.918278	0.758762	0.759813	0.820982	0.711593	-0.0372961	-1.76118	-0.558025	-3.11167	-2.16427	0.738084	0.722591	0.706049	0.721346	-0.0855277	0.691908	0.721958	0.844566	0.748345	-0.147725	0.690634	-2.13462	0.730607	0.709213	-0.894901	0.717444	-2.39572	-1.14159	0.752759	0.888527	-0.246333	0.762214	0.682239	0.704152	0.690009	-0.474991	-0.0306143	0.754132	1.01395	-0.0995123	0.775005	-1.24878	0.0360567
ACATTCC_MIR1_MIR206	-0.430645	-0.652955	0.580189	-1.54801	0.746266	0.817329	0.793684	0.626957	0.763002	0.753437	0.654388	-1.49158	-1.98825	-0.603074	-2.92438	0.574612	0.608308	0.649119	0.644871	0.847312	0.606554	0.655285	0.599707	0.738245	0.591495	0.61345	0.627442	-1.93947	0.730483	0.658821	-1.94492	0.675026	-1.83235	0.567949	-0.790092	0.698607	0.646154	0.683717	0.568403	-0.706854	-0.912258	-1.16201	-0.693929	0.592931	0.673699	-0.732912	0.723356	-1.28497	0.587343
AAGTCCA_MIR422B_MIR422A	0.633661	0.730411	-1.87796	0.588527	-1.40878	0.738604	-1.20439	0.660598	-1.52409	0.600598	0.745758	0.701766	0.612703	0.70561	0.709225	-1.09838	0.590023	0.618932	0.758778	0.704013	0.756575	0.706296	0.769046	0.718709	-2.62863	-1.95663	-0.878177	0.625503	0.648134	0.710618	-1.43151	0.618512	-0.63708	0.713787	0.672266	-1.894	-0.99558	-0.983543	-0.312138	0.666442	-1.14432	0.696746	0.72605	-1.53255	0.596177	0.598651	-0.919953	0.638464	0.676507
AAAGGGA_MIR204_MIR211	0.882225	0.894048	0.871552	-1.22095	0.902147	0.956676	0.950707	0.880135	0.959724	-0.822986	0.886647	0.924577	0.935729	0.947705	-1.81107	-0.897292	0.838852	-0.427578	-0.698844	0.960871	0.918436	0.906748	0.864099	0.92672	0.947972	0.885199	-0.669306	-1.73578	-0.515774	-0.884022	-1.26145	0.91619	-0.802996	-1.10098	0.876102	-0.638749	-1.07866	-0.550804	-1.48821	0.960135	0.878787	0.972851	0.953707	-0.957137	0.874308	-0.53849	-0.296366	-0.960554	0.863052
AATGTGA_MIR23A_MIR23B	-0.611072	-0.29148	-0.788174	-0.969327	0.986062	1.07678	1.13644	0.789078	0.809265	0.844632	0.825913	0.855761	-1.72309	-1.04475	-2.06118	-1.02922	-0.628996	-0.331863	0.87607	0.931766	-0.727663	-0.770982	-0.612706	-0.823918	-0.739274	0.85538	0.783413	-2.05278	0.851011	0.804338	0.81501	-0.667617	-1.86082	0.81378	0.907531	1.12372	0.864677	-0.974064	-1.06609	0.768747	0.843755	0.798523	-0.937749	-0.825508	1.23294	0.851563	1.12662	-1.03109	0.909545
CACTGTG_MIR128A_MIR128B	-0.0972121	0.89296	0.926786	0.864177	1.05577	0.932035	0.896895	0.916858	0.936023	0.8894	0.866374	-0.958728	-1.24881	0.877699	-1.45994	0.857751	0.87864	1.00456	0.878723	0.901135	-0.780115	-0.713618	-1.16258	-0.794522	-1.0919	0.880423	-1.17576	-1.53701	-0.196203	-1.05133	-1.83375	-0.422413	-0.778449	-0.836016	0.916692	0.91123	-0.936725	0.895541	-0.847216	-1.4981	0.879918	-0.505963	-1.13305	0.899881	1.01855	-1.26289	-0.529395	-2.32615	-1.02411
ACTGAAA_MIR30A3P_MIR30E3P	-0.355428	-1.03622	-0.447292	-1.95943	1.07814	1.11788	1.26994	0.956803	0.976478	1.01177	-0.518588	-0.46389	-1.47742	0.00281712	-2.48852	-1.03695	-0.767076	-0.486396	-0.201455	1.09577	0.844716	0.876091	0.917887	0.953569	0.978558	-0.551201	-0.479727	-1.27297	0.949785	0.893651	-1.92736	-0.368086	-1.67342	0.910641	0.946311	1.19222	-0.301744	1.00734	0.983119	0.881037	-0.456451	-0.529621	-0.316502	0.97619	1.22679	-0.0684298	1.03156	-1.34188	0.954141
GKCGCNNNNNNNTGAYG_UNKNOWN	1.37906	1.21811	-0.766155	-0.813876	-0.837309	-1.00734	-0.747065	-0.53692	-0.699079	-0.76383	-0.709433	0.811645	-0.913957	-1.0489	1.3064	0.991994	-0.653165	-0.84631	-0.640473	0.793928	0.614258	-0.688878	0.751013	0.910459	0.98273	-0.639416	0.810078	1.54549	-0.811241	-0.677176	-0.758003	1.27265	1.44286	1.97019	-0.715816	-0.954356	-0.743685	0.762251	-0.766001	1.40403	-0.916289	-0.933949	-0.867907	-0.67994	-0.890908	-0.714783	-1.07373	-0.88731	-0.832646
CTCAGGG_MIR125B_MIR125A	-1.19588	0.608863	-1.07114	-1.12698	0.647976	0.614572	0.649529	-0.869402	-1.11928	-0.678734	-0.57124	0.721405	0.692965	0.722313	0.600814	0.662878	0.666698	0.649339	0.675702	0.674224	0.652909	-0.455537	0.689276	0.618555	0.627336	0.672436	0.741455	0.635158	-1.48469	-1.56211	-2.47769	-1.89929	0.63742	0.650962	-1.9322	-1.51906	-1.16634	-1.45515	0.705966	-0.390504	0.706288	0.773214	0.789703	-1.60611	-1.75094	0.811071	0.706179	0.703186	0.823456
TACTTGA_MIR26A_MIR26B	-0.0133523	0.776749	0.759449	-1.36293	0.799833	0.939174	0.864279	-1.26324	0.760462	0.858676	0.854166	-0.159081	-1.33108	-0.106742	-2.21691	-0.716646	0.820025	0.764811	0.77626	0.814956	0.84217	0.862015	0.800686	0.775763	-0.586697	-0.264843	-0.5918	-0.796335	0.849159	0.766904	-0.60516	-0.506308	-1.80557	-1.0884	-0.365433	0.932068	0.998521	0.867462	0.796329	-0.113973	0.801797	-0.292073	-0.316677	0.912929	0.941288	0.781861	0.910954	-0.231216	-0.577812
TCTATGA_MIR376A_MIR376B	0.551884	0.553339	0.470169	-1.73203	0.610603	0.589599	0.52602	0.509614	0.652552	0.664881	0.658765	-0.95838	-1.26502	0.506207	-3.10838	-1.07582	0.516629	0.784205	0.636987	0.657967	-0.399241	-1.65675	0.590838	0.714498	-1.13898	0.548171	0.551959	0.565269	0.667622	0.613642	0.528903	0.573601	-2.44746	0.644379	0.628334	0.790923	0.530648	0.49609	-1.05538	0.604971	-1.9383	-1.66877	0.515241	-1.02823	0.675632	0.644745	0.577822	-0.634428	0.581174
GTATGAT_MIR154_MIR487	0.627563	-1.09857	0.631344	-1.91558	0.79875	0.92328	0.904377	-1.64187	0.699641	0.988029	0.845757	0.671043	-0.78292	0.698978	-1.00656	-1.21567	0.716393	0.682569	0.809643	0.887368	0.692836	0.893126	-1.05461	-0.64515	-1.19004	-1.75406	-1.10438	0.674864	0.846069	0.785179	-1.37299	-0.896965	-1.4478	0.624962	0.949365	1.06701	-1.65128	0.729101	0.56748	0.710149	0.693338	0.705086	-1.58435	0.613578	0.867184	-0.972935	0.807362	-0.693672	0.64994
CAGTGTT_MIR141_MIR200A	0.663898	-0.44577	0.688654	-1.58741	0.809185	0.776622	0.792093	0.65158	0.781502	0.663317	0.658857	0.711534	-2.36795	0.685123	-1.80417	-1.35053	0.681405	0.65303	0.71913	0.835613	0.666544	0.680675	0.693913	0.712732	-0.725718	-1.21938	-1.44443	-0.854139	0.773413	0.708131	0.681569	-1.45696	-1.69783	-0.981806	0.715686	0.773329	0.722799	0.745656	-0.774387	0.705009	0.727528	0.719448	-1.56722	0.742842	0.75418	0.729699	0.750747	-0.860417	-0.477596
AGTTCTC_MIR146A_MIR146B	-0.932094	-0.582094	-1.2492	0.614105	-0.945559	0.988005	0.991834	1.00968	-0.373967	0.834578	-0.6701	1.40409	1.1589	1.09127	-1.0763	0.656938	-0.584678	-1.02308	1.05629	-1.01723	-0.6633	-1.60451	-0.984212	0.763565	0.739259	-1.45349	0.728257	0.579653	-0.830333	-0.973062	-1.04956	-1.51749	-1.14624	0.543852	-0.866009	-0.556856	0.796417	-1.3865	1.22587	1.0404	1.0433	1.37078	0.958124	-1.09881	-0.561927	1.22323	1.14665	0.809382	1.55017
TAGGTCA_MIR192_MIR215	-1.28303	-0.867882	0.732823	-1.86616	0.862169	0.716654	-0.934249	0.527127	0.718586	-1.34366	0.708934	0.509714	0.647188	-0.891108	-1.38265	0.86757	-1.34854	0.431427	0.685835	0.677263	-1.12786	0.600312	0.654531	0.807321	-1.51613	-1.84872	-1.74121	-1.30837	0.791807	1.10258	-1.69119	0.738158	0.535418	-1.26071	1.11958	0.957421	0.819942	0.778315	-1.10329	0.477425	0.451221	0.717547	0.704095	-2.11554	0.49302	-1.2201	0.908917	0.788159	0.56968
ATGTAGC_MIR221_MIR222	0.875811	-1.61656	0.860722	0.867894	-1.10111	-0.515331	0.890298	0.935019	-0.453032	0.865775	0.883309	-1.14929	-1.62799	0.887951	-1.2188	0.932562	0.899377	0.897984	0.870138	-1.18408	0.83698	-0.40761	-0.991823	-0.536034	-0.956069	-0.705998	-0.974499	-0.701763	0.922377	0.968087	-1.14496	-0.182914	-1.26055	-0.643279	0.97	0.900043	0.917556	0.898325	0.968708	-1.3578	-0.877329	0.922395	-0.984158	0.923857	1.09899	0.885935	0.893698	-0.89481	0.878614
ACTGTGA_MIR27A_MIR27B	0.55392	0.634883	0.604782	-0.918068	0.838935	0.871552	0.91845	0.738476	0.718781	0.717541	0.78667	0.617573	-2.53824	-0.848462	-2.85548	-0.88131	-0.842096	0.666	0.5776	0.628564	-1.09478	-0.479868	-1.0115	0.567097	-0.603973	0.701378	-1.37864	-0.93726	0.666456	0.650859	-1.36612	-1.24156	-2.24302	0.645761	-0.914438	0.685516	0.716109	0.653353	0.562471	-0.338208	0.689802	0.586798	-1.07886	0.688136	1.03065	-1.25043	0.70639	0.59512	0.648871
TGCACGA_MIR517A_MIR517C	-1.12148	1.14004	-1.06997	0.857901	1.0229	0.744687	1.20931	-1.04682	1.21751	1.14882	-1.03011	1.23241	1.07657	-0.825288	1.27743	-0.84734	0.882845	1.21749	-1.03878	1.03883	-0.717364	-0.765417	-0.700169	0.963649	-0.906502	-0.629245	-1.17085	-0.667096	-0.891344	-1.03536	0.891212	-1.06982	1.0276	-0.822594	-0.518871	-0.776162	-1.1456	-0.553144	0.806118	1.00695	1.16275	1.0099	0.91948	-1.02395	0.694103	-0.936286	-0.973193	-0.947045	-1.40487
GTCNYYATGR_UNKNOWN	0.944208	0.500667	-0.892283	-0.838401	0.801094	0.733262	1.33127	-0.966044	-0.901665	-0.799703	-1.01179	1.13733	-0.723225	1.2448	1.03245	0.611885	1.00727	-0.777666	1.04195	-0.866941	0.677594	1.00942	1.06278	1.20742	-1.00826	-1.46715	-0.971111	-0.718035	0.971959	0.764896	1.03408	0.600371	0.375114	0.652271	0.54762	-0.837998	0.789785	1.67607	-0.947359	0.545889	-1.21367	-1.30884	-0.879237	0.701235	2.00107	-1.54944	0.336024	1.03313	-1.29881
TTTGCAC_MIR19A_MIR19B	0.760925	0.738771	0.772741	-1.03001	0.816619	0.772481	0.723777	0.804908	0.778075	0.804819	0.732531	-0.382803	-2.41646	-0.84513	-1.09588	0.735068	0.732147	0.792911	0.744652	0.815755	0.716823	0.731612	0.740478	0.753375	0.703161	0.751955	-1.02981	-2.29975	-0.827709	-1.22902	-2.46526	-1.73462	-0.816566	-0.73598	-0.955693	0.753457	-0.700619	-0.753065	-0.571844	0.716567	0.715007	0.725686	-0.838579	-0.222138	0.774666	0.752301	0.707031	-1.88529	0.713294
ACTACCT_MIR196A_MIR196B	0.811163	0.848508	0.826803	-1.18124	0.84975	0.751137	-0.408121	0.700064	0.800501	0.731857	0.863928	-1.77685	-1.32067	-2.01722	-0.957756	-0.852139	0.868899	0.86011	0.879728	0.850001	0.761617	0.722088	0.784708	0.75659	0.772304	0.755464	-0.573404	-1.01215	0.728119	0.700593	-1.84963	-0.693996	0.712137	0.724724	-2.31948	0.719541	0.699811	0.644114	-1.73333	-1.2937	-1.33657	-0.582804	-0.848076	-0.775154	0.619401	-0.430001	-1.3249	-0.902311	-0.687752
TTGGAGA_MIR5155P_MIR519E	0.815576	-0.663089	-0.783019	-2.09514	0.856092	0.826218	0.821551	0.851814	0.87966	-0.172942	0.775532	0.784753	-1.14881	-0.33438	-2.58705	-1.59139	-0.915874	-0.130613	-0.345881	0.84512	-0.76676	0.848272	-0.401	0.861599	0.84615	0.811615	0.7944	-0.79613	0.926734	-0.458274	-1.7292	-0.664098	-1.51473	-1.44826	0.94986	1.04219	0.863082	0.92824	-0.281778	0.815178	0.840545	0.779848	-0.655928	0.852807	0.846998	-1.26581	0.870129	-1.23185	0.848988
CACTTTG_MIR520G_MIR520H	-0.852919	0.871082	0.806467	0.869141	0.799234	0.789066	0.826436	-0.951096	0.923352	0.941333	0.884845	0.820196	-0.794331	-1.19906	0.862181	0.807606	0.862036	0.844393	0.862822	0.894948	0.868736	0.833035	-0.852244	-0.504413	0.794051	-0.155055	-1.9393	-1.27896	-1.44983	-0.929568	-1.8035	-1.62815	-0.583556	-1.02797	0.794989	-1.33102	0.784622	-0.539923	0.806086	0.824288	0.840605	0.834585	0.792385	-1.02328	-0.542771	0.935289	-1.31691	0.808763	-0.718
GGGACCA_MIR133A_MIR133B	-1.0589	-1.14661	-0.458531	-0.952529	1.02713	0.898936	0.923466	1.10214	-0.331526	-0.631687	-1.14351	1.32414	0.944784	1.11516	-2.24408	0.89401	-0.40076	-0.0819152	-1.1388	1.00736	-0.450994	-0.581388	-0.566093	1.01144	1.0993	-0.167755	-0.819162	-1.897	-1.09469	-1.14742	-1.30443	0.8916	-1.5571	0.855629	-1.06433	1.0188	-0.233216	-1.13762	1.02733	0.973519	1.25209	1.18024	1.2841	-0.469219	1.0092	-0.405645	-0.782824	-0.598361	1.0884
GACTGTT_MIR212_MIR132	-1.04231	0.752037	-0.498875	-1.48988	0.869509	0.950471	1.16991	0.716089	0.705031	0.742709	0.742117	0.711475	-1.34162	-1.59349	-1.93259	-2.06098	-1.09361	0.62957	0.673254	0.831479	-1.47841	-0.688327	-0.763346	-0.499829	0.906553	-0.759033	0.66607	-1.34455	-0.836997	0.89667	-0.360131	0.761454	0.776636	-0.704373	1.05577	1.02617	0.798644	1.01479	0.67952	-1.57142	0.932191	0.777645	-1.29454	0.879645	0.965818	0.72637	0.928199	-0.714242	0.812776
AAGCCAT_MIR135A_MIR135B	0.787807	0.792432	0.772919	-1.7498	0.830371	0.855046	0.825727	0.823811	0.879999	0.840758	0.824885	-0.401099	-1.27142	0.757467	-1.99149	-0.914742	0.796723	0.797313	0.845778	0.826763	0.802639	0.807658	0.802362	0.830891	-1.24628	-1.60795	-1.14605	-1.14185	0.763489	0.822532	-2.27933	-0.868621	-1.3249	0.813301	-0.803922	0.782174	-0.395647	-0.843375	-0.931309	0.745572	-0.933369	-1.26326	0.748732	-0.533966	0.758652	0.844521	0.750001	-0.572464	-1.10516
ATGCTGC_MIR103_MIR107	0.464762	0.570538	0.488609	-1.56704	1.01199	1.01971	0.552412	0.77193	1.01843	0.774632	0.696268	0.743738	-0.773293	0.579463	-1.0827	-1.68335	0.655413	0.557305	0.817116	0.911998	0.601171	0.709432	0.800783	0.68523	0.730216	0.729422	-0.869777	-2.1512	0.522835	-1.14069	-2.28685	-1.23912	-2.17814	-1.03478	-0.720318	0.686258	-1.05586	0.7517	-1.36827	-1.88628	0.509614	0.885007	0.782667	-1.42616	0.635028	0.523027	0.569948	0.493852	0.673977
ACAGGGT_MIR10A_MIR10B	0.609874	1.11063	0.915601	-0.588754	1.42318	0.988048	-0.484119	1.05224	1.11262	0.616048	0.694642	0.635134	-1.6226	0.568396	-0.829105	0.892631	0.673442	0.857077	0.593759	1.17603	-0.664874	0.735873	0.838099	0.885626	0.54635	0.931082	0.675157	-2.42076	-0.537233	-0.517724	-1.97276	-0.169239	-1.94749	-1.13002	-0.937627	0.706996	-1.14251	-0.991663	-1.57466	-0.256936	-0.869612	0.963465	-0.646803	-1.32729	1.09873	-0.71329	0.575959	-1.0801	-0.374079
CTCTGGA_MIR520A_MIR525	0.761663	0.853305	0.79375	0.769019	0.838053	0.771694	-1.59123	0.817066	0.848242	0.794966	-1.99948	-0.394428	0.770345	-0.727834	0.801271	0.775092	-1.28891	-1.79732	-0.716035	-1.10314	0.854166	-0.640236	0.832655	0.803761	0.810756	0.748612	-0.953848	-1.29314	-1.76634	-1.77754	-1.15634	-1.85249	-0.794023	0.849109	-1.16892	0.76088	-0.908166	0.754343	-0.830509	0.825409	-0.960511	0.883196	0.798055	0.807278	-0.683504	0.795482	-1.27882	-1.24453	-0.576959
GTGGGTGK_UNKNOWN	-0.671923	0.550771	-1.48859	-1.74099	-0.856857	0.744855	1.03513	-1.44971	-1.15308	0.498387	0.665204	0.568285	0.618218	0.628356	-0.784023	-1.091	-0.513301	-0.831493	0.661624	0.594815	-1.35741	-0.707387	0.750469	0.627848	-0.841231	-0.571161	0.886109	0.888621	1.42732	1.11923	0.854924	0.96308	0.631213	0.443854	1.22587	1.40577	0.665729	0.877395	-0.560184	0.4763	-0.895761	-1.1719	0.717574	1.03755	0.779386	0.441653	1.39097	1.13494	0.667426
GCGCCTT_MIR525_MIR524	-0.819428	-0.59429	0.883521	1.067	0.706862	0.712371	0.713	0.786456	0.794131	-0.389253	0.834924	-0.525727	-1.74367	0.864156	-1.77596	0.927909	-0.846519	0.764018	0.77512	0.916729	0.936995	0.713777	0.786203	-0.490632	1.01573	0.969632	-0.255209	-0.274198	-0.499185	-1.32993	-1.15964	-1.41928	-2.23696	-1.96673	-1.0998	-0.410168	-1.19153	-0.995829	-0.454241	0.954338	1.19975	1.00604	0.770432	0.988418	0.805087	0.890399	-0.235087	-0.650472	0.793774
ACACTGG_MIR199A_MIR199B	0.639478	0.678813	-0.503683	-1.55749	0.778569	0.878017	0.72911	0.682297	0.635401	0.794125	0.706233	0.658641	-0.657233	-0.98456	-3.42097	-2.88839	-0.813289	0.678019	0.640068	0.602369	-0.625435	-0.414657	-0.671319	0.728359	0.690104	-0.673113	-0.635489	0.690975	0.775149	0.676107	-1.93383	-0.644509	-1.79051	-0.625501	0.713979	0.720965	0.679641	-1.2596	0.868269	0.681287	-0.237599	-0.921614	0.646135	0.681883	0.847506	0.659347	0.711846	0.689605	0.670236
GCACCTT_MIR18A_MIR18B	0.899394	0.8474	0.958733	0.798032	0.959882	0.929473	-0.587576	0.904796	0.919026	0.935887	-0.226842	-0.391586	-1.69316	-1.08376	-0.38414	0.741281	0.844513	0.849499	0.869114	0.899992	0.831826	0.891524	0.873285	0.842808	0.786135	-0.899799	-1.80254	-1.93867	-0.340526	-0.824125	-1.91519	-0.85423	-1.3418	0.815122	-0.770834	0.769358	-0.3559	-1.40536	-1.33276	-0.620859	0.936121	-1.3901	-0.875571	-0.351829	0.884647	0.864033	0.873414	-1.45677	-1.75252
GGCCAGT_MIR193A_MIR193B	-0.675039	0.90534	0.876989	0.951225	1.15966	0.840788	0.878747	0.849689	1.25516	0.7941	-0.642828	-0.590713	-0.762626	-0.736703	-0.799873	0.975932	0.727152	0.88896	-0.651503	1.15246	0.604823	-0.472084	0.721049	0.822845	-0.760397	-0.913248	-1.89188	-1.64758	-1.04757	0.719049	-1.8144	0.972513	-0.596588	0.805587	0.61614	0.845106	-1.20317	-0.867147	-1.56459	-1.51178	1.02489	0.891053	-1.08102	-0.549631	0.795509	1.6962	-0.602944	-1.37565	-0.805747
CGCTGCT_MIR503	-1.3765	-1.1926	-0.953748	-0.773962	-1.19937	-0.957471	1.10013	-1.16183	-1.0332	-0.97564	-0.830635	1.37967	1.47008	1.11539	1.1224	1.14455	-0.989024	-1.24196	-0.963372	-0.762631	-0.773723	-0.987686	-0.764329	-0.902919	1.33862	-0.842341	1.09743	0.744109	0.552236	0.667078	1.02751	0.827028	1.00937	0.651094	-1.01968	0.712561	-0.738518	-0.665012	1.07501	0.737751	0.530485	1.17375	1.19941	-0.804577	-0.745116	0.831603	0.9943	1.15014	0.624494
TCTGATC_MIR383	-1.85201	-1.148	0.700119	-1.0726	0.695655	0.506678	0.849262	-1.22543	0.620355	-0.927544	0.858646	0.590376	-1.50797	0.476691	-0.998442	0.53619	0.604075	0.572834	0.774087	0.488158	0.747192	-1.5278	-1.22797	0.969177	-1.57214	-0.821353	-0.869471	0.381327	0.728003	1.10028	-1.31821	0.738298	1.003	0.797264	0.779779	1.16659	1.08529	1.11483	-1.34148	0.687024	0.517171	0.632758	0.61216	-1.0781	0.647501	0.638245	0.685921	-0.752796	-1.86643
GTGCCTT_MIR506	0.893348	0.931402	0.916232	-0.826458	1.01279	1.02218	0.870145	0.990733	1.0018	0.995636	0.22216	-0.244721	-1.75138	0.867304	-1.74147	-1.14706	0.902647	0.976669	0.911477	0.892839	0.968105	0.974824	0.925313	0.944419	-0.0314541	-0.0937248	-1.35165	-2.13518	-0.700181	-0.946378	-2.06638	-1.44289	-1.2287	-1.10482	-1.18926	-0.0548732	-0.294657	-2.13074	0.862914	-0.525163	0.850734	0.885686	-0.866769	0.881786	0.925833	0.940317	-0.248811	-0.863155	-0.223997
ACAACTT_MIR382	-0.764863	-0.640875	-1.13263	-1.25347	0.616995	0.700864	0.842454	0.578572	0.487169	-0.652482	0.602783	0.993761	1.17272	0.871294	-1.58267	-0.980441	-0.69709	-0.759625	-0.941854	0.909546	-1.85395	-1.42459	-1.17822	-0.740734	1.14914	0.593686	0.903453	-1.40257	-0.585616	-0.783222	-1.93332	-1.0097	-1.19659	0.737776	1.16197	1.53955	-0.478329	-0.550902	0.935116	1.15824	1.45166	1.10131	0.621985	0.642133	1.56041	-0.465741	0.478688	-0.871898	1.62594
ATGTTAA_MIR302C	0.632581	-0.201585	0.593472	-2.15185	0.776313	0.849317	0.772693	0.617676	0.762138	0.73707	0.701342	0.719269	-1.39696	0.711996	-2.73728	-1.05617	-0.457455	0.652429	0.628654	0.765491	-1.21674	-0.55917	-0.0288138	0.723271	0.618376	0.691098	0.648948	-1.5256	0.710723	0.646529	-2.0324	0.0734026	-2.19119	-1.09225	0.660342	0.889154	-0.0259363	0.672525	-0.088066	0.707806	-0.201675	0.681824	0.654767	-0.658755	0.920353	-0.178349	0.831791	0.62367	0.776822
GGATCCG_MIR127	0.724803	0.78343	0.72719	-0.68141	0.660805	-1.36502	-1.33108	0.730659	0.743989	-1.6394	0.791908	0.752544	0.76407	-0.890138	0.844348	0.851487	-1.32853	0.761134	-1.04535	0.765512	0.774622	0.780087	0.836825	0.743922	0.736198	0.812808	0.822928	-1.17236	-1.3884	0.673155	-1.65481	-1.09743	0.821014	0.843971	-1.15388	-1.33444	-1.39205	0.716396	0.741868	-1.23962	0.708341	0.948317	0.836273	-1.47134	-1.84678	-0.318278	-1.43564	-0.707955	0.710533
GTTGNYNNRGNAAC_UNKNOWN	0.951546	0.823546	-1.0195	-0.497891	-0.830577	0.92649	-1.02604	-1.0143	-0.737338	0.883352	0.997326	-0.723677	-1.60262	-1.72191	-0.876942	0.670099	0.844781	0.813202	0.900853	0.986988	0.680715	0.7068	0.929739	0.844085	-0.42689	-0.689084	-0.683378	-1.59299	0.835297	0.835345	0.997724	0.930996	-0.727426	-1.37546	0.822984	-1.33919	0.846084	0.904371	-0.875318	0.631764	-0.835907	-1.60654	-1.00712	0.830075	-1.41161	1.27415	0.947954	0.919647	-0.97021
CATTTCA_MIR203	-0.617853	-0.755639	0.805053	-0.93739	0.88211	0.869828	0.820349	0.779822	0.778648	0.819044	-0.122594	0.708282	-1.87009	0.729887	-2.02298	-0.787482	0.703773	0.796485	0.841452	0.887412	0.755536	0.809382	0.755443	0.835062	-0.483562	0.694688	-1.01492	-1.51987	-0.354859	0.702625	-2.04201	-1.20665	-2.03181	0.694411	0.710337	0.853567	0.786129	0.787045	-0.381721	0.857125	0.707816	0.70198	-0.984157	0.743037	0.876478	0.684951	-0.31277	-1.21337	-0.857784
TCCAGAT_MIR5165P	0.615449	0.730168	0.732881	-0.648185	0.716802	0.784132	0.697187	0.723173	0.695192	-0.781305	0.786773	0.65583	0.651607	0.735323	0.681832	0.871027	-1.75987	-1.159	0.737167	0.809167	-1.67958	-1.25395	0.745357	-1.18187	-1.10137	0.680212	-1.50233	-1.07303	0.74995	0.687091	-1.71975	0.722432	-1.44145	0.77153	-0.699894	0.669843	-1.58291	0.669831	0.623562	0.721687	-1.96943	0.683951	0.712484	-1.40979	-0.936139	0.764973	0.698246	0.66862	-2.07624
AGTCAGC_MIR345	0.852456	0.856963	0.79843	-1.16409	0.979536	1.00917	0.963507	0.770524	0.857721	0.996836	0.93387	-1.15513	-0.88148	0.752715	-2.32119	-1.18871	0.953566	0.988189	0.799068	0.849022	-1.52308	-0.973747	0.770679	0.821614	0.821797	-0.825796	1.14186	-1.42489	-0.877262	-1.15358	-0.86623	0.874716	-1.63898	-1.21649	-1.03435	0.92997	0.970379	0.937071	-0.733836	0.911524	-0.856416	-1.10575	-1.08826	-0.751969	0.778992	0.886852	0.898304	-0.329473	0.835523
ACACTCC_MIR122A	1.10604	1.0116	0.761445	-1.78807	0.691702	-0.436987	-1.20511	0.598917	1.04475	0.946546	0.889468	0.606678	0.93866	-1.02737	-1.07741	-1.08021	0.731132	0.747415	1.09937	0.897572	-1.03108	1.20698	-1.21257	0.730791	0.884184	0.907511	-0.903037	0.796744	0.780786	-0.778874	-0.867128	0.824623	-1.86127	-1.07104	0.814152	0.831306	-1.09442	-1.10188	-1.11658	-1.14016	-0.93502	-1.60779	-1.14928	0.898149	0.924493	-1.02828	-1.18353	-1.11929	-1.24079
GTGTGAG_MIR342	-0.559917	-0.552792	-1.21404	-0.293097	-1.21559	-0.423053	-0.780865	1.01316	-0.89468	-1.01341	-0.60226	1.02906	1.11586	1.15425	0.950661	1.10228	-1.01657	-0.505736	-1.62858	-0.684066	-1.25772	-0.449642	-0.371649	-0.414179	1.1589	1.03862	0.927731	-1.0341	-0.874163	-0.466277	-1.95313	-1.07729	0.983474	1.1211	-1.57635	-0.479019	-1.10919	-0.879004	0.997248	1.14437	1.1601	1.16081	1.11583	-1.35807	-0.0722178	1.03499	-0.447188	0.991183	1.02971
CTAGGAA_MIR384	0.907007	-1.40904	1.31952	0.757961	0.531417	-1.07457	-1.07428	1.48586	0.752354	-0.888087	-1.61183	-0.809042	-1.31068	-0.963174	-0.562898	-0.69318	1.11627	-0.812105	-1.05702	-1.39719	0.974236	0.979669	-1.00054	0.905789	-1.13919	1.14145	0.524759	-1.08333	0.86195	0.549236	-1.35223	-0.801084	-0.959063	-1.09303	-0.682035	0.804071	0.661971	0.690185	-0.949201	-0.979506	1.22592	0.690432	-0.617059	0.777455	1.24201	1.11259	0.651788	-1.21984	-0.827492
CTATGCA_MIR153	-0.293321	0.913797	-0.422029	0.956019	1.12299	-0.751584	0.853298	0.881716	1.02683	1.11033	-0.937931	0.868011	0.989879	-0.763097	-0.870126	-1.38596	-0.445434	0.931515	-0.768723	1.15914	1.29122	1.15286	1.09675	1.1854	0.916632	0.987499	-1.26517	-0.938957	-0.876824	-0.737268	-1.22962	-2.32249	-1.20748	-0.434265	-0.55974	-0.924649	-0.464921	-0.789145	-0.565776	1.01371	1.00696	0.970117	-1.04621	-0.399985	0.914624	1.08419	-1.05596	-0.677167	0.867773
AGGGCAG_MIR18A	-0.431244	0.864372	0.915074	0.874791	0.835436	-0.751424	-0.416369	-0.522229	0.968384	-2.2163	-0.510543	1.07038	1.00769	-0.905435	0.9915	0.954695	-0.484979	0.873171	-0.899314	-0.204715	-0.421479	-0.284653	-0.547758	0.924242	-0.50207	0.90971	-1.31908	0.82591	-1.86345	-0.953002	-1.93459	-1.98169	0.963734	0.873063	-1.43688	-1.11143	-0.484053	-0.96809	0.890405	-0.311508	1.01178	1.07596	1.06018	-1.17076	-0.521868	0.803891	-1.03468	-0.508403	0.985473
GTGCCAT_MIR183	-0.760667	-0.322277	-0.789898	-0.892328	0.897127	0.90066	0.983372	0.86781	0.829255	0.823685	0.875496	0.884478	-0.930468	-0.668267	-1.56268	-1.58432	-0.0266667	0.845872	-1.03438	0.921474	-1.18968	-0.887068	0.810679	0.872893	-0.0866774	-0.0450102	0.860951	-1.37992	-0.447461	0.852862	-1.34972	0.834314	-2.56555	-0.851324	0.851901	1.01716	-1.0868	0.854121	0.861277	-0.0503395	-1.46244	0.875944	0.908565	0.896077	1.03951	0.856671	0.973605	0.846275	0.844927
ACTGCAG_MIR173P	0.882005	0.905071	0.903061	-1.10693	0.91316	0.976871	0.973239	-0.0539053	0.982689	0.986224	-0.946075	0.938136	-0.751334	-1.50203	-1.81335	-1.14583	0.855451	0.909607	0.987965	0.967665	0.952757	0.883317	1.02048	0.984144	0.909571	-1.25579	-1.44052	-2.07319	-0.618555	-1.58691	-0.372206	0.867398	-0.987963	-1.43482	-0.0550663	-0.822952	-0.934104	-1.47553	-0.372069	0.891878	-0.445811	0.900671	0.860586	-0.376651	0.9088	0.8967	-1.08393	-1.45239	-0.815875
GTTNYYNNGGTNA_UNKNOWN	0.872075	0.89795	0.763589	-0.569233	-0.923352	-1.31056	-1.36007	-1.10437	-0.752675	-0.720731	-0.764685	-0.845682	1.12447	-0.941871	1.15936	-1.70588	0.813424	1.48327	1.09539	0.903213	0.843716	-0.668854	-0.55653	-0.79732	1.25408	0.94538	-0.937374	0.698092	0.782159	-0.792712	1.34499	-0.950134	1.8902	-0.982657	0.589926	-0.713309	1.08795	1.34086	-0.605322	-0.94555	-1.11695	-1.10405	-0.441907	-0.740429	1.18321	1.21383	-0.352186	1.1606	0.928822
GTTTGTT_MIR495	-0.531121	-0.44779	-0.687076	-1.46473	0.962059	0.909249	0.878049	-0.82831	0.927455	0.918995	-1.13654	0.870663	0.916274	-0.291444	-1.44512	-1.44898	-1.62111	-0.776849	0.81859	0.932809	-0.941911	-0.940422	-1.14043	0.933988	0.852303	-0.387675	0.818871	-0.639453	0.90059	0.947806	-1.76347	-0.9567	-1.0395	-1.26531	0.956394	1.05017	0.944569	1.03341	0.908318	0.798314	-0.827296	-0.91091	-0.537288	0.939479	0.995706	0.881988	1.05445	0.873182	0.820092
TATTATA_MIR374	0.989446	0.960093	-1.32505	-0.944416	1.07717	1.17891	-0.381449	0.950721	0.991628	1.08692	0.933156	-0.381002	-2.20819	-0.0800983	-0.75001	-0.380528	1.05865	-0.702751	1.04016	1.22794	-0.553356	0.966774	0.968643	1.30652	-0.320443	0.896411	-1.17083	-1.37114	0.905251	-1.25225	-2.05114	-1.08119	-1.66758	-0.988043	0.92631	1.0418	-0.585912	0.875481	-0.43363	-0.704004	-0.308983	0.923611	1.00771	1.0954	-0.869854	-0.42186	1.08806	0.945937	0.852118
CTTGTAT_MIR381	0.71266	0.523805	0.661175	-1.91467	0.697039	0.749039	0.599865	0.609568	0.654085	0.733625	0.658821	-0.745273	-1.3568	0.671319	-2.34145	-1.60044	0.704314	0.602284	0.606752	0.635924	0.569612	0.635411	0.645345	0.749443	-0.727178	0.673988	-0.570743	-1.16676	0.562892	-0.350477	-2.34414	-0.80326	-1.8646	0.659158	0.698488	0.782981	0.713854	0.679602	-0.748344	-1.1886	0.622464	0.631122	0.586331	-0.667184	0.806828	0.573313	0.590085	-1.1256	0.582791
AAAGGAT_MIR501	-0.386458	0.867866	-0.449728	-1.86561	-0.438209	1.03891	1.02968	0.857536	1.0321	-0.572324	-0.552811	0.925849	-1.55264	0.802089	-1.72491	-1.26964	-0.463021	0.674966	-0.598834	1.10781	-1.06221	-0.694729	-0.619125	0.832947	0.724443	0.83033	0.928473	-1.45255	0.852619	-0.678618	-1.17798	1.06159	-2.19791	-0.206757	0.943512	1.41906	-1.6211	-0.842843	-0.711921	0.959887	-0.396932	0.730442	0.886678	-0.792485	-1.16985	-0.689719	1.11132	-0.572938	0.815012
GGGGCCC_MIR296	-1.36699	0.844304	0.849235	-0.822635	-1.37212	-1.11833	-0.861396	-0.593763	0.788207	-1.29264	-1.33592	1.07817	0.89638	1.16557	0.858083	1.05241	0.549879	-0.90698	-1.52966	-0.981423	0.697187	-0.813983	-0.807217	-0.697007	0.906218	1.25423	0.916219	-0.453991	0.944438	-0.902332	-0.913691	-0.591496	0.619285	0.987469	-1.27777	-1.4491	-0.807717	-1.40952	0.839449	-0.561492	1.00684	1.6245	1.30301	-1.41746	-1.0841	0.639564	-1.0074	0.736293	1.03143
CTACTGT_MIR199A	-0.506378	-1.71167	-0.51424	-1.59524	0.908547	0.942857	0.865933	-0.942079	0.91603	1.06881	0.883286	0.759548	-2.08682	-0.390605	-1.94809	-1.48457	-1.25072	-0.905798	0.69709	0.93581	-0.526791	0.828429	0.840769	0.805795	-0.721999	-1.2242	0.775272	-0.432935	1.00454	1.04225	-1.82847	0.743966	-1.51484	-0.492811	0.862544	0.931934	0.728968	0.758494	0.689919	1.0084	-0.621094	0.632576	0.797162	0.857718	0.843173	0.725903	0.776054	0.694217	-0.487341
CAAGGAT_MIR362	-1.5804	-1.11916	0.79474	-0.702251	0.908342	0.908474	0.807301	0.830608	0.906865	0.819291	0.871279	0.863776	-1.23478	0.673957	-1.01409	0.721299	0.75787	-1.45601	0.852822	0.914338	0.861767	-1.0337	0.90717	0.763552	-1.37572	0.648438	-1.84847	-1.08212	-0.55795	0.757301	-1.9249	-0.504276	-0.825569	0.77829	-0.41077	0.831962	-1.20245	0.780688	-1.48069	0.769211	-1.03991	0.952452	0.783671	-1.01514	0.987233	0.720897	-0.16589	0.716668	-1.42089
GTGTTGA_MIR505	0.684335	-0.344369	-0.614192	-2.03557	0.792056	0.793722	-1.61294	0.757546	0.753655	0.715186	0.740026	0.724615	0.77771	-1.48575	-2.38155	-1.59389	-0.630651	0.715817	0.731359	0.756551	-1.02529	-0.739919	-0.890462	0.735059	0.694256	-0.986552	-1.18869	0.694498	0.799099	0.787909	-1.01801	-0.749868	-1.77784	-0.73895	0.790945	0.783602	0.761007	0.72959	0.720528	0.767318	0.725697	-1.32111	0.716519	0.731647	0.772753	-1.22203	0.74822	0.726647	0.690312
ATACTGT_MIR144	0.835641	0.75832	0.83661	-0.681886	0.856574	0.899661	0.841071	0.838212	0.896386	0.86174	0.806227	-0.61603	-2.11552	-0.132552	-1.71877	-0.956754	0.85817	0.780863	0.821111	0.783161	0.770714	0.854556	0.78858	0.873448	0.773853	-0.333834	0.773521	-1.11995	0.779995	-0.666647	-1.04139	-0.571466	-1.96881	-1.20447	0.826203	0.818538	0.811169	-0.487817	0.762695	-1.22951	0.762418	-0.959672	-0.964082	0.810999	0.870167	-0.494738	0.783132	-1.82517	-0.729616
TGTATGA_MIR4853P	0.700818	0.588408	0.712365	-1.44021	0.886073	0.749423	0.579458	0.82033	0.726346	0.757732	0.614194	-1.06236	-1.94196	-2.0336	-1.72593	-1.24311	0.692802	0.728327	0.731099	0.812654	0.593632	0.679454	0.748607	0.74791	0.629586	-1.41063	-2.52134	0.612863	0.670298	0.737009	-0.925273	-1.14108	-0.880364	-1.3599	0.805687	1.01237	0.646709	0.588891	0.481433	0.591956	-0.708902	0.509428	-1.47233	0.626975	0.766418	0.561563	-1.2646	-1.45472	-1.28194
GTTRYCATRR_UNKNOWN	-0.70201	-0.727702	0.910163	-0.700049	-0.590243	1.53579	1.29784	-1.18694	-0.438397	1.07977	0.89114	0.751072	-0.791501	0.681426	-1.11526	-0.6082	0.420578	0.713409	0.7306	1.00339	0.743959	1.04836	0.727998	1.22852	-1.12787	-0.567374	-1.04314	0.488463	1.68577	-0.66655	0.42081	-0.453501	0.806516	-0.776641	1.55342	1.42631	1.37386	1.03038	0.784941	-0.553273	-0.712799	-1.00687	-0.44277	1.82426	1.23967	-1.31882	1.74373	-0.515283	-0.605121
GTATTAT_MIR3693P	0.72883	0.710415	-0.881666	-3.01131	0.901532	0.921064	0.868103	0.799372	0.788876	0.799793	0.765395	-0.723427	-1.85513	-0.56927	-1.8465	-0.784481	0.723105	-0.934133	0.8135	0.823522	-0.327086	0.715715	0.744621	0.899847	-0.980764	0.715756	0.729393	-0.794022	0.886513	0.815138	-0.692556	0.73792	-1.58243	-0.35778	0.733828	0.921092	0.803461	0.88378	-0.300167	-0.896306	-0.86761	-0.330128	-0.106179	0.750372	0.881447	-1.07988	0.803089	0.735304	-0.779657
TCCCCAC_MIR491	-0.94289	-1.57503	0.753278	0.900065	0.761273	-1.04109	-0.92176	0.80226	0.766545	-0.774007	-1.42797	0.835011	0.894667	-0.666304	1.00264	0.880587	-1.17072	-1.88382	-0.69214	-1.50883	0.928928	0.870104	-0.48016	-0.607974	0.935283	0.793158	0.726288	0.790905	-1.4338	0.755019	-1.37977	-1.67319	-0.974871	0.838968	-0.979753	-1.1278	0.860885	-0.366446	0.898075	0.804525	0.773873	0.818811	0.840458	-1.60098	-0.779904	1.0024	0.679107	0.940006	0.870489
GCTTGAA_MIR498	-0.931436	-1.3951	0.846284	-0.935243	0.949402	1.03421	0.897166	0.63631	0.783731	0.712343	0.801161	-0.579322	-1.63028	-1.3155	-1.91725	-1.77848	0.645523	0.560645	0.665534	0.745186	-1.87093	0.91255	-0.559102	0.782883	0.732338	0.717646	-1.19547	-0.32552	0.902192	0.869316	-1.23857	-0.620338	-0.965204	0.788383	1.01247	1.00239	0.886366	1.13832	-1.38944	0.641348	-0.805637	-0.552073	-1.29348	-0.976091	1.14474	0.626874	0.904343	-1.14696	0.622478
GTGGTGA_MIR197	0.651224	0.56049	0.600329	-1.23134	0.570625	0.64447	0.781675	0.703096	0.748306	-0.962198	0.880288	0.998294	0.743825	0.841076	-0.701148	-0.735605	0.686308	0.612801	-0.878869	0.901837	-1.43508	-1.68096	0.618855	-0.899894	-2.98514	0.649723	0.757743	-0.796552	-0.505232	0.747778	-1.66668	0.726127	-0.616209	0.828976	-1.69729	-1.29385	-1.04649	-0.658819	-1.64916	0.926081	-0.822534	0.668718	0.770959	-1.50799	-0.899651	-1.26607	0.793328	-0.729381	0.90117
GGGCATT_MIR365	0.85353	0.86747	0.858906	-1.15623	0.894949	0.869815	0.811508	0.859525	0.866942	0.878169	0.894278	-2.01172	-1.40566	0.812266	-1.62908	-0.902328	0.848798	0.881342	0.889865	0.865901	-0.516565	-0.929707	0.813197	-0.100774	-0.971571	-0.623911	-0.826106	-1.19785	0.842027	0.80943	-0.954377	0.850929	-1.92077	-0.682294	-0.616956	0.823523	-1.16355	-0.337574	-1.41927	-1.80487	-1.20456	-1.14647	-0.931548	-0.414116	0.81787	0.846167	0.851322	-0.718075	0.815986
TGAGATT_MIR216	0.409231	-1.07223	-0.569808	-1.58267	0.747418	1.32543	0.819427	0.944687	0.994085	0.98169	0.487533	0.375033	-1.85523	-1.43852	-1.3817	-1.0095	0.247268	-0.729855	0.973121	1.09863	-0.78202	0.731643	0.541426	1.35952	-1.20414	0.598949	-1.41818	-1.57636	0.851621	1.13179	-1.6275	0.568803	-1.57103	0.649984	0.99693	1.26222	0.579624	0.776279	0.62367	0.843212	0.671068	0.53347	-1.03062	0.700055	0.840681	-1.09366	1.27745	-1.01584	-0.749786
GTCAACC_MIR3805P	-1.38045	-1.28633	0.769333	0.771656	0.954083	-1.01943	0.772576	0.886608	-0.900123	-0.906447	0.849114	0.892756	-0.489765	-1.22155	0.885417	0.904328	-1.24811	-0.798576	0.924897	1.05734	-1.35429	-1.02936	-1.66915	-1.2642	1.20077	1.05227	0.907613	-1.18208	-0.355974	-0.410696	0.803142	0.741794	0.981882	1.07908	-1.34803	-1.35412	0.960955	-0.688869	-0.5186	0.836512	-1.75166	0.844913	-0.885441	-0.770455	-1.22954	-0.848965	0.699069	0.766443	-0.599626
GGTGAAG_MIR412	-1.52589	-1.4865	-1.0247	0.977598	-0.361148	0.966658	1.14838	-0.712736	-1.67697	-1.03721	-1.58922	1.11128	-0.28188	-0.0311385	-0.492024	0.952259	-1.82657	-0.824742	-0.798163	-0.507617	-0.275626	-0.545846	-1.00741	0.960308	-1.18825	0.938975	-0.62704	-0.935944	0.968614	-0.0643615	-0.843924	-1.35973	-0.237336	1.003	1.05586	1.04449	0.972872	-0.728605	1.20144	1.10972	0.98764	-0.464004	-0.237268	-0.288025	1.00396	-0.429387	1.05044	-0.285679	1.12863
AGGGCCA_MIR328	-1.09995	-0.882246	-0.40379	-0.649468	-0.990038	0.842315	0.729627	0.808135	0.749865	0.863284	-0.366993	0.754624	0.78415	0.769345	0.805873	0.947727	-1.56837	-1.11818	-1.09132	0.847777	-0.963836	0.759901	0.792134	-0.543011	0.926872	0.897325	-0.762604	-0.44431	-1.09836	-0.978297	-1.70882	0.838268	-0.158741	-0.499333	0.907343	-1.50267	-0.981529	-1.13114	-0.843993	-1.38339	0.81925	0.947143	0.81454	-0.429792	0.78286	0.801643	0.774678	0.804948	0.866341
GTGACTT_MIR224	-0.388411	-0.43397	-0.262478	-1.33434	-0.701123	1.12347	1.09106	1.03829	1.06092	1.06876	1.01174	-0.0581072	-1.38236	0.0386071	-1.61384	-0.748539	-1.02483	1.00706	-0.630783	1.03705	-1.46343	-1.27151	-0.265078	-0.68685	1.11013	1.04102	-0.362377	-1.30046	1.17143	1.08431	-1.63331	-0.513251	-2.46751	-1.24587	1.05732	-0.215897	-0.28134	-0.55382	1.06309	1.0115	1.01548	1.06047	1.05339	-0.24499	1.44267	-0.661714	1.01559	-0.711193	1.02397
KCCGNSWTTT_UNKNOWN	1.47489	0.83602	1.01743	0.243082	0.290725	-1.0852	-1.18478	0.452528	1.01847	-0.944331	0.598318	-1.19997	0.608296	-1.08572	0.867169	-1.08988	0.731172	0.734058	1.47475	0.281233	1.66358	1.63822	0.636662	1.098	-0.985691	0.261183	0.280585	1.18581	0.191041	0.397199	1.16026	-0.945113	1.20653	-0.960123	0.583466	-1.14294	0.802528	-1.05726	-1.09813	-1.09082	-0.969777	0.535352	-1.09233	1.02233	-0.985658	-1.10561	-1.0836	-1.05538	-1.18379
GAGACTG_MIR452	0.681664	0.805245	0.499838	0.63455	0.749861	0.647926	0.702619	0.593921	0.572267	-1.6136	-0.728677	0.625733	0.636905	0.708604	0.828989	0.699395	0.709293	0.513474	-0.833048	-2.75638	0.787274	-1.39116	-2.37628	-1.32436	0.689853	0.841416	0.67585	0.603635	-0.831278	-2.06012	-1.27848	-1.31263	-1.01547	0.650646	-0.838266	0.762472	0.575926	-0.674244	0.71219	0.622412	0.793767	0.625885	0.540758	-0.579703	0.813442	0.607471	0.667352	-1.46417	-1.47036
CAGGGTC_MIR504	-0.653442	1.04463	-0.690568	-0.787152	1.08732	1.04308	1.06348	1.13465	1.18853	-0.183866	-0.850909	1.01778	-0.093689	1.12583	-1.49449	1.04167	1.01853	-0.356362	-0.290198	1.05645	1.09921	1.07661	1.03031	1.08546	1.02952	1.088	-1.21511	-1.5241	-1.70887	-0.981738	-1.14354	-0.204908	-0.717298	-1.53686	-1.25176	-1.58328	-0.144831	-1.24967	1.08069	-0.675175	1.06734	1.23011	1.13931	1.13538	-0.469223	-0.503109	-0.264205	-0.557071	1.07487
GCTCTTG_MIR335	0.870606	0.838488	0.835627	-0.459308	1.03486	0.856016	0.709412	0.775836	0.754621	0.863633	0.745561	-0.968787	-2.21173	-1.37452	-1.50909	-1.08198	0.747201	0.847451	0.80173	0.878289	-0.493751	0.834226	0.86061	0.757537	0.846793	0.787694	-1.22371	0.649959	-0.893702	-1.1192	-0.27521	-0.981844	-1.63054	-1.44088	0.793763	-0.792637	1.02524	-0.390024	-1.06177	-0.595221	-0.839094	-1.15035	-1.76838	0.876949	0.761933	-0.300739	0.732989	0.66915	-0.437248
TCGATGG_MIR213	-0.305811	0.575628	0.831005	1.15634	0.757313	-0.678747	0.943463	0.839468	-0.912777	-1.13449	-1.1055	1.23154	0.817602	-0.912874	0.823483	0.933195	0.629984	-1.02928	-0.96347	-0.368698	-1.12223	-1.36538	-1.33114	-1.9238	0.783127	-0.611522	0.920152	-0.979966	-0.841162	0.982456	-0.998146	-1.87463	0.870037	1.16222	-1.08404	-1.65139	0.951889	0.954378	0.896543	1.26152	-0.515291	0.957496	0.947949	-0.967	0.787547	0.721272	-0.703135	-1.46247	-1.00629
GTCTTCC_MIR7	-0.816629	-1.04064	-1.10048	-1.06738	0.849444	0.905951	0.971367	0.725319	0.823373	-0.982293	-1.58121	0.771601	-1.7776	-0.755079	0.786232	-1.68669	0.825865	-1.83213	-0.678817	-0.746816	-0.931834	0.696736	-0.616162	0.792348	0.766647	-0.357028	0.778873	0.706776	0.836363	0.759699	-0.471808	0.822364	-1.69281	-0.784463	0.874763	0.950203	0.808119	0.787151	0.811913	0.725489	0.728326	0.762526	-0.641924	0.840955	0.896741	-1.10696	0.82079	0.842014	0.778645
ATAACCT_MIR154	0.340849	0.519877	-0.970325	-1.97656	0.611767	0.722715	0.909081	0.653286	0.553208	0.629708	0.453107	0.634037	0.63975	0.575358	-2.1673	-1.66084	0.731137	0.562397	0.603509	0.512151	0.298606	0.608415	0.515591	0.809041	0.469021	-0.738878	0.545943	-1.6977	-1.7232	0.459332	-1.446	0.377266	-1.40224	0.357	0.556728	0.707709	0.496164	0.639032	0.393637	0.614568	-1.5102	-2.23796	0.340965	0.61813	0.856008	-1.5579	0.862187	0.439049	0.49541
TCTAGAG_MIR517	-0.182847	-1.61126	-0.765878	-0.572043	-0.718254	-0.697699	-0.979013	1.38709	1.17468	-0.435428	-0.364266	1.05676	1.27205	-0.952741	1.12817	-0.762854	-0.814419	-1.25005	-0.50545	-0.725327	-0.671374	-0.979341	-0.48826	-0.793396	-0.301942	-1.18411	-1.04816	1.17839	-0.740369	-0.500766	1.05224	1.06677	-0.890533	1.13376	-0.745198	1.4627	1.21282	1.22544	-0.647002	1.40036	1.07668	-0.951438	1.13256	-1.0895	1.53	1.00686	-1.0461	1.07769	0.993771
GGCAGAC_MIR346	0.744751	1.34032	1.12043	-0.726358	1.32551	1.2602	-0.808719	-0.79267	-0.889397	-0.595364	1.34233	-0.495548	-1.16104	-1.19969	-0.727512	-0.876742	0.988344	1.4771	1.15174	1.21052	-0.477921	0.803057	1.0461	1.4134	1.06861	1.70272	-0.849635	-0.900237	-1.01303	-0.600401	-1.03223	-0.527126	-0.826661	-0.706983	-1.06443	-1.00216	-0.814303	-0.686371	-0.376594	0.871017	1.71992	-0.753169	-1.03162	-0.844627	1.15484	-0.609813	-0.743585	-0.882192	-0.581188
AGGCACT_MIR5153P	-0.758447	0.682802	-0.714172	-0.369774	0.802103	0.776225	0.721571	0.717	0.765676	-0.898001	0.694553	0.661472	-1.07047	0.660271	-1.71829	-0.907811	0.65259	-0.624292	0.766939	0.753109	0.685406	0.704645	0.712598	0.66485	0.631574	-0.962341	-1.30043	-1.90465	0.765213	0.708953	-1.78184	0.762792	-1.86247	-2.08828	0.787013	0.810852	-1.52396	0.706574	-0.936215	-0.791756	0.679897	0.717636	0.669723	0.758403	0.729014	0.637386	0.724576	-1.515	0.796611
ATAGGAA_MIR202	0.720924	-1.01797	0.660772	-1.95146	0.764126	0.790529	0.708696	-1.26218	0.683978	0.617606	0.757157	0.714442	-2.08962	0.585337	-2.01044	-0.573165	0.657398	-0.946631	-0.911121	0.774224	-1.50295	0.66723	0.842175	0.750858	-0.546135	0.677331	0.614379	-1.36978	0.707817	0.662377	-1.92963	0.727825	-0.695398	0.58683	0.704534	0.764204	0.666487	0.708098	-1.21545	0.662848	-0.684424	0.675417	0.669903	0.657777	0.803551	-1.08529	0.750493	0.703407	0.621404
KMCATNNWGGA_UNKNOWN	-0.622197	-0.457606	-0.448485	1.25663	-0.900622	-0.958286	-0.575333	-0.602996	-0.678404	-0.661166	-0.638724	1.47637	-0.64363	-0.716131	1.89893	1.34636	-0.890348	1.37612	-0.830109	-0.943482	-0.657851	-0.539488	-0.680713	-0.779761	2.63647	-0.657162	-0.502564	1.38066	-0.534426	-0.659402	2.08639	-0.461513	1.78495	-0.821332	1.67833	-0.822157	-0.531137	-0.563098	0.61885	1.28833	0.985404	0.860111	-0.63249	0.976407	1.62448	1.84772	-0.687512	-0.543242	-0.710529
CCAGGTT_MIR490	0.936065	0.815466	-0.942099	-0.957357	-0.37339	-0.796745	-1.48568	-1.32723	0.853909	-0.495549	-1.00193	0.831351	0.861892	-0.954571	-0.708804	-1.13861	0.952392	0.792601	-0.717206	-1.86289	0.83134	-0.977323	0.879905	-0.8643	0.880499	0.904492	-0.873829	-1.02514	-0.460485	-1.47713	0.787599	0.912087	1.01199	-0.585978	-1.03455	-0.564751	-1.02974	-2.21801	-1.22842	0.941902	0.81361	0.845176	-0.292083	-1.72527	0.81588	0.91277	-0.657687	0.851814	0.783888
TTGCCAA_MIR182	0.733891	0.719117	-0.725563	-0.718065	0.825405	0.873473	0.835879	0.798763	0.801743	0.85075	-1.27605	0.731952	-0.984666	0.773563	-2.4281	-1.2531	0.75532	-0.702235	-0.480769	0.730598	0.70086	-0.146884	-0.914962	0.788677	-0.384485	0.740108	0.744382	-1.37885	0.741879	0.698666	-2.47214	-0.21143	-1.63652	-1.19173	0.818122	0.855538	-0.662593	0.800281	0.777164	-0.196529	0.841764	0.768517	0.790124	0.69758	0.863109	-0.973364	0.728844	-0.892061	0.778689
CGGTGTG_MIR220	0.598679	-0.744175	-0.675743	-0.75372	-1.01423	-1.14161	-1.14618	0.611007	-0.786113	1.0032	-0.957785	0.510423	0.542994	-0.851198	0.65679	-0.936071	-0.976814	-0.827524	1.04151	-1.11338	0.858932	0.783968	0.898603	-0.818881	-0.956832	-1.59911	-1.23868	1.38035	0.898638	0.873189	1.2071	-1.20181	1.20525	-0.698875	-0.752974	-1.46731	0.956709	0.974239	1.29165	-1.26232	1.48617	-1.01123	-0.835664	1.00939	-0.887508	1.5267	0.764048	0.941902	-0.909845
TAGCTTT_MIR9	-1.1624	-0.516905	-0.279149	-1.18185	0.772601	0.860471	0.82417	0.736389	0.744173	0.746459	0.74812	0.755291	-1.35042	-0.431818	-2.89791	-0.915479	0.749798	-0.406722	0.732275	0.765622	-1.30071	0.743547	0.730038	0.756713	-1.01263	-0.648184	-0.179613	-1.41313	0.791268	0.815571	-1.72426	-1.513	-2.07328	-1.59868	0.773022	0.832507	0.755356	0.787603	-0.0439385	-0.914404	0.752883	0.758717	0.754796	0.734333	0.865276	-1.61548	0.798741	0.74489	0.784932
CTGAGCC_MIR24	-0.419875	0.884595	-0.653655	-1.20839	0.90274	-0.429024	0.938987	-1.52591	-1.11148	1.09249	-0.538462	1.08846	1.01663	-0.729541	-0.211838	-0.992519	1.0586	-0.539937	0.981111	0.932992	-1.03026	-0.160144	0.948157	-0.349631	1.02128	1.25819	1.00772	1.02802	-1.34528	1.10878	0.848424	-0.874114	-1.82035	-1.22791	-0.929607	-0.67312	-0.649069	-1.48123	-1.05034	1.08619	1.1909	0.992369	1.16131	-0.555916	-0.941092	0.982249	-1.18889	-1.43664	-0.219808
TTGGGAG_MIR150	-0.265111	-1.0425	-0.233294	-0.291786	-0.764911	-0.333566	-0.42728	1.12965	1.00212	1.09199	-1.17291	-0.900939	-0.859673	0.945285	-0.94029	0.989571	1.01368	-1.13174	1.04368	-0.862393	0.978135	1.17436	-0.938514	0.939496	-1.04243	1.09169	-0.966038	-0.930697	1.08368	-1.11261	-1.2206	-2.1147	-0.560119	-0.105935	-0.432109	-1.35508	1.007	1.16782	-0.63743	0.967487	1.02038	0.942894	-1.17448	1.1173	-0.730749	1.12311	1.05294	0.959979	0.893282
AAACCAC_MIR140	-0.379339	1.01508	-1.24166	-2.78431	-0.710215	0.915572	0.832712	0.849054	0.928608	0.821326	0.845323	1.02779	1.01627	1.28194	-1.63386	-0.616289	-0.55923	-1.13753	-0.595897	0.943439	-1.28544	-0.751692	-0.695907	0.824296	0.834944	-1.34889	-0.711254	-0.81494	0.889156	0.875689	-1.27906	-0.110962	-1.03753	-0.30978	-0.307045	0.891265	0.839729	0.886286	1.13471	1.31942	-0.646813	1.17168	1.27778	-0.692996	1.22003	-0.794464	0.926037	-0.616105	0.910824
CCCACAT_MIR2993P	-0.885512	1.032	1.25532	0.868142	1.13238	-0.394641	-0.441845	1.2449	1.05948	1.25345	1.04628	-0.267491	-1.62248	-0.552531	-0.734701	-0.639405	1.18136	1.01664	1.05295	1.55149	-1.0152	-0.342202	1.24867	-0.41128	1.11293	-1.23624	-0.897601	-1.61054	-0.686804	-0.825116	-0.782595	-1.38666	-0.366963	1.0689	1.04954	1.22515	-1.25979	-0.741729	-0.549841	-0.238545	1.22379	-0.619136	-1.30395	-0.309539	1.40575	0.935124	-0.525393	-1.53572	1.15953
ATGTTTC_MIR494	-0.559114	-0.617315	-0.340606	-1.24561	1.19047	1.3076	1.24583	-0.497619	1.144	1.16779	-0.522312	-0.84597	-0.918271	1.3241	-1.42631	1.20789	-0.522799	-0.678252	-0.309241	-0.608009	-0.297575	1.12993	-0.560459	-0.171884	-1.00028	-0.301768	1.31255	-0.249703	1.41318	-0.430725	-0.5495	1.36333	-1.17392	-0.75688	1.46852	1.50826	1.32451	1.41239	0.230055	-0.51994	1.30768	-0.401214	-0.633008	1.33823	1.4147	-0.023957	1.31074	-1.25402	-0.635317
GTACTGT_MIR101	-0.413692	-1.53694	-0.378141	-1.60902	0.990584	1.00339	1.04805	0.89383	0.925966	-0.310895	0.0525994	0.960799	-1.96382	-0.103648	-2.31867	-0.95682	-0.27518	-0.00542214	-0.632748	0.931259	-0.401948	-0.453928	-0.122254	0.933727	0.94541	-0.100883	-0.691563	-0.929599	0.954159	0.916049	-1.96663	-0.91106	-2.06393	-0.631976	0.949377	1.01495	-0.874788	-1.12257	0.916746	1.018	0.0665754	0.981712	0.961636	0.948912	1.11417	0.935683	0.953591	0.0299025	0.929167
KRCTCNNNNMANAGC_UNKNOWN	0.867506	1.15309	0.895398	-1.26151	1.0933	0.988859	-0.696836	1.45815	0.494367	1.62486	0.982841	-1.10578	-1.69395	-0.91571	-0.393776	0.834232	0.955231	1.0894	-0.446933	0.684937	-0.640451	-0.333398	-0.503153	-0.471059	-0.259915	0.88905	-0.790874	-2.24811	0.447181	-0.81356	-1.14136	-0.626526	-0.354236	0.811665	-1.01657	0.502308	-1.10372	-1.47493	-0.89736	1.06418	-0.7636	-0.678578	-1.43742	-1.29896	-0.413983	0.94813	-0.808495	-1.18574	-0.694349
CAGGTCC_MIR492	-1.69282	-1.49422	-0.608515	-1.16093	0.756184	0.988248	0.873936	0.706385	0.760238	-0.407879	0.751907	0.871456	0.783589	0.80683	-0.829104	-1.55581	-1.18256	-0.650679	0.736285	0.876142	0.760528	0.818418	0.848344	0.884871	1.04496	0.809772	-0.808047	0.974067	-0.541477	0.814453	0.818717	0.905293	-1.9842	-1.2337	-0.51767	0.789127	-1.08374	-0.510879	0.751231	0.944511	0.926969	1.08739	0.928313	0.679694	-0.808158	-0.90559	-1.42636	0.774474	-1.4439
GAGCCTG_MIR484	0.783294	0.914452	0.796379	0.686713	0.998285	0.817862	-0.706233	0.837512	0.783941	0.809725	0.735041	-0.932053	-1.4311	-0.629189	0.734003	0.740582	0.699037	-0.946476	0.991435	0.973471	0.674975	0.789187	0.941	0.642698	0.632157	0.898085	-0.82143	-0.722454	-1.05539	-0.592271	-1.71821	-1.64951	0.710701	0.782688	-1.56442	-1.64414	-1.40053	-2.43169	-1.47386	-1.23098	0.923557	0.8705	-0.510258	-1.25413	-1.12875	0.774324	-1.35554	-0.587059	-0.484876
GTAAGAT_MIR200A	0.791206	0.797632	0.934599	0.859867	0.971174	0.952405	1.06538	0.918715	0.870009	0.921315	1.00681	-0.541568	-1.27137	-0.15652	-1.33718	-1.57128	0.851662	0.831614	0.914315	0.945079	0.809798	0.827288	0.838742	1.00331	0.928609	0.955809	-0.744121	-1.95812	-0.476195	-1.26042	-1.41498	-0.701232	-2.05298	-0.297633	-0.152708	0.90547	-0.451811	-1.33318	-0.807292	-0.682973	-0.261011	-1.28957	-0.878196	-1.1977	0.982696	0.966408	-0.778495	-1.76412	-0.932453
TCCGTCC_MIR184	-0.693678	-0.797121	-0.701995	-0.675361	-0.766457	-0.921933	-0.701987	1.38406	-0.879696	-0.562724	-1.0658	1.07722	1.19413	-0.60092	0.989735	1.15119	-1.0464	-0.614178	-1.08209	-0.774452	-0.592982	1.03954	-0.99868	-0.503193	1.43935	1.32212	1.06818	1.31793	-0.921277	-0.95652	-0.672252	-0.745573	1.26211	1.55165	-1.06	-0.925222	-0.988231	-0.997966	1.37892	1.13146	-0.670432	1.34095	0.901172	-0.874859	-0.952019	1.26349	-0.658172	-0.676326	1.10203
CACGTTT_MIR302A	0.447172	0.402201	-1.29295	-2.04337	0.770683	1.12419	1.10824	-0.655812	-1.37293	0.864801	0.893531	0.859866	0.862732	0.617921	-1.66659	-1.53447	0.670055	-0.813894	0.510133	0.826686	-1.12547	-0.673566	-0.819739	0.527688	0.95098	-1.71669	-0.803499	-1.28319	0.863263	-1.15494	0.495006	0.566378	-0.783381	0.405015	0.694317	1.11494	1.11584	1.14225	0.667756	0.624122	0.58451	-1.38307	-0.980537	0.586491	1.24003	-1.10929	0.886708	0.736274	0.565008
TATCTGG_MIR488	0.758791	0.641919	0.639197	-1.54764	0.867233	0.845694	0.701638	0.732281	0.760139	0.905075	0.763539	0.895212	-0.91432	0.863557	-2.06217	-0.44614	-1.00196	0.910294	-1.00595	1.049	0.672441	-0.482725	-0.38323	-1.44369	0.752867	0.640848	0.722238	-2.15009	-0.786608	-1.26402	-1.93188	-0.565922	-1.42168	-0.963827	0.921396	0.837697	-0.897809	-0.8576	-0.57618	0.971899	0.917494	0.732824	0.912836	-0.834359	1.32067	0.850418	0.696815	-0.870803	0.890885
AGGAAGC_MIR5163P	1.22497	1.23478	0.640323	-1.08546	0.859149	-0.400437	-1.45774	0.866524	1.29274	1.15058	0.959267	-1.19456	-1.60603	-1.20417	-0.730184	-0.975623	0.887347	1.17687	1.06789	-0.527903	0.967754	0.908491	0.553312	-0.706422	0.804066	1.18935	-0.881472	0.744993	-0.749716	-0.688954	-0.827915	-1.62407	0.720593	0.891532	-0.876478	-1.25802	-1.14495	-0.941997	-0.690029	0.678049	0.920169	-0.701441	-1.04041	0.791281	-0.862402	-0.880251	-0.903686	-1.37415	-0.994684
ACGCACA_MIR210	0.86928	-0.963091	-1.03046	0.783056	0.947769	-0.722189	-0.617119	0.959951	0.808432	0.892425	-0.97575	0.88544	0.870044	0.895341	-1.19889	-0.864287	0.885627	-1.30989	0.682628	-0.944483	0.792875	0.928693	0.743474	0.862407	0.721507	0.8585	0.89698	-1.10708	-1.1515	0.706638	-0.987401	0.859828	-1.45048	0.86096	-1.09121	-1.05058	0.980987	0.882212	0.933509	0.843957	-0.71461	-0.556399	0.993501	0.794163	0.865895	0.764029	-0.978906	0.86828	0.756402
ATATGCA_MIR448	0.517752	0.524233	0.802999	-1.46971	0.832234	1.07784	1.07383	0.64321	0.704715	0.913528	0.836385	0.535318	-1.09794	0.59908	-2.19289	-1.42097	0.539733	-1.30275	0.756865	1.08591	0.402795	0.545603	0.567314	0.824474	0.861226	0.608929	-0.699719	-2.13781	0.651972	-0.746254	-2.08909	-1.04776	-1.63289	-0.759891	0.615067	0.801434	-1.38562	-0.778693	-0.828865	0.498072	0.58593	-0.791161	-1.49768	0.658302	1.04278	-0.549794	0.76415	-0.827222	0.616838
AATGGAG_MIR136	-0.992792	-1.22378	1.0332	-1.47429	-0.355693	-0.197291	-0.720754	-0.85355	-1.41203	-0.526818	-0.493101	0.930921	1.17917	1.58653	0.640402	-1.17389	-0.53429	-0.60006	-0.408897	0.978427	-0.822959	-0.90222	-0.598731	-0.633706	0.955603	1.09894	1.24473	0.967077	0.923388	-0.497831	-0.738422	-0.385595	-0.986597	-0.897628	1.07501	1.77098	1.6346	1.45229	1.32541	1.05645	0.861619	-1.0624	-0.547646	-0.790078	-0.443388	0.943099	1.05933	1.17098	0.912861
KTGGYRSGAA_UNKNOWN	1.5621	1.97637	1.93654	0.773005	0.954904	-0.803041	-0.962175	0.792307	0.885265	0.770833	-0.733808	-0.806391	-0.815568	-0.765994	0.154254	0.544444	0.607847	1.66425	0.381291	0.788546	0.384064	0.939409	0.160904	-0.739732	-0.954762	-0.79285	-0.879667	-0.87114	-0.697728	-0.761888	-0.834385	-0.897767	0.420322	0.611097	-0.833643	-0.829739	-0.837269	-0.909391	-0.771535	-0.80074	-0.842107	-0.843513	-0.990815	0.661137	0.0848785	1.39584	-0.930383	-0.935367	-0.867112
CCTGTGA_MIR513	0.822148	0.968365	0.953912	0.909344	-0.891033	-0.635471	-0.829195	-0.983182	-0.819584	0.826201	-1.34782	-1.35501	0.865711	-0.830747	0.952886	0.812316	0.806229	0.855639	0.808989	0.82476	0.840757	0.854066	0.807326	-0.715641	-1.4469	0.790711	-1.92104	-1.33119	-1.78549	-0.8251	0.836036	-1.55806	0.936787	0.863351	-1.11599	0.860703	0.829497	-0.95313	-1.15367	0.871747	0.912267	0.865076	-1.21973	-0.403189	-0.330312	0.821509	-0.334943	-1.01487	0.878089
AACGGTT_MIR451	0.574495	0.576156	0.56882	-2.15649	0.617041	0.603148	-1.66425	0.569749	0.601494	0.597636	0.62885	0.593378	-1.20077	0.593149	-1.92253	-1.35944	0.579809	0.577617	0.623362	0.620805	0.566921	0.605756	0.630525	0.571995	-0.965447	0.603544	0.584645	0.552438	0.605118	0.615034	-1.55759	-1.13716	-2.10914	-2.27648	0.616731	0.627655	0.587635	0.609195	-1.63816	0.556318	0.579568	0.584023	0.612949	0.579821	0.559149	-1.6273	0.617742	-1.22881	0.598721
ATGAAGG_MIR205	0.554224	-0.576717	0.766913	-1.43556	0.687567	0.647309	0.573118	1.17948	0.755751	1.07144	-0.886028	0.493684	-1.76232	-1.12531	-1.55249	-1.47482	-1.23726	0.988522	0.823526	1.11818	0.687117	0.793442	-1.24999	0.946665	-0.684781	-1.68458	-1.77407	-1.77359	0.668115	0.467402	-0.70407	0.470593	-1.02523	-1.28667	0.843641	0.836871	0.740642	0.50803	0.710687	0.825644	1.03582	-0.701923	-1.08133	0.807002	1.15238	0.713045	-0.838199	-1.17559	0.572609
CTCAAGA_MIR526B	-0.695586	-1.16805	0.957483	-1.57022	1.06	0.968106	-0.408907	0.969702	1.04846	-0.392847	-0.869194	-0.14367	-2.10243	-1.6838	0.973735	-0.780352	-1.3065	0.999278	-0.398626	-0.87163	-0.0814202	-1.27016	-0.609633	-1.24131	0.992773	-1.37461	-0.206014	-0.483552	0.0549393	1.00489	-0.739978	-1.27624	0.953331	1.02685	0.989934	0.957707	-0.965477	-0.796344	1.05251	0.971913	1.07175	0.99093	-0.320007	0.964331	1.06194	0.963238	0.901392	0.980927	0.981016
GGCAGCT_MIR22	-0.0299025	1.15384	1.2173	-0.661259	1.22853	1.18997	-0.861227	1.2138	1.26089	1.09883	1.13151	-0.484827	-0.641144	1.00526	-1.3109	-1.32424	0.209408	1.0429	1.06394	1.23611	1.00378	-0.436303	1.01461	1.00895	1.12959	-0.496193	-0.828322	-1.92143	-0.575974	-0.713189	-2.02402	-0.852785	-1.08027	-0.16114	-0.70217	-0.756555	-0.933636	-1.02698	-0.641188	-1.32257	0.147103	1.08317	0.999869	-0.932903	-0.613998	-0.871098	-0.319326	-1.26947	0.0402172
TCTGGAC_MIR198	-1.41552	0.515774	0.808622	0.234826	1.05561	-1.46238	0.802586	0.797414	0.76929	0.433446	0.39554	0.744404	0.71256	0.710164	0.41213	0.914959	-2.05452	-1.89265	-1.34817	0.562523	-1.83109	0.408258	-1.79063	0.188185	-1.25203	0.528735	0.255564	-1.95463	-1.287	-1.15569	-2.66533	-1.46242	0.305472	0.241861	-1.14453	0.62043	-1.18578	0.396009	0.249798	0.910231	0.714004	0.643457	0.882389	-1.44692	-0.932984	0.638503	0.290187	0.466646	0.759651
CAGCTTT_MIR320	-0.669457	0.729674	-0.406242	-1.29142	0.743757	0.831376	0.785527	0.748714	0.744256	0.749848	0.755388	0.701391	-1.42346	-0.895466	-1.8833	-2.01811	0.728145	-1.0069	0.728588	0.744483	0.721734	0.771767	0.722459	0.754728	-1.27664	-0.934957	-0.433549	0.727133	0.739515	0.743461	-1.09735	0.759403	-1.85509	-1.87728	0.713555	0.732735	0.727503	-0.799326	0.723098	0.727421	-0.987433	-0.5781	0.723726	0.728864	0.770163	0.730512	0.754039	0.713884	-0.382532
CCATCCA_MIR432	1.03544	1.03835	-1.00658	0.982465	-0.764267	1.06675	-1.13486	0.899438	1.09207	-1.19748	-0.662628	0.885812	1.11503	1.20743	-0.744946	0.965893	1.02068	1.01349	-0.55289	-0.502412	0.968835	-1.23817	-0.786764	-0.678011	1.1317	-0.836349	-0.710741	1.10227	0.875812	-0.712056	-0.831714	-1.15862	1.0069	1.03765	1.03383	-0.827405	-0.661747	-1.17998	-1.19778	-1.01379	0.926557	1.16333	-0.719145	1.21697	-0.736949	-1.13068	1.13731	-1.11362	0.905261
CATGTAA_MIR496	0.646112	-0.345298	-0.133896	-1.7482	0.849555	1.20465	1.29973	-0.273723	0.940286	-0.402993	-0.981394	0.737865	-0.957012	0.608249	-2.40225	-1.27838	0.784699	-0.695283	-0.634936	0.741742	-0.594257	-0.188948	-0.679782	0.868398	-0.352684	0.627081	0.712135	-1.25551	1.1184	0.786139	-1.65749	-0.301424	-2.16849	-0.676912	1.06158	1.20441	0.779643	0.967976	0.693777	0.63874	0.982763	-0.770018	0.73103	0.761913	1.54138	0.59464	1.202	-0.544732	0.683411
AAGCACA_MIR218	0.19637	0.983755	1.00837	1.0002	1.00913	-0.152571	-0.746476	1.00935	1.00986	-0.166052	-0.324446	-0.282591	-1.20873	0.974379	-0.920938	0.961943	0.987799	1.00776	0.975451	0.986265	1.02838	1.01643	0.212767	-0.422411	-0.479845	0.975898	-1.17255	-0.98343	-1.33417	-2.00789	-0.785051	-1.4294	-0.33517	0.965332	-1.35671	0.975124	-0.878246	-0.768188	0.96453	0.184978	0.988346	-0.0600119	-0.129328	-0.523312	1.01656	0.975622	-1.96486	-2.35101	-0.873416
MCAATNNNNNGCG_UNKNOWN	0.906727	0.888433	-0.840188	0.570264	1.51572	0.926214	1.2704	1.09576	1.27363	0.888896	2.07522	-1.01833	-0.750937	-0.946968	0.906374	-0.68093	1.52705	1.52126	1.35191	1.40272	-0.83999	0.969197	-0.47814	-0.818267	-1.00556	-0.734943	-0.886456	-0.940315	-0.529441	-0.599128	0.792623	0.806582	1.0579	0.886809	-0.997636	0.690854	0.844625	-0.649515	-0.738006	-1.633	-0.937169	-1.09722	-1.54246	1.17643	1.14672	-0.758502	-0.729013	-0.914045	-0.949121
GCAAGAC_MIR431	0.874924	0.834081	0.875417	0.811997	1.28544	-0.890265	-1.06257	1.10086	0.544293	0.919577	0.740307	-0.964936	-1.66772	-2.03138	0.594212	0.654015	0.626608	1.27786	0.899725	0.794854	0.902844	1.34194	1.02009	0.910805	0.864011	-0.927991	0.797024	0.839031	-1.04524	-0.476948	-1.06701	-1.30232	-1.25507	-1.23861	0.915181	0.658681	-0.918479	-0.985178	0.662953	-1.35536	0.718867	-0.921416	-1.11393	0.501386	1.03853	0.887773	-0.515388	-1.50263	-1.16643
ATGTCAC_MIR489	-0.888821	-1.01724	-0.964084	-0.573988	1.09334	-0.518897	1.09107	1.00844	-0.572743	-0.745923	-1.96293	1.12283	-0.997191	-0.773852	-0.558419	-1.06597	-1.06521	-0.687365	-1.44818	-1.18692	-1.05619	-0.814253	-1.7006	-0.991742	1.12639	-0.609999	-0.463245	1.09337	1.1308	-1.10089	-0.501236	1.17723	-0.309192	1.07716	1.17824	1.14938	-0.334349	-0.874825	1.14231	-0.701223	1.20063	-0.532382	1.08028	1.09383	1.29083	-0.46022	1.16708	-0.139381	1.21299
CCTGCTG_MIR214	0.716434	0.855122	-0.475208	0.800046	-0.95128	-1.28039	-0.964325	0.775434	-0.936132	-0.797687	-1.03508	1.02688	1.22469	1.10549	1.13913	1.24561	-0.186473	-0.522051	-0.834642	-1.0057	-0.526158	-0.593446	-0.294499	-1.27081	1.19746	1.01285	0.757363	-0.299498	-1.12186	-1.62216	-0.451456	-1.84159	1.0372	0.742229	-1.64893	-1.23316	-1.49263	-1.5825	0.823724	-0.58597	1.03496	1.17954	1.06121	-0.572665	0.97148	1.11041	-0.795997	-0.926846	0.782836
GTCTACC_MIR379	0.505946	0.780746	-0.925996	-1.03013	0.429473	1.45629	0.785231	0.182649	0.470395	1.25843	-0.831904	-1.01828	-1.13807	-0.846163	-1.73652	-1.23654	0.5127	0.359076	-1.26856	0.550733	-1.14858	-1.42402	0.527071	1.19697	-1.45984	-1.16877	-1.08682	-1.15612	0.929104	0.788228	-1.00364	0.758312	-1.27501	0.686691	0.86133	1.37341	0.508738	0.549422	0.760166	0.660634	0.579577	-1.10869	1.06916	1.18002	0.889982	1.0165	0.935914	0.431	0.970816
CTACTAG_MIR325	1.00253	-1.13009	1.12914	-1.02304	-0.483548	-0.570587	0.839181	0.827162	0.933551	1.12484	-0.850964	0.963312	-0.459884	-0.949903	-1.66845	-0.513002	-1.39769	1.01124	-0.966842	1.08493	-0.754709	1.06669	-0.780603	1.00915	1.00145	-0.560447	-0.783654	0.997903	1.10263	1.07835	-1.14512	-0.485801	-0.787204	-0.759293	0.920784	1.12751	1.19483	-0.938995	-0.586284	1.04004	-1.72184	-1.47691	-1.304	0.89323	1.01808	0.945977	0.742807	-0.32264	0.950968
CCTGAGT_MIR510	0.842174	0.788152	0.787525	-0.269544	0.886028	0.694385	0.769966	0.816574	0.913457	0.684703	-2.04663	-0.457174	0.651464	0.538153	-2.33398	-1.1759	0.992976	0.912607	-0.468457	0.693578	0.789311	0.856322	0.618041	0.828486	0.749531	0.651535	0.657076	-1.69512	-0.889368	-1.48394	-1.18108	-1.44802	-0.91949	0.718827	0.635707	0.968089	-0.722794	0.78312	0.848779	-1.55985	0.674707	-0.46373	0.805656	0.688162	0.59737	0.779033	-0.555339	-1.47701	-1.44391
GACAGGG_MIR339	0.887637	0.926684	1.01176	0.679604	1.5157	0.870712	0.648985	0.921362	1.16744	0.789995	0.30451	-1.71894	-1.42838	-1.63895	-0.937422	0.455075	0.870442	1.14811	0.756219	1.10481	0.872753	0.839664	0.652983	0.738504	0.650657	-0.769886	-0.864895	-1.01422	-1.39934	0.744074	-1.28356	-1.14825	-1.05913	-1.33783	-1.2767	0.831553	0.504286	-1.39454	-1.19419	0.672443	0.41967	0.59551	-1.53509	-1.06924	-1.13862	-0.879659	0.416467	0.431407	0.509727
ATACCTC_MIR202	0.812587	-0.757287	0.915915	-0.661115	0.92703	0.967452	0.902176	0.853494	0.80403	0.945396	0.900728	-0.836573	-2.09584	-1.03915	-2.34419	-1.33441	0.84633	0.857472	0.95762	0.866196	0.890822	0.812456	0.859392	0.869268	0.838245	0.817464	0.850918	-1.00185	0.74044	-0.410604	-0.08087	0.815428	-1.73823	-1.08251	-0.419299	0.877681	0.839535	0.820175	0.767922	-1.00178	-1.04162	-1.71007	-0.463689	0.84209	0.841076	-0.851457	-1.57164	-1.30052	-0.668409
GGCAGTG_MIR3243P	-1.12108	-1.05095	-1.12497	-2.53843	0.880508	0.891054	0.918508	0.894293	0.960384	0.91532	-1.72917	0.885547	-1.12141	-0.618251	-0.734005	-0.444911	0.837467	-0.72814	-1.14333	0.814455	-0.668418	0.915616	0.869331	0.878717	0.902419	-1.04913	0.896424	0.84501	-0.918116	-0.903232	-1.03349	-1.61752	-0.329293	0.831187	0.890965	-0.859636	-0.949913	-0.613798	0.876148	-0.876817	0.936341	0.991708	0.994904	-0.645038	0.935688	0.922044	0.988533	-0.382706	1.10404
MYAATNNNNNNNGGC_UNKNOWN	-0.739105	-0.818326	-1.00924	-1.13408	1.19497	0.870082	-0.38574	-0.456762	1.1357	0.80208	0.929797	-0.440629	-0.674154	-0.39612	-1.44474	-1.55091	-0.788808	-0.994599	0.798171	1.38714	-0.80165	-1.44099	-0.425033	-0.977302	1.37069	-0.573302	1.2535	0.944824	0.942898	1.00907	-1.05132	1.1426	-0.511604	-0.740043	0.968043	1.21052	1.15235	1.22879	1.40554	0.921067	1.25408	0.84528	-1.2843	-0.416733	1.05589	-0.964679	1.07867	1.48232	1.18467
GAGCCAG_MIR149	0.704682	0.752221	0.797364	0.668947	0.723598	0.691043	0.67338	0.895261	0.865036	0.689168	0.678358	-0.347619	-0.579883	0.716514	0.68286	0.879568	0.771949	0.693886	0.732622	0.775793	0.844784	0.846204	0.825355	0.908772	0.680877	0.71645	-1.06271	-1.06127	-2.06135	-1.6557	-2.51242	-1.53146	0.752519	-0.832949	-2.16928	-1.47642	-1.16705	-1.29327	-0.622109	0.743045	0.674188	0.753128	0.72468	-0.863265	-0.732505	0.844391	-1.15901	-1.54576	0.684391
TCTCTCC_MIR185	0.913659	1.01853	0.882979	1.00382	0.804859	-1.51431	-1.12719	0.765091	0.547863	-0.653757	-0.43165	0.803598	0.743234	0.813608	0.942744	1.08191	-0.846297	0.793272	0.765388	0.87443	0.630771	-0.557528	0.675066	-0.701931	0.786223	0.672959	-1.62162	-0.812133	-1.02455	-0.866357	-1.07145	-1.06104	0.842053	0.829763	-1.45133	-1.12804	-1.32074	0.558566	-1.18342	0.675117	0.798181	1.18939	0.913121	-1.67067	-1.95985	0.706837	-1.49931	-1.29994	-0.68626
AGCATTA_MIR155	1.0426	1.11131	-1.05292	-0.81604	-0.643421	1.21895	1.07169	1.08019	1.06651	0.930347	-1.25873	-0.958584	-0.943836	0.862715	-0.939547	-0.903323	-0.529586	-0.369701	-0.81747	-0.761704	1.08582	0.91763	-1.17828	0.935444	0.834617	1.41828	-0.919382	-1.37246	-0.645087	-0.908078	-0.991844	-1.25623	-1.43204	0.900703	0.979134	0.935254	-0.986087	-0.577068	-0.64831	-0.37292	-0.437883	0.903161	0.870569	1.06396	1.21711	1.05032	-0.885244	-1.49954	1.02785
GCAAAAA_MIR129	0.722047	0.715387	0.701792	-0.859907	0.751541	0.722584	0.720356	0.733513	0.744872	0.713803	0.726393	0.729418	-1.2885	0.723077	-1.10779	0.671605	0.723207	0.735593	0.699829	0.771058	0.717548	0.717772	0.70979	0.727531	0.724652	0.747847	-0.363895	-2.61819	0.692415	0.735624	-3.04705	-1.06002	-1.9579	-1.16009	0.69999	0.726717	-1.05169	-0.928663	-0.978086	0.698513	-0.387691	0.718094	0.701271	-1.61571	0.690519	-0.360555	0.731318	-0.714176	0.760024
GGCACAT_MIR455	-1.04125	-0.477825	0.5188	-0.941717	0.712738	0.887729	1.28229	0.593274	0.616847	0.564707	-0.879274	1.34203	-0.977429	-0.620541	-1.39377	0.987481	0.953206	0.705488	-1.17587	0.927518	1.04187	-0.685041	0.963775	0.751751	-1.15545	-1.39869	-0.867042	-1.37722	-1.21511	0.604478	-1.42191	-0.66372	-1.05911	1.38991	-0.997641	0.706805	-1.16369	0.713603	0.917864	1.20902	0.977856	0.799876	0.768246	-0.809666	1.50427	0.67981	0.634004	-0.846826	1.51325
GTCGATC_MIR3695P	0.967076	0.866444	1.18728	0.832684	0.768041	-0.462924	-0.886604	1.03413	0.692999	0.551266	-1.21439	-1.04732	-1.57851	0.651673	0.985956	1.21502	0.86363	1.0229	-0.815028	0.79591	0.819288	0.986656	0.930876	1.05383	0.678689	0.604709	-1.43266	-1.53726	-1.3403	-1.31293	-0.923385	-0.638384	-0.893781	0.527634	-1.45229	-0.669023	-1.40499	-0.839609	-1.31525	0.643499	-0.649764	0.584947	-1.20474	-1.09462	-0.948542	1.07314	-0.740795	0.725335	-1.30634
CTTTGTA_MIR524	0.719801	0.731088	0.76525	0.72837	0.794107	0.786663	0.739979	0.73527	0.724988	0.73001	0.7006	-1.06602	-2.4678	-1.2998	-2.48196	-0.656793	0.718255	0.725746	0.717116	0.750825	-0.279123	0.737647	-0.296921	0.748558	0.709392	0.725466	-1.59559	-1.06571	0.730089	-0.797834	-1.49877	-1.16715	-1.94085	-0.665352	0.705835	0.786024	-1.20377	0.714519	-0.810737	0.719502	0.736777	-0.98539	-1.21631	0.719707	0.768766	0.732719	0.722343	-0.690192	-0.550678
CTGTTAC_MIR194	-1.80807	0.676995	0.67657	-1.94287	0.719465	0.739289	0.75762	0.68934	0.734284	-0.818566	0.686364	0.709925	0.691992	0.755021	-1.62442	-1.41745	-1.23681	0.680175	0.689823	0.69081	-1.24697	-1.00908	-0.761885	-1.22177	0.698389	0.711836	0.78574	-1.30009	0.715649	0.648725	-2.39613	-0.892117	-1.26573	0.727537	0.802703	0.772311	-1.38978	-1.10711	0.714619	-1.35883	0.709096	-0.873388	0.696534	0.690341	0.780271	0.633081	0.742794	-0.671212	0.67943
ATGCAGT_MIR217	0.592552	0.622898	0.593157	-1.84634	0.644958	0.64897	0.632329	0.616327	0.643858	0.62587	0.613389	0.599505	-1.12127	-0.704479	-3.11854	-2.08951	-0.467364	0.619137	0.609854	0.647284	0.613272	0.623031	0.633278	0.636447	0.60958	0.607059	0.593416	-2.07886	0.624771	0.608093	-0.808641	0.594964	-1.87719	-0.635669	0.625763	0.651057	0.614503	0.598365	0.589928	-1.31294	0.605019	-0.814799	0.616816	0.607511	0.63825	-1.29216	0.605604	-1.41122	0.600168
RAAGNYNNCTTY_UNKNOWN	-0.849636	-0.620112	-0.937874	-0.788753	-0.924746	-0.715046	1.47866	-1.00824	-0.676671	-0.879919	0.398523	1.09778	1.34529	1.72618	-0.878939	0.556673	-0.829646	-1.03904	-0.812541	-0.873639	-0.780431	-0.690513	-0.710571	0.597415	-0.682517	0.611794	2.31099	0.994669	1.38932	-0.734299	1.84702	0.682607	-0.771016	-0.675707	1.39508	1.0632	0.917014	0.808656	1.82752	-0.658414	-0.726566	-0.698471	0.974799	0.734952	1.70131	-0.868618	1.35458	0.763278	0.703502
ATGCTGG_MIR338	1.02352	0.991808	0.908107	-2.3053	0.974075	0.950364	0.130303	0.96838	1.02427	0.915184	1.03355	0.900543	-1.03193	-0.716138	-0.942943	-0.800353	1.04148	0.995047	0.941429	1.0297	0.933723	0.943141	1.01335	1.06373	-0.912951	-0.289649	-0.40969	-0.801546	-0.596736	0.959547	-1.54502	-0.761156	-1.5388	-0.314897	-0.926392	-0.230829	-0.446078	-1.04973	-2.15158	0.885639	-0.678856	-0.456513	-1.09829	-1.84137	-0.647638	-1.41888	0.910498	0.890715	-0.415049
ACATATC_MIR190	-0.718391	-0.76951	-0.602667	-0.683409	-0.826293	-0.726635	1.15355	-0.564922	-0.661912	-0.796663	-0.874224	0.867479	1.02816	-0.911301	1.14053	0.376874	-0.746646	-0.829191	0.754205	1.37919	0.866426	-0.701956	0.583478	0.582768	1.02264	0.744067	1.02092	-1.34684	-1.02974	0.529151	-1.89949	-1.075	-0.601076	0.863953	1.43324	1.21567	1.17021	1.15955	0.666189	0.895178	1.31955	-1.06977	-0.523439	-1.24993	1.06261	0.859357	0.777862	-0.999066	1.01638
CTCCAAG_MIR432	-1.04717	-0.961994	-0.841483	-1.83947	-1.4229	0.790978	0.840212	0.761307	0.950677	0.654489	-0.577006	0.718052	0.952307	-0.646856	-0.789414	-1.70768	0.703062	-1.15702	0.857134	0.735975	-1.21965	-1.11893	0.642263	0.540944	0.816241	0.729659	-1.02788	0.843587	1.13139	0.705108	-2.06873	0.78622	-0.660709	0.581422	0.707846	1.01388	0.81246	0.755981	-1.4785	0.81171	-1.16246	0.665632	0.73146	0.568603	0.694076	-2.33643	0.688301	-0.457668	-0.972449
AAGCAAT_MIR137	0.776385	0.813779	-0.650978	-1.98015	0.81173	0.813424	0.820416	0.778282	0.871863	0.839085	0.839498	-0.418064	-1.11278	0.768216	-1.24965	-2.08442	0.835703	0.85639	0.865825	0.902162	0.797425	0.752882	0.830158	0.839261	0.759506	0.794056	-0.445529	-1.60588	0.752448	-0.461639	-0.946043	-0.91015	-1.24133	-0.710983	0.796045	-0.634447	0.782725	0.759895	-0.658001	-1.01647	0.81253	0.00273403	0.754059	-0.42061	0.796494	-0.768176	-1.45988	-1.75057	-1.3539
ACCAAAG_MIR9	0.791339	0.831617	0.826847	-1.15554	0.883342	0.856992	0.810428	0.832429	0.877115	0.823078	0.774526	-1.9215	-1.72257	-0.413018	-1.94492	-0.686341	0.818784	0.819296	0.796311	0.837189	0.792208	0.806013	0.828437	0.817966	-0.836484	0.749691	-2.38764	-0.541933	0.793245	0.814085	-1.74158	0.778751	-1.87258	-1.38683	-0.585373	0.851073	-0.621631	-0.997791	-0.25214	-0.270242	0.797501	0.756487	-1.25941	0.771474	0.798963	-0.781391	-1.6055	-1.32363	-1.20697
TTTGTAG_MIR520D	0.737556	0.718456	0.729729	-0.839311	0.805054	0.877391	0.793326	0.751779	0.763171	0.798935	0.742293	-0.432937	-1.91604	0.0903035	-1.85653	-1.01183	0.740244	-0.358871	0.777812	-0.763028	-0.473713	0.733631	0.724472	0.791402	-1.41878	-1.05795	-0.736162	-1.3902	0.804286	0.771325	-0.351554	0.739937	-2.45882	-0.992454	0.730493	0.899841	0.791286	0.815039	-0.920584	-0.753676	-0.664536	-0.720105	-0.407819	0.768046	0.910185	0.729186	0.789931	0.741699	-1.56417
TGCCTTA_MIR124A	0.862536	0.861106	0.868682	-0.913134	0.905888	0.903551	0.831353	0.87552	0.876891	0.884478	0.812735	-1.22132	-1.97971	-0.243736	-1.39419	-0.958384	0.854911	0.893399	0.876051	0.859644	0.893704	0.916419	0.903921	0.875681	-1.02995	-0.0803017	-1.68915	-1.59014	-0.385511	-0.968927	-1.89058	-1.03447	-1.40655	-1.47466	0.823397	0.834451	0.824092	-0.823896	-0.851351	0.0732894	0.867932	-0.0705133	-0.773291	0.875012	0.855455	0.88426	0.85283	-0.834269	-0.619347
AACTGAC_MIR223	0.688995	0.765072	0.777657	0.755782	0.772433	0.814687	-1.12342	0.745832	0.672246	0.782111	-0.53979	-0.46752	-2.39557	-1.91334	-1.04694	0.787634	-1.30171	0.807623	0.647366	0.773512	0.748112	0.712247	0.921192	0.956052	0.792875	0.740246	-1.41933	-2.25715	-0.465619	0.729687	-2.23232	-0.859274	-0.507331	0.68767	-1.04726	-0.583016	0.756437	0.849813	0.603787	-0.984775	-1.54223	0.820106	0.698	0.694507	-0.767451	0.658182	-1.20129	-1.54604	0.728282
AAAGACA_MIR511	-1.50098	0.808389	0.787554	-1.16933	0.937458	0.857461	0.757716	0.821213	0.859589	0.92511	0.772577	-0.4207	-1.2105	-0.878833	-2.32041	-1.42747	0.722365	0.966003	0.89422	0.940865	-0.608605	-0.280156	-0.396691	0.798365	-0.633459	-0.590012	-1.209	-1.68137	0.744918	-1.30529	-1.03647	-0.726252	-1.88395	-0.807843	0.755195	0.968729	0.871252	0.896854	0.71094	0.777323	0.749925	-0.483378	-0.718412	-0.595227	0.97941	-0.818938	0.771223	-0.913759	0.780867
ATAAGCT_MIR21	1.00219	0.881776	1.0125	0.470698	0.810406	1.09392	0.683049	-0.470732	0.744023	0.788169	1.03194	-1.09444	-1.14834	0.628708	0.703898	0.57178	0.878738	1.07648	1.029	1.1452	0.929995	1.0525	1.46388	1.17078	0.562546	-0.423577	-0.593029	-1.87815	-0.782723	-0.772846	-1.99954	-1.74276	-0.867553	-1.07845	-0.627779	-0.703587	-1.57382	0.716078	-1.26882	0.566902	0.544018	0.601453	-1.00346	0.617608	0.767067	0.607519	0.53953	-1.27803	-0.456223
RACTNNRTTTNC_UNKNOWN	0.902395	0.796499	-0.841631	-0.939883	0.629598	-1.77942	-1.43566	0.610797	-1.24582	0.844935	0.675629	-1.29616	-1.0429	0.599352	1.34625	1.03095	0.838697	0.956576	1.22695	0.860279	-1.06741	-1.23594	1.10176	-0.992903	-1.16105	-0.90296	-1.13403	1.32921	-1.26103	-0.671464	-1.11864	-0.64696	-1.1046	0.715885	-1.06451	-0.940648	-0.854196	-1.12952	1.17272	1.34906	0.695019	1.15598	0.578352	-1.0674	0.918207	0.489519	-1.59285	0.661763	0.844567
TCTGATA_MIR361	-1.35068	0.760317	-0.943677	-0.978893	0.963676	0.939951	0.821877	-1.52715	1.01442	0.97971	1.00427	-1.33809	-0.987071	-0.983453	0.896556	-0.82567	-0.683348	0.971757	1.01938	0.949837	0.85406	0.836262	-0.873616	1.09366	0.865741	-0.758904	-0.417221	-0.620289	0.801342	-0.208886	0.899732	0.82503	0.961049	-0.980322	0.991546	0.900382	0.90264	-1.10554	-1.0518	-0.418361	0.946336	-1.09621	-1.26903	-0.789581	1.23198	-0.82592	0.92387	-1.33618	0.965306
TACAATC_MIR508	0.875206	0.903074	0.743069	-0.972345	0.904086	0.795618	0.859937	0.820817	0.709398	-0.684628	0.959622	-0.139215	-1.40822	-0.892462	-1.79883	-1.44496	0.942264	0.900685	0.986126	0.878438	0.785141	0.662605	0.888166	0.668787	-1.29613	-0.768839	-1.06754	-1.38971	0.910626	-0.530738	-2.10062	0.760215	-1.42014	-0.794547	0.90173	0.963906	0.747721	-0.668224	-0.571668	0.76551	-0.755678	0.908776	-0.490707	0.716352	0.969188	0.714046	0.745709	-1.31895	0.790528
ACTTTAT_MIR1425P	-0.72895	-0.58229	-0.580233	-0.729232	0.842819	0.836881	0.818377	-0.249255	0.711958	0.734744	0.71236	-0.471722	-2.75994	-0.847999	-2.14967	-0.732911	0.674924	0.637005	0.667056	0.904113	0.623441	0.669857	0.699523	0.77682	0.648928	0.678318	0.6353	-1.55222	0.7996	0.670685	-1.84675	0.678732	-2.24257	-0.671431	0.74735	0.829743	0.776364	0.763884	-0.768036	-0.526741	-0.285844	0.645727	0.636074	0.595762	1.00051	-0.608816	0.713224	-1.08303	-0.745947
TTTGCAG_MIR518A2	0.657455	0.646875	0.686853	-1.96044	0.785379	0.911562	0.747226	0.637763	0.715922	0.746829	0.766327	-0.805304	-0.988751	0.565667	-1.74665	-1.1156	0.599594	0.59601	0.740592	0.694628	0.57226	0.665998	0.718633	0.788424	0.622899	0.596151	-0.727952	-1.22365	0.637454	0.634714	-1.72057	-1.16199	-2.14875	-0.820356	0.658883	0.75754	0.729107	0.65044	0.592606	-0.471354	-0.317714	-1.05768	-1.50743	0.657705	0.771297	0.634042	0.780429	-0.673109	0.598346
AACATTC_MIR4093P	0.59049	0.567434	0.626665	-1.42039	0.832821	0.828197	0.803211	0.796341	0.968177	0.83315	0.846461	-1.20638	-2.38625	-0.593861	-1.88911	0.810564	0.550636	0.615201	0.762018	0.936764	0.576283	0.599012	0.716592	0.703358	0.561426	0.66944	-1.52134	-1.91283	0.697603	0.652548	-1.14036	0.590075	-2.22851	-0.743087	-0.635118	0.617178	0.721108	-1.03017	-0.743487	-0.187185	-0.637576	-1.00113	-1.3544	0.64857	0.770833	0.659308	0.599693	-1.26924	-1.15653
ACAACCT_MIR453	-1.15163	-0.769644	0.491368	-1.61128	1.17377	0.854011	0.716814	0.913037	0.862656	1.07471	-0.723983	-0.532196	-2.37515	-1.13828	-0.983115	0.764703	0.716983	0.844262	-0.381974	0.77441	-0.709558	0.846005	-1.05418	0.788289	0.701862	0.764178	0.654784	0.61227	0.775756	0.61028	-0.563248	0.932751	-1.8559	-1.13291	0.707163	0.701541	-1.8164	-1.1405	-0.911856	-0.873603	-0.651636	0.899788	-0.834364	0.60951	-1.65781	-1.06961	0.989273	-0.757391	0.561776
GTGCCAA_MIR96	0.683223	0.69137	0.769173	0.723823	0.754303	0.792896	0.741871	0.726382	0.786947	0.829232	0.759577	0.647027	-2.23164	-2.24726	-1.1948	-1.32126	0.754117	0.747594	0.815629	0.810279	0.691378	0.658318	0.784343	0.639974	-0.729487	0.640851	-2.29297	-1.57353	-0.772508	-0.617345	0.724664	-1.49364	-1.21291	-1.06497	0.671348	0.735603	0.722707	0.69338	-0.688817	-0.788976	-0.864453	-0.499317	-1.81951	-0.981969	0.683851	0.629525	-0.845744	-0.881437	-1.44308
TCATCTC_MIR143	0.767327	0.816868	0.736624	-0.936304	0.893396	0.953488	0.94101	0.855629	0.877448	0.847268	0.710272	0.744843	-0.672865	0.757896	-1.49085	-1.57933	0.8827	0.888529	-0.731361	0.720659	0.778524	0.903625	0.797924	0.888861	0.795606	0.832308	-0.765602	-1.37147	-1.26106	0.749134	-1.18962	-1.94803	-0.215398	-1.37615	-0.77908	0.778644	-1.09112	-0.79725	0.776886	-0.957365	0.781463	0.768667	0.900167	-0.971321	0.913743	-1.60294	-0.463218	-2.02437	-1.08649
GAGCTGG_MIR337	-0.738828	-0.770908	-0.197925	-0.68974	-0.667687	-0.22475	-0.745239	1.07647	1.12244	-0.892545	-0.404904	1.11687	-1.41234	0.118321	-0.813773	1.11741	-0.514494	-1.21688	-0.993754	1.06122	1.11869	-0.37074	-0.638263	1.11622	1.02685	1.06152	-0.572067	1.12225	1.09054	1.07281	-0.620935	-0.204222	-0.845102	-0.966785	-0.974133	-1.73052	-1.66751	-1.01283	1.03502	-1.12827	-0.875509	1.12909	1.22069	1.0577	-1.75158	1.03804	-0.0619238	-0.569115	-0.496512
AGTCTAG_MIR151	0.805298	0.928196	0.841844	-0.918302	0.995647	0.944233	0.803269	0.85189	-1.09311	0.994497	0.856565	-1.48193	-2.19156	-2.25881	-0.949102	-1.57866	0.840984	-1.00928	0.770727	0.875683	-1.07528	-0.774843	-0.587156	-1.04465	-0.655198	-0.978325	-1.21846	-1.40312	0.651286	-0.33916	0.740465	0.690634	-0.853598	-0.990793	-0.362491	0.787699	0.906113	-0.644137	0.735308	0.81739	-1.35356	-1.1805	-1.26798	0.676769	0.977327	0.839429	0.944081	0.742517	0.69865
RNCTGNYNRNCTGNY_UNKNOWN	1.09171	-0.540679	-1.28085	-0.697517	-1.2336	-0.38824	0.851885	-0.633397	-1.08857	-0.272294	-0.745953	1.0972	-0.253482	-0.353593	0.879525	-0.804238	-0.252741	-1.10752	-0.138044	-0.759855	-0.997251	-0.975849	-0.285484	-0.622013	1.31061	0.984669	1.65373	0.94549	1.20754	1.04853	1.23436	1.56319	-0.650995	-0.938568	-0.495194	1.07164	-1.27535	1.04053	1.26984	-0.70343	-1.27877	-1.2634	1.1641	0.860705	0.88985	1.01435	1.50251	1.51189	1.15188
AGTCTTA_MIR499	-1.40302	-1.46444	-0.983867	-1.75922	-0.739525	0.814412	1.06649	-1.04235	0.846615	-0.914326	-1.20079	0.890121	0.812053	0.812351	-0.687391	-1.04001	-0.628134	-2.04204	-0.344907	-0.636393	-1.58226	-0.873945	-0.688364	0.81186	0.848166	-0.483393	0.815471	-0.832895	1.01691	0.909968	-1.30894	0.793072	-0.664843	0.840872	0.917655	1.0295	0.932748	0.911881	0.933057	0.853251	0.836273	0.796078	0.900013	0.823894	0.974127	0.818202	1.01186	0.900275	0.866483
CCCAGAG_MIR326	0.87402	0.925972	0.858167	0.78313	-0.448397	-0.557217	-1.35256	0.921338	-0.395363	-1.06728	-0.973731	0.821073	0.949863	0.834968	0.951824	0.964382	-0.246946	0.829081	-0.779173	-1.1443	0.858199	-0.723758	-0.450862	0.931567	0.791874	1.0989	-1.38649	-0.673017	-1.8314	-1.40613	-0.857353	-1.53803	1.13899	0.998815	-1.67457	-1.83197	-1.07438	-0.903156	-1.17544	-0.304413	0.790556	0.994937	1.02465	-1.06455	-0.730965	0.948498	-0.919052	-0.412259	0.899199
GCTGAGT_MIR5125P	0.789107	0.783905	0.793019	0.78655	0.821542	0.772918	0.0129543	0.796303	0.795159	-0.46439	-0.727402	0.792444	0.826771	0.812349	0.857797	-1.059	0.77995	0.75463	-0.467944	0.825102	-0.195166	0.75125	0.783729	0.783093	0.775085	0.786671	-1.56241	-2.37748	-0.851492	-0.634763	-1.31328	-1.82763	-1.61746	-0.840834	-1.04049	0.800987	-1.10425	-1.84623	-0.512343	0.795014	0.869019	0.806952	0.764273	-0.62571	-1.26705	0.79838	-0.0769607	-1.66803	0.871955
ACCATTT_MIR522	-0.604142	-0.674055	-0.0162131	-1.03274	-0.765039	-0.774479	-0.561104	0.957149	-0.742725	0.883953	-1.13026	0.855543	-1.60703	0.788879	-1.47395	-1.50081	-1.15257	-0.340446	0.95172	0.899088	0.840578	1.01246	0.883052	0.838756	0.856034	0.878874	-2.32312	-1.58346	-0.943691	0.819272	-1.31388	-1.20887	-1.32177	-1.09911	0.829934	1.0057	0.813177	0.826806	0.849252	-0.49063	1.02266	0.862174	0.858153	0.90379	1.04031	1.06811	0.911127	0.865321	0.942966
AGCTCCT_MIR28	0.992684	-0.627271	0.95854	1.05214	0.949254	-0.295071	-0.222777	1.14257	-0.44024	0.919047	-0.482373	-0.726865	-0.591907	-0.0231403	1.11628	1.0735	0.938625	1.03138	1.03203	0.926023	-1.14285	-0.824304	-0.574215	-1.2465	1.00481	0.932179	-0.860768	-1.17665	-1.98232	-0.970065	-1.20881	-2.09663	0.996663	1.03422	-0.101724	-0.694297	-0.860268	-1.45726	-0.955617	-0.340105	0.932144	0.8926	-0.681219	-0.508967	-0.998539	0.983453	-2.2713	-1.29435	-0.717752
AGCGCAG_MIR191	0.510936	1.30127	0.823295	0.685425	1.38853	1.21728	-0.916973	0.63953	1.15292	1.26043	0.866461	-1.13171	-1.14784	0.691388	-0.966931	-1.20823	1.12882	1.07696	1.01719	1.12863	-0.829179	0.607066	0.879482	1.14517	-1.35485	-0.93834	-1.16628	0.562044	0.327301	-0.900075	-1.18748	-1.00584	-1.19775	-1.15839	0.539095	0.841854	-0.979755	-1.02248	0.780074	-0.926998	0.973348	0.874645	0.852739	-1.19889	0.322864	-1.21439	-0.853985	-1.12491	0.952062
ACTGCCT_MIR34B	-1.26795	0.612735	-1.01823	0.672848	0.665928	-1.34838	0.647898	0.814791	0.784153	0.590996	-1.02224	0.703944	0.648153	0.615981	-1.62582	0.619021	0.633394	0.698041	0.648467	0.722353	0.669566	0.734764	0.620909	0.754108	0.664722	0.663627	-0.937472	-2.25694	0.62308	-1.11911	-2.19277	-1.6918	-1.31333	0.641562	0.618933	0.726465	-2.1518	-1.09335	-0.597479	0.659792	0.936951	0.802185	0.580766	-1.00979	0.66816	0.618128	0.662429	-1.51705	0.738924
GTTAAAG_MIR302B	0.597328	-0.586049	1.08597	-1.94274	0.876809	0.908627	0.422862	1.02141	0.638478	0.606665	0.882556	-0.924116	-1.29183	0.556046	-1.32386	-1.22167	-1.26994	0.883335	-0.953434	1.41083	-0.593502	0.63572	0.651581	1.43703	-1.13711	0.810473	0.931689	-1.37115	0.686771	1.00196	-1.79007	-1.02783	-1.38146	-1.49338	-1.00116	0.602687	0.865133	0.801217	-0.699771	0.860719	-1.55376	0.555948	-0.941869	-0.768554	-1.00579	0.742336	0.50831	-0.867232	1.05694
GACAATC_MIR219	0.884804	0.843119	0.92013	-0.286296	0.919952	0.829848	0.783844	-0.218337	0.871646	0.899972	0.852765	-1.53299	0.837402	-0.745489	-1.13423	-1.29676	-0.797421	0.880809	0.898638	-1.27302	0.822295	0.856082	0.861064	0.827429	-0.747903	0.811821	0.849714	-0.271428	0.830257	-0.825975	-0.629887	-0.622558	-1.32925	-0.691669	0.769415	0.798398	0.866371	0.848411	0.827751	0.844455	-0.679473	-1.12402	-1.86793	0.774135	0.836308	0.827675	-0.940016	-0.879946	-0.328669
CGCAAAA_MIR450	-0.781764	-0.988297	-1.40476	-1.15315	-1.92704	1.04012	1.25525	-1.54579	-0.367077	-0.544267	-0.679594	-0.68219	1.29111	1.24434	1.02383	0.97611	1.17643	-0.847575	-0.630458	-0.417016	0.924761	0.975852	-0.0788859	1.16596	1.01147	-0.442556	1.15191	1.15406	1.18841	1.06076	-0.331973	-0.254517	-0.908635	1.26109	1.25115	1.12611	-1.28046	-0.746575	-0.459804	-0.288987	-1.12793	-1.27752	1.16882	0.994685	1.17503	-1.09378	-0.351978	-0.746162	1.25808
RNGTGGGC_UNKNOWN	-0.841974	-0.752936	-0.71389	-0.754672	0.00508959	0.743009	1.20829	-0.910135	-0.76548	0.922438	0.781038	-0.915947	-0.79133	-0.825303	-0.714554	-0.753703	-0.763819	-0.910074	-0.741321	-0.839816	-0.736131	-0.0129496	-0.741784	0.226062	-0.828575	-0.799617	0.331746	0.474323	2.41681	1.25288	1.00418	2.04845	-0.737355	-0.745496	1.81934	1.4885	1.43175	1.11077	0.263619	0.559995	-0.736433	-0.862709	-0.719365	1.52539	0.696653	-0.869239	1.90316	1.26463	-0.811286
AACTGGA_MIR145	0.684773	0.705515	0.680191	-1.22086	0.789454	0.818703	0.771718	0.748207	0.757291	0.791259	0.69877	0.632838	-1.90955	0.68824	-2.43526	-1.50554	0.683922	0.728728	0.657861	0.746344	-0.573241	0.710393	0.770312	0.779273	0.671279	0.670334	0.685608	-1.81614	0.713317	-0.675333	-1.55446	-0.562296	-2.21037	-1.65117	-0.979496	0.762608	-0.679445	-0.828259	-0.451174	0.681516	0.662153	0.635293	0.663411	0.687747	0.769491	0.610555	0.708472	-1.28234	0.695726
AAGCACT_MIR520F	-0.534059	0.50237	0.51828	-0.994738	0.696708	0.68562	0.595856	0.650244	0.621396	0.601372	0.520124	0.509158	-2.41813	-1.19073	-1.19317	0.552989	0.51783	0.499585	0.546558	0.57235	-1.46373	0.483306	0.486725	0.591171	0.576695	0.529334	-1.53368	-2.05985	0.51121	0.650599	-2.83049	0.500311	-2.10649	0.555963	0.524109	0.585732	0.619145	0.662851	-1.36806	0.479467	-0.545373	0.537346	0.508434	0.577797	0.611876	0.525163	0.62925	-0.479965	0.517616
AGGAGTG_MIR483	-0.253001	0.707287	-0.540938	0.746125	0.714459	0.73361	-0.723343	-0.863713	0.739445	-1.76448	0.802926	0.758438	0.724987	0.724363	0.756481	0.759558	-0.178114	0.708657	0.727126	0.783309	-0.862554	0.745439	0.735205	-0.736254	0.719043	0.784262	0.737692	-2.59296	-1.35285	-1.25002	-2.66283	-1.06519	0.765359	0.742784	-1.44827	-0.0342836	-1.39291	-1.09783	-0.862731	0.737462	0.755529	0.761319	0.748282	-2.53931	0.758305	0.723	-0.596623	-1.29033	-0.835882
GTGTCAA_MIR514	0.992345	0.702891	0.994551	1.19876	0.790183	0.893842	0.88003	1.05792	0.82701	1.08358	-1.35746	-1.10269	-1.34357	0.946956	0.826341	-0.642608	0.771323	-0.420667	-1.00899	-0.756507	1.43484	1.52918	0.764417	1.46086	0.811458	0.638784	-1.01455	-1.89956	-1.07786	-1.33147	-0.753908	-0.428013	0.822751	-0.380993	-0.38123	-1.014	0.665409	0.564073	1.10699	-0.8353	0.986799	-0.822286	-1.46014	0.766735	0.854946	1.25456	-1.01956	-1.57003	-0.571446
GCAAGGA_MIR502	-0.583439	-0.83174	-1.36509	-1.03114	0.94838	1.03651	-0.399832	1.06502	0.988556	1.00688	-0.470875	-0.996374	-1.26986	-1.23021	-0.52109	-0.611427	-0.551376	0.982771	-1.66568	1.01228	-0.783068	-0.949749	-1.09001	-0.892662	-0.987346	-0.385883	-1.50164	0.982637	-0.422279	0.945702	1.07869	-0.645498	-1.00143	-0.908462	1.11635	1.19408	-0.257963	0.977545	-1.25811	1.04096	1.04836	1.17846	1.13961	1.01509	1.04728	1.08016	0.991037	1.01122	1.12515
AGGTGCA_MIR500	-0.38969	-0.357152	-0.899893	-1.40474	1.00979	1.34698	0.85024	-0.504435	0.928081	-0.453032	1.12239	1.13503	-0.800512	0.787365	-1.94137	-1.57485	-0.398086	0.834367	0.862341	1.02185	-1.25501	-1.07474	-0.566109	0.846349	1.046	1.06906	0.754059	-1.20647	-0.63527	0.956788	-1.66343	-0.595832	-1.79229	-0.570454	0.823489	0.923054	-0.135408	0.874518	0.9499	1.0609	0.818006	0.871216	0.973222	-1.5212	1.35101	-1.41109	0.950541	-0.86342	-0.501131
ACTGTAG_MIR139	-0.578864	-1.33208	-0.92984	-1.26277	1.01911	1.14074	1.16201	0.965089	0.943702	0.92559	0.99946	-0.720014	-1.75787	0.908976	-1.19877	0.993081	-0.977928	-0.710289	-0.0570523	1.01886	-0.658077	-0.838676	0.96421	-0.661469	0.944654	1.0223	0.959275	-0.497652	1.0437	1.16877	-1.51282	1.1375	-1.28782	-0.475935	-0.95108	1.19526	-1.31894	-0.985008	-0.212092	1.16701	-0.868754	0.884977	0.966737	-0.228118	1.00679	-0.448061	-0.702628	-0.448474	-1.56103
GTGCAAA_MIR507	0.820406	0.811736	0.923963	0.826294	0.94808	0.910829	0.757656	0.87244	0.903643	1.11192	0.786923	-1.03579	-1.944	-0.859243	-0.954737	-1.05586	0.816986	0.854169	0.970715	0.921354	0.709217	0.795349	0.835936	0.924207	0.737627	-0.371689	-1.46737	-1.12694	-0.148617	-0.79899	-1.19005	-0.631725	-1.30018	0.784367	0.934125	0.857787	-0.783398	-0.715906	-2.23943	-1.20669	0.745545	-0.898972	-0.786611	0.738713	0.871654	0.729053	-0.602354	-1.75899	-1.70977
TGCTTTG_MIR330	-0.428829	0.746826	0.782283	-0.926402	0.930536	0.955622	0.75195	0.862646	0.863474	0.865287	0.79866	-0.395871	-2.63978	-1.1299	-1.73486	-0.415371	0.792292	0.790431	0.844432	0.913724	-0.590761	0.767185	-0.251666	-0.773498	-0.688341	-0.31357	-1.00565	-1.80333	0.838378	0.810697	-0.668983	0.774679	-1.45764	-0.00795484	0.792897	0.899746	0.84239	-0.77163	0.72903	0.740393	0.804968	-0.539695	-2.566	0.802181	0.942268	0.719541	0.826466	-0.990466	-0.882256
TTTTGAG_MIR373	0.713467	0.74275	-0.112737	-1.89347	0.984323	1.20196	1.032	0.825587	0.850912	0.773285	0.744031	-0.412225	-1.14062	0.636342	-1.81358	-2.18992	0.727405	0.841567	0.636988	0.886334	-0.545012	0.707784	0.642128	1.07002	-0.371159	0.656974	-0.719133	-1.83662	0.895489	0.770093	-1.91259	-0.662211	-1.8704	-0.655358	0.732251	1.00649	-0.432077	-1.10695	-1.02241	-0.897151	0.651265	0.75848	-0.347624	0.650084	1.13343	-1.62025	0.824956	0.71006	-0.386096
RNTCANNRNNYNATTW_UNKNOWN	-0.490671	-1.04741	-0.864704	0.75588	-0.675541	-1.0613	-0.643179	-0.532708	-1.37695	-0.893039	-0.511658	0.861961	-0.744314	0.759986	0.640035	0.68342	-0.496226	-0.827775	-0.707544	-0.911881	-0.906692	-1.33255	-2.02355	-1.79293	0.658508	1.48871	1.29111	1.19496	1.40429	1.3321	0.808594	-0.974399	-0.709442	0.612997	-0.759362	-1.22301	0.829955	0.955658	1.06746	0.737972	0.862176	-1.39914	0.667965	-1.27614	0.77508	-0.377319	-0.567899	0.717736	-1.35878
TAGAACC_MIR182	0.137952	0.416075	0.952977	-1.15046	1.54228	1.59869	0.109651	0.743207	1.09422	1.4614	0.695983	-1.15138	-1.50161	-0.957248	-1.08333	0.672113	0.930898	0.850881	0.45724	1.03648	1.14924	1.36902	0.978214	1.24106	-0.903741	0.440888	-1.07314	-1.4499	-0.852516	-0.833981	-1.48211	-1.01389	-1.64751	0.2605	-0.933465	0.941691	-1.11655	0.669742	-1.15036	0.300809	-0.783611	-0.884801	-0.991008	0.220184	1.21174	-0.926711	0.398049	-1.07486	0.384237
GGGATGC_MIR3245P	0.690122	0.421376	-0.633882	0.439696	-1.4596	0.92808	0.694703	0.739825	0.854295	0.826517	0.636901	0.818292	-1.20046	0.669565	0.713434	0.880009	0.663223	0.503905	0.94561	0.799495	-1.21232	-0.73111	-1.09321	-1.17844	-1.1439	0.65689	-1.61456	-2.51545	-1.51785	-0.785713	-2.01084	-1.46742	0.540884	0.476643	0.669726	0.823069	-0.930372	0.703159	-1.41528	0.543885	0.494186	0.922853	-0.671306	0.593521	-2.33384	0.735528	0.655024	-1.31629	0.527154
CCAGGGG_MIR331	-1.16619	-0.485038	0.13189	1.23898	-1.07731	-0.936874	-0.603764	1.08798	1.09204	-0.892218	-0.520456	1.26271	1.18458	1.13926	1.26602	1.35258	-0.0425604	-0.406991	-0.790837	-0.241586	-0.725092	-1.2008	-0.417612	-0.291318	1.20161	0.0475959	-0.203037	-0.750883	-1.22238	-0.614504	-0.965451	-1.60201	1.14927	1.15621	-1.92827	-1.51413	-1.15122	-1.13315	-0.162214	1.04103	1.33049	1.41217	1.12893	-0.769772	-1.47901	1.15936	-0.828785	-0.415899	1.15761
ACCAATC_MIR509	0.770987	-0.756848	-1.28669	0.854841	0.702151	0.80393	0.773655	-1.36992	0.722196	-0.656608	-0.284852	-0.925268	0.715157	0.799343	0.760094	-1.14511	0.721488	-0.900287	-1.1166	-0.96185	-1.06351	0.855552	-0.87186	-0.0750628	-0.558487	0.768543	0.727222	0.793853	0.879903	0.834398	0.693656	0.730905	-0.999049	-0.944586	0.830125	0.939626	0.848248	0.989207	0.810609	-1.65543	0.829468	-1.17661	-0.782406	0.920214	0.921475	0.944855	0.995451	0.828639	0.804498
GGCACTT_MIR519E	-0.505702	0.678902	0.592176	-2.35468	0.886326	0.800094	0.819946	0.658327	0.864364	0.750964	0.610807	0.541749	-1.00448	0.705862	-2.0707	-1.56869	0.530407	0.724357	0.50835	0.719465	-0.756824	-0.600136	-0.827093	0.626523	-0.71284	-0.34977	-0.824529	-1.80867	0.756958	0.602231	-1.9047	0.576932	-1.98181	-1.49074	0.912284	0.835647	0.567446	0.667003	0.637406	0.581783	-0.294246	0.745809	-0.997308	-0.824769	0.869067	0.743092	1.02524	0.596188	0.802266
ATGTACA_MIR493	0.676272	0.786839	0.845482	-1.19569	0.878921	0.817405	0.832697	0.7959	0.740005	0.826622	0.727715	-1.55858	-1.61952	-0.702326	-0.736247	0.70357	-0.842481	-0.872544	0.726506	0.813528	0.702968	0.83968	0.703469	0.826911	0.708972	-0.165631	-2.15689	-1.50421	0.721129	0.781625	-2.54665	-0.954243	-1.94049	-0.677829	0.749035	0.91226	0.751115	-1.01477	-1.30554	0.758671	0.761969	0.702743	0.681713	-0.832033	0.83767	0.704268	0.703554	-1.35939	-1.23996
GCATTTG_MIR105	0.640248	0.71211	0.727449	-0.901653	0.786888	0.79292	0.72039	0.74635	0.699018	0.735154	0.703045	-0.645412	-2.05402	-1.64076	-1.5195	-0.687831	0.664683	0.720123	0.74269	0.807984	0.565925	0.672354	0.66234	0.696972	-1.05463	-0.97677	-1.04329	-2.25817	0.699589	-1.32095	-1.39441	0.618162	0.655169	-0.890993	0.740696	0.824782	0.774133	0.631641	-1.08221	0.608394	0.597842	0.621934	-1.49968	0.78345	0.809511	0.658959	0.715065	-1.59385	0.665266
CAGTCAC_MIR134	0.853526	1.00379	1.00417	-1.15904	0.953335	0.723197	0.862946	0.943199	0.946845	0.784385	-0.587145	0.658016	0.985232	0.929671	-1.42062	-1.51255	-1.07924	0.69041	-1.41692	0.739883	-0.833787	-0.668295	-0.583023	1.00329	-0.750781	-0.610188	0.802979	0.74987	-1.204	0.912706	0.696755	0.784754	-1.41341	-1.20216	0.78108	0.756275	0.896203	0.81771	-0.792435	0.683513	0.790878	-1.21478	0.900886	-0.894256	0.823475	-1.1561	-1.29763	0.735609	0.77976
TCCAGAG_MIR518C	0.907476	0.888009	-1.55598	-1.26908	0.832568	0.846912	0.833841	0.863425	0.804162	0.890866	-0.710335	0.715709	-0.752407	-1.24742	-1.70533	-2.11288	0.87454	0.839804	-0.431397	-0.661539	0.857853	-0.589689	0.794501	0.812418	0.890976	0.83152	-1.21981	-1.36677	-0.477167	0.758499	-1.48072	-2.05548	-0.927742	0.772583	-1.34415	-0.920794	-0.779794	-0.595046	0.872269	0.780958	-1.01643	0.812156	0.812598	0.740325	-1.37816	0.919962	0.824048	-1.08698	0.920037
CACCAGC_MIR138	-0.25589	-0.411297	-0.847828	-1.77623	-0.365632	1.10362	0.909848	-0.563461	1.00031	-0.252802	0.921337	1.05692	0.963865	1.05226	-1.86563	1.00079	-0.589074	-0.701329	0.961653	1.02307	0.913979	0.93192	1.02163	0.885025	0.949376	1.04002	1.05669	-1.56237	-1.15971	-0.892459	-2.21816	-1.03114	-1.18823	0.9239	-0.473423	-0.552457	-0.898832	-0.95735	0.94136	-1.05398	0.916314	1.26137	1.1146	-1.32371	-0.61359	-0.618118	-0.795495	-0.689064	0.966958
RRAGTTGT_UNKNOWN	-0.684641	-0.61135	-0.623729	0.978842	-0.811722	-0.815142	-0.575499	-0.840055	-0.769099	-0.736683	-0.771793	-0.631139	1.57217	1.40179	-0.607995	1.1354	-0.759793	-0.690944	-0.73713	-0.896576	-0.583346	-0.673216	-0.703779	-0.581675	-0.569023	-0.695459	1.5238	-0.551005	-0.562383	-0.733539	1.5752	1.6938	1.55819	0.846227	-0.561547	-0.630613	1.22612	1.27022	2.75466	1.36385	-0.54865	-0.57909	1.16402	-0.633775	-0.700271	-0.683468	0.728152	1.8562	-0.578168
CAGCACT_MIR5123P	0.791391	0.837384	0.792628	-1.28051	0.76322	0.833563	-0.393996	0.766088	0.810125	0.750115	0.847877	0.727696	-1.06959	0.785547	-1.08257	-0.460498	0.789593	0.853044	0.79797	0.812079	-0.283473	0.718541	0.848183	0.814653	0.772857	0.800391	-1.20609	-1.30426	-0.883885	0.731651	-2.16483	0.76341	0.690398	-0.855841	-1.71377	-0.120303	-2.18386	-1.12564	-1.6973	0.72609	0.755242	0.818263	0.766601	-1.93807	-0.499935	-1.34735	-1.64303	-0.860914	0.73385
GTACAGG_MIR486	-0.46129	0.992162	0.840626	0.860379	0.845619	0.842881	1.12667	0.849243	0.929695	0.673273	0.803609	-0.738132	-1.23339	0.696458	-0.875385	0.892697	-0.74712	0.672131	0.96213	0.892047	-0.544936	-0.593092	0.748368	-1.58754	0.899014	0.708334	-0.882323	-1.37206	-0.51547	-0.847048	-1.9812	-0.536435	-2.14864	-1.15719	-0.996515	0.708612	-0.965538	0.616031	-1.08933	0.808248	0.989662	0.585058	0.667646	-1.24969	0.7264	0.718399	0.664599	-1.70962	0.663311
GTTATAT_MIR410	-1.04538	0.702267	0.805972	-1.28754	0.731882	0.832147	0.970801	0.902094	0.690509	0.962905	0.810447	-0.564624	-1.2308	-0.514676	-2.20288	-1.8058	-0.717739	-1.60115	-0.94474	0.994453	0.656712	-0.996526	-1.54135	0.737048	-1.22535	0.748409	0.713213	-0.711637	-0.845878	-1.15607	-1.34902	0.9869	-1.08413	-0.813288	0.78993	1.15091	-0.757777	-0.451292	0.677865	-0.436561	1.02565	-0.923593	-1.03755	0.686791	1.23298	0.847363	0.795269	-0.979818	0.833234
GTCAGGA_MIR378	-0.890781	0.0836973	-0.18172	-0.568476	0.130874	1.21875	-0.3141	-0.283037	1.26857	-0.680015	-0.428603	1.51432	1.21964	1.3196	-1.05178	-0.752729	-0.144671	0.203585	-0.821475	1.31417	1.29439	-0.610156	-0.15548	1.50712	1.26	1.30994	-0.646049	-1.96579	-0.758918	-1.24378	-0.521124	-0.209919	-0.745589	-0.939872	-0.627901	-0.897602	-1.75727	-0.741361	-0.235758	1.43519	1.37184	1.40311	1.36641	-0.519409	-0.902728	1.43486	-0.0235715	-0.755138	1.33899
ACACTAC_MIR1423P	0.74103	0.796701	-0.577812	-2.23494	1.08877	1.10324	0.844125	-0.598534	0.970987	0.903603	0.972959	-0.717977	-1.42097	0.904072	-1.67537	0.995614	0.909735	0.909351	0.853967	0.928192	0.888046	-0.389654	0.873198	0.881734	0.830181	1.21852	-0.647991	-1.62177	0.879777	-0.752339	-0.813294	-0.482855	-1.59242	-0.357164	1.09042	1.0797	0.812585	-1.47913	-1.0285	-1.31889	0.836723	-0.506894	-0.741479	-0.770435	1.17733	-0.539478	0.973948	-1.53394	0.731543
ATTCTTT_MIR186	0.559913	0.603542	-0.43638	-2.28546	0.656997	0.73162	0.615261	0.595348	0.634017	0.62113	0.591685	-0.72791	-1.02961	0.636872	-2.10932	-0.532101	0.602509	0.600718	-0.307233	0.67399	-1.29016	-1.09499	0.594478	0.686601	-0.584548	0.590271	-0.328235	-1.36108	0.683583	0.62603	-2.6762	0.588	-1.90288	0.625202	0.695786	0.842164	0.62882	0.663938	-1.12205	0.637924	-0.661919	0.602806	0.610018	-0.372677	0.867868	0.609861	0.729175	0.568043	0.633086
CTCTATG_MIR368	0.85297	0.769881	0.934679	-1.91942	1.20173	0.803607	0.402713	0.699962	0.472029	0.36143	0.821814	0.407576	-1.34636	-0.926372	-1.47394	0.472285	0.37241	0.846224	0.678997	0.702609	-1.26617	-0.988232	0.822629	0.808263	-1.0077	1.03995	-1.07779	-1.65278	0.672283	0.656419	-0.817109	0.562833	-1.08558	-1.02412	0.257883	1.19245	-1.70367	1.04455	-0.88658	0.819774	-1.37422	-1.05842	-1.26024	0.750102	0.70636	-0.901544	0.502832	-0.785867	0.590813
ACCGAGC_MIR423	-1.02001	-1.0104	1.07796	-1.72206	0.99088	0.582182	-1.17628	0.864685	1.51767	1.16526	-1.00276	-1.11967	0.529843	1.23182	-0.699877	0.693906	0.762135	0.582458	-1.03953	-0.682625	-0.763636	0.512283	-0.999941	1.13701	-0.940705	-0.962724	-1.23061	1.32897	1.15072	0.872126	-1.13865	0.649615	-0.971964	-0.983796	-1.15929	0.528127	0.804678	-1.03971	-1.02649	-1.31697	-0.976251	1.40306	0.779498	0.431649	-1.4127	1.12001	1.18015	0.575625	-1.16608
TGTGTGA_MIR377	0.838522	-0.551523	0.771258	-0.486034	1.01796	0.881286	-0.500829	0.743664	0.813318	0.834381	0.765378	-1.10709	-1.69137	0.846849	-0.608394	0.707488	0.72743	0.90844	0.958829	0.95176	0.872416	0.8667	0.881411	0.790457	0.682921	-0.223988	-1.15807	-2.61759	-0.510665	-0.750096	-2.34262	-1.85731	-0.891506	-0.622992	-0.461093	0.832614	0.812119	-1.15987	0.753855	0.788467	0.900609	0.907115	-0.974382	0.797575	-0.35265	0.760013	0.846365	-1.25653	0.748272
ATCATGA_MIR433	-0.620906	0.798733	0.54432	-1.05975	0.963859	1.42618	1.10125	-0.46809	0.996271	0.721896	1.07211	-0.993066	-0.862022	0.553107	-1.98668	-0.882023	1.0121	0.693915	0.853025	0.893361	0.640244	0.801776	0.69338	-0.609995	-1.11245	-0.762699	-1.18204	-1.40174	1.02685	0.745184	-1.24739	0.602191	-1.52856	-1.18384	-0.7914	1.36185	0.949101	0.597759	-0.870145	-0.826918	0.740139	0.552204	-1.0871	0.854543	1.56062	0.745433	1.1389	-0.917978	-0.84766
RRCCGTTA_UNKNOWN	1.72815	1.44439	1.61582	0.0940606	0.899367	0.130656	-1.21434	0.854619	0.656266	-0.991903	0.57893	-1.2419	-1.02671	-1.09836	0.135259	0.735092	0.749107	1.36685	1.50992	0.651604	0.880955	1.19583	0.93706	0.788555	-1.1117	0.683538	-1.21859	0.206632	-1.04334	-1.01369	0.17516	0.246018	0.357699	0.572111	-1.08012	-1.10558	0.295572	-1.00473	-1.1653	-1.08919	0.629329	-1.07745	-1.06448	0.868122	-1.1794	0.910829	-1.04736	0.276993	-1.14491
CAGCAGG_MIR370	-1.13932	-0.783815	-1.54277	-1.8488	-0.348957	0.911544	0.963251	-0.853656	-0.409229	-1.47598	-0.356033	1.02429	0.900314	0.9943	-1.03451	-1.27573	-0.713016	-1.3562	-0.838088	0.889315	-1.10061	-0.974034	-0.439891	-0.45229	0.951392	-0.528395	0.987677	0.974641	1.0247	0.989309	-1.77227	0.899347	0.869473	0.92781	0.944219	1.02116	0.96682	0.933248	0.938565	0.990017	0.983242	1.09106	1.00234	-1.22428	-0.189416	-0.19473	0.972926	1.03583	1.06357
CTTTGCA_MIR527	0.873378	0.847851	0.784645	-0.641397	0.962055	0.985614	0.796278	0.750868	0.870652	0.834098	0.842341	-1.39038	-1.97134	-0.733164	-1.40835	-0.359047	0.906231	0.869412	0.860101	0.921829	-0.0344675	0.793326	0.906498	0.928069	0.78702	0.787935	-1.35696	-2.13122	-0.868596	-0.962695	-1.4266	-0.85219	-1.26433	0.816557	-0.634428	0.804323	0.826816	-0.944528	-1.3221	-1.08627	-1.20113	-0.190521	-0.534933	0.732144	0.932841	0.766483	-0.545866	-1.73008	-0.24534
GGTGTGT_MIR329	1.09778	-0.408631	0.83757	-1.06781	1.13066	0.829824	0.835348	0.999045	0.937728	-1.69135	-0.854401	-1.27036	-0.6933	1.02729	-0.496247	0.75387	1.04886	1.17398	-0.833108	1.04582	-0.512446	-1.16777	-0.994712	-0.608465	-1.18049	-0.610891	-0.716758	-1.38828	-0.463142	-1.199	-1.95642	-0.694378	0.97051	1.00642	-0.736718	0.96364	-1.41125	-0.841326	-1.1995	1.12191	1.45123	1.16155	0.9933	-1.19322	-0.559216	0.881845	0.843397	-1.00689	1.16767
ATTACAT_MIR3803P	0.669458	0.657852	0.683729	-1.0223	0.846366	0.94553	0.931457	0.695057	0.631935	0.645025	0.770159	0.594076	-1.78689	-0.96253	-1.04791	0.70643	0.706516	0.590533	0.798059	0.779047	-1.03326	0.694903	0.721243	-0.390069	-0.982674	0.594597	-1.1544	-2.13336	0.886336	0.5672	-2.08711	-1.80615	-1.3397	0.677645	0.692778	0.864451	0.80586	0.774289	0.748735	0.636139	-1.0538	-1.01367	-0.57131	-0.737726	1.20769	0.565236	0.815772	-0.916378	-0.752507
CGTCTTA_MIR208	0.747482	0.622018	0.715831	0.725169	0.751027	0.810425	0.744089	0.704358	-1.12861	-1.0996	0.625345	0.711787	0.544158	-1.10688	0.730884	-0.883907	0.686679	0.654682	-0.843576	0.717288	0.734481	0.72497	-1.17994	0.656169	-0.723267	-1.76742	-2.60977	-1.52678	-1.28193	0.771752	-1.26205	-1.62465	0.636456	0.76962	0.811008	0.834817	0.665303	0.763148	-0.706166	-0.952504	1.00152	0.807882	0.795357	0.799051	0.705974	0.543301	-1.28606	0.656619	-1.6068
ATCTTGC_MIR31	-1.88851	-1.93044	0.711776	0.685517	0.726547	-1.18705	0.757394	0.702195	-0.867126	0.718529	-0.791083	-0.736853	-1.88088	-0.9317	0.748792	0.741491	-1.47103	-1.16546	0.702453	0.70248	0.756771	0.702182	0.708112	0.701784	0.716548	-0.74008	-0.949806	-1.03593	0.747061	0.763021	-2.24484	-1.80414	0.765258	0.746851	0.717381	0.70794	-1.04005	0.72413	-0.48805	0.701518	0.792162	0.720124	-1.60133	-0.825774	0.707258	0.775949	0.711427	-1.05232	0.750896
AAGGGAT_MIR188	0.898356	0.805245	0.829022	-1.27357	0.893716	0.965148	0.849689	0.78994	0.879686	0.92035	0.79819	0.841296	-1.44964	-0.733194	-2.58376	-1.35818	0.829752	0.830988	0.836941	0.868315	0.888324	0.9176	0.799928	0.947727	0.860629	-0.607125	-0.574274	-1.19171	0.879405	0.816512	-1.471	-0.962608	-1.68605	-1.10548	0.855258	0.865927	-0.475148	0.822949	0.801542	-0.989708	0.780892	-0.305618	-0.685322	-0.919274	0.895209	-0.657283	0.798884	-1.32891	-0.421073
TGCAAAC_MIR452	0.713289	-0.44286	0.838212	-0.55515	1.10186	0.979267	0.87778	0.848838	0.674084	1.00978	-0.40338	0.825881	-1.87024	-0.918243	-0.777312	-1.69485	0.717435	0.628293	0.722058	0.934294	0.616438	0.864727	0.852063	0.976942	1.04275	-0.750817	0.719154	-1.85227	-0.435794	0.696762	-2.37301	-1.42889	-2.2506	0.646668	0.577086	0.857966	-0.799018	-1.80742	-0.715297	0.683258	-0.354231	-1.09233	-0.921497	0.802648	0.969742	-0.722049	0.890394	-0.884922	-0.727148
CAGCCTC_MIR4855P	0.748479	0.852161	0.796978	0.746863	0.787885	-0.924594	-2.18384	-0.697809	0.777627	-1.59886	0.764194	0.841004	0.893277	0.851161	0.795538	0.886059	0.74769	0.763828	0.79238	0.79338	0.834776	-1.14135	0.804553	-0.649875	0.694921	-0.210103	0.816282	-0.388506	-1.46916	-1.13774	-0.858546	0.772725	0.887986	0.769435	-1.40868	-1.78899	-1.53435	-1.1934	0.767026	0.808735	0.759967	0.902679	0.868911	-1.1651	-1.18619	0.775011	-0.925548	0.774289	-1.91927
GTAAACC_MIR2995P	0.724504	0.861885	0.784371	-1.82731	0.957376	0.921588	0.869166	1.00115	0.960556	0.897467	-0.42468	0.734852	-1.71267	0.872136	-1.57856	-1.4978	0.707425	0.725419	0.690466	0.745525	0.591305	-0.996814	-0.246419	0.895221	-0.808638	0.924837	-1.044	-1.53429	-0.499075	-0.737649	-1.95748	0.601519	-1.98419	-1.77985	0.726316	0.768163	-0.647262	0.761678	-0.887018	0.679723	0.596169	0.781015	0.754543	0.925079	0.786748	-1.24293	0.776521	-0.568974	0.583395
RTTTNNNYTGGM_UNKNOWN	-0.86367	-0.922756	-1.44525	-0.692963	-0.940017	-0.559224	0.301281	-0.975964	-0.972712	-1.41082	-0.580004	1.39385	0.678319	0.835405	1.36457	0.620008	-0.911084	-1.36668	-1.3722	-0.987067	-0.920634	-1.05597	-0.783591	-0.836401	-0.693539	-0.572235	1.4565	1.49666	1.19989	1.00958	0.501373	0.696887	-0.51216	-0.610203	0.960982	1.09724	0.854882	1.1776	1.56764	0.731084	-0.783348	-0.535836	0.945785	0.557149	0.877134	-0.860617	1.37817	1.82228	1.40875
GGTAACC_MIR4095P	-1.59539	-0.638282	-0.878727	0.785605	-1.65805	0.763637	0.726329	0.762487	-0.255525	0.770073	-0.801888	0.745131	0.787369	0.847676	0.783833	-1.54207	-0.668143	-2.39891	-0.745438	-0.976897	0.740886	0.765651	-0.552841	0.771109	0.874749	0.785598	0.767265	0.752898	-0.876789	-1.73165	-0.926387	-1.64659	0.781065	0.812318	0.73379	0.783604	0.790226	0.775803	-1.52108	0.83045	0.805758	0.784328	-0.859107	0.777236	0.762895	0.869828	0.77043	0.752462	-0.838599
TAATAAT_MIR126	0.392285	0.540074	0.527073	-1.2343	0.676206	0.475588	0.975769	0.664042	0.701463	0.463658	0.49456	-1.33574	-2.07263	0.490263	-1.5226	-0.990024	-1.58312	0.45756	0.488586	0.630754	-1.00652	0.490206	0.522578	0.806708	-1.20734	-1.45374	-1.90015	-1.17304	1.1266	0.80484	-2.00916	0.511277	-0.992376	0.623864	-0.794896	1.19236	0.54216	0.641545	-2.19124	0.546273	0.520737	0.72158	0.479258	0.983935	1.15192	0.693504	0.930518	-0.82808	0.582052
ATGCACG_MIR517B	1.1868	1.03022	1.30804	1.10935	1.44284	0.878183	-0.652325	1.23651	1.0491	1.13432	1.03396	-0.747497	-1.48213	-0.860361	0.953359	0.882604	1.25447	1.08038	1.28645	1.12824	-1.46103	-0.880643	-1.01871	-1.46658	-0.352615	-0.324226	1.02858	-1.55477	-1.38217	-0.641448	-1.08236	-0.747591	-0.498129	0.940392	1.07225	0.94204	-0.409141	1.07252	-0.319106	-1.53228	-0.832185	-1.02967	-0.762924	-0.0568891	-0.70845	-0.488238	-1.30138	-1.16687	-1.09084
CCACACA_MIR147	-1.66786	0.799376	0.789064	-1.07662	0.852433	0.686243	0.721452	0.638996	0.758083	0.850895	0.689634	0.701601	0.734494	0.85269	0.715005	0.852276	-1.69063	-1.43533	0.888966	0.853468	0.812741	0.715863	0.714862	-0.913117	0.652689	0.880048	-1.31808	-1.1833	-0.869857	-0.842941	-0.725626	-0.810057	0.69334	-1.00553	0.785104	0.668589	0.689251	0.624938	0.59687	0.675545	-1.08025	-1.45064	-1.06509	0.762655	0.706888	-1.2771	0.648987	-1.61831	-2.45467
TAATGTG_MIR323	0.805081	-0.727549	-0.680742	-1.39164	0.799206	0.906435	0.815149	0.758343	0.806349	0.840555	0.799251	-0.380556	-1.45646	0.78666	-1.73131	-1.47493	0.873926	0.803767	0.800338	0.789044	-0.356847	0.84013	-0.941278	0.797267	0.833282	0.794511	0.816246	-0.867584	0.88643	0.786504	-0.917805	-0.630708	-2.38533	-0.623644	0.842712	0.912313	0.777398	0.787027	-0.973836	-0.7957	0.758244	-1.50691	-0.996449	0.785459	0.896847	0.778268	0.838413	-1.74117	-0.583323
TTCCGTT_MIR191	-0.765092	-2.10139	-0.521844	-1.40514	0.892466	-0.880822	0.72044	0.793444	-0.934305	-0.641889	0.764194	0.821834	-1.65277	-0.516115	-1.77034	-1.35723	-1.1594	-0.686382	0.836969	0.827842	0.842207	0.760583	0.734574	0.836567	0.98999	-0.975433	-0.536528	0.820863	0.789137	0.861537	-0.741036	0.656401	-1.8258	-0.821603	-0.541866	0.853856	0.964516	0.980167	1.14601	0.994079	-0.50604	0.986978	0.904208	1.04076	0.703172	0.706794	0.93708	0.93026	0.873536
CAATGCA_MIR33	-1.05243	0.87555	-0.332524	-1.55399	-0.201085	1.00693	0.847316	1.01954	0.944071	0.882308	-0.250771	0.882837	-0.745289	0.984255	-1.66302	-1.43977	-0.774987	0.972313	0.944349	0.939596	-0.768508	-0.928922	-0.892552	1.00916	0.996851	0.943718	0.983222	-1.69473	0.938286	0.888848	-0.964409	-0.455039	-1.10502	0.979735	-0.525261	0.925528	-1.13247	-0.928551	0.955748	-0.630457	0.984216	0.900406	0.953415	-0.65973	-0.836233	-0.946903	0.924351	-1.12943	-0.796288
GTAGGCA_MIR189	-0.841142	-0.672794	-0.888628	-1.34715	0.696771	0.777256	0.963575	-1.1584	-0.819776	-1.61631	-1.0502	0.889198	-0.726854	-1.27904	-1.19082	-1.38589	0.814394	0.889902	0.901513	0.708555	0.731438	0.825505	0.737838	0.888671	-0.478438	-0.652919	-1.27952	-0.892097	0.995434	0.890192	0.783898	-0.717028	-1.65925	-1.31852	1.06594	0.876833	1.01518	-1.06036	0.911124	0.995823	0.897325	0.666773	-0.707232	0.827291	1.02135	0.987519	0.93852	0.860854	0.842483
RYAAAKNNNNNNTTGW_UNKNOWN	-0.853995	-1.00017	-0.9696	-1.3101	0.75231	0.732384	0.647377	-0.697908	0.864834	0.652755	0.871597	0.976047	-1.2228	-0.895072	-0.718481	-0.754355	-0.832397	-0.649544	0.366939	0.969738	-1.34958	-0.680167	-0.781551	0.503193	0.614481	1.27947	0.692623	1.2586	1.46612	1.36239	-1.14322	0.977549	0.828632	1.0292	1.35906	1.2373	1.08283	1.34556	0.772147	-0.817123	-1.01928	0.96921	-1.01188	0.952923	-1.08754	-1.10764	1.19926	0.96681	0.618037
RYCACNNRNNRNCAG_UNKNOWN	-1.11408	-1.0355	-1.01732	-0.88482	-0.857877	-0.835424	1.30211	-0.944062	-0.788425	-0.721743	-0.921466	0.804042	0.454654	1.48152	-0.923637	-1.01619	-0.721786	-1.0154	-0.860391	-0.851118	-0.64172	-0.547487	-0.764246	-0.600779	-0.840886	-0.682114	0.79188	1.4953	1.76299	1.20707	1.34373	1.59054	-0.662077	-0.562517	1.47374	1.04949	1.22342	1.27504	1.01527	0.941169	-0.627612	-0.779597	1.01485	0.622243	1.38939	0.732155	1.60204	1.44392	0.666056
RYTAAWNNNTGAY_UNKNOWN	0.694945	1.20856	-1.11208	0.820975	-1.80329	-1.21353	0.761011	-0.985479	-1.027	-0.966713	-0.688119	0.946686	1.20657	1.04002	1.10484	0.914108	-0.831038	-1.00381	-1.23214	-1.60175	-0.755069	-1.39699	-1.2035	-1.7823	-0.646922	-0.67455	1.07872	1.16045	1.09255	0.79697	0.994747	-0.67223	1.20918	1.14926	0.754965	0.956732	0.976874	0.928365	-0.528212	0.744648	-0.573617	0.755827	1.04705	-1.25158	-0.831276	-0.940649	0.724559	0.72022	-0.451696
RYTGCNWTGGNR_UNKNOWN	-0.712341	-0.778916	0.357907	0.479813	1.02849	1.46267	0.638644	0.778071	-0.762454	1.78726	0.421826	-0.879556	-0.971147	-0.90907	-0.945737	-0.986124	-0.716268	-0.749021	1.65751	1.07878	0.990786	1.37623	1.20832	1.57325	-0.78734	-0.563119	-0.784327	-0.718121	1.07447	0.520597	-0.615567	0.416812	-0.748121	-0.893249	0.689812	0.875249	2.37108	1.57081	-0.594732	-0.807735	-0.896864	-1.16119	-0.9976	1.60779	-0.751792	1.10427	1.25712	0.848586	-0.934417
SMTTTTGT_UNKNOWN	1.72033	1.69076	0.774762	1.15644	-0.0827414	0.623903	1.03933	-0.950948	0.837798	0.189394	0.435675	-1.12563	1.24619	0.578384	0.646869	-0.866766	1.07128	1.01648	1.31029	0.48194	1.25729	0.982458	0.911652	0.515369	0.137837	-1.02015	-0.978131	1.69562	-0.831258	-0.913719	1.68774	0.461789	0.872849	-0.973863	1.14955	-0.880224	-1.01539	0.317464	-1.0068	-1.0695	-0.837557	-0.928001	-0.872706	1.22824	-1.06841	-0.869943	-0.964129	-0.890931	0.593467
SNACANNNYSYAGA_UNKNOWN	0.669772	0.642925	1.22839	0.768869	1.27536	0.580029	0.73861	0.980375	-1.02489	-1.12594	0.753585	-1.64756	-1.7817	-1.38402	-1.15646	1.02259	-0.959493	-1.02631	0.881242	0.681646	-1.02742	-1.35814	1.12958	0.657383	0.405994	0.906836	-0.980855	-0.921435	-1.13422	0.654398	-1.29233	-1.08484	-1.45957	1.04406	-0.875848	0.73812	-0.756591	0.434766	-1.27703	1.04455	-1.13669	0.529131	-1.509	-0.979395	0.862875	-1.30377	0.9484	0.748794	-0.997877
SYATTGTG_UNKNOWN	0.619747	-1.02103	-0.951789	-0.937233	0.470636	-0.831698	-0.998255	0.610068	-0.869842	0.849002	1.24177	-0.813921	0.827657	1.48964	-0.906176	-1.15849	0.961605	-0.88093	-0.796264	1.04682	0.759606	-0.843931	-0.873564	0.833826	0.528415	-0.815883	0.31658	-0.946901	0.999372	1.16877	-0.805708	0.417309	0.961405	1.30326	1.3713	1.13611	1.1705	0.724261	0.643273	-0.974777	-0.802548	-1.2887	0.955584	1.411	2.0306	-1.00727	0.797733	-0.858267	-1.03902
TAANNYSGCG_UNKNOWN	1.47502	1.91644	1.7549	0.900432	0.844869	-0.69903	-0.703771	1.45578	0.593898	-0.670601	-0.68532	-0.705791	-0.668543	-0.669557	0.716727	0.371249	0.48902	0.807306	-0.67873	-0.677606	1.59906	-0.669889	0.646679	0.705979	-0.682753	-0.658201	-0.71422	-0.685038	-0.701296	-0.67654	-0.675996	-0.680635	2.09287	0.805817	-0.690232	-0.698424	-0.691217	-0.67564	-0.701237	-0.679178	-0.679721	-0.682045	-0.667871	-0.677594	-0.719694	-0.695089	-0.694295	-0.6941	-0.748891
TAAYNRNNTCC_UNKNOWN	0.417713	-1.11691	0.781136	1.28743	-1.09608	-1.04001	-0.946258	-0.978493	-1.06622	-1.00601	-1.07755	0.183149	1.20284	1.71168	1.02405	0.932878	-0.9973	-1.0141	-1.17714	-0.942522	-1.0418	0.787711	-1.07575	-1.15325	-1.09795	0.66381	2.24544	0.283962	-0.975229	-1.04167	0.56076	0.609138	0.597148	1.27926	0.306401	0.385171	0.706569	-0.979098	1.34454	1.16829	-1.05788	-1.07791	0.272024	0.555622	-1.12878	0.484774	1.14415	1.22287	-1.02396
TCCATTKW_UNKNOWN	0.418849	1.26089	0.831741	0.339829	-1.12058	-1.12543	-1.15946	1.27753	0.266522	-1.20608	0.229529	0.278873	0.545916	-1.11837	0.380707	-1.22228	0.50238	0.692991	0.931217	-1.09256	1.35454	0.56503	0.375684	0.429307	-1.24596	-1.15988	-1.11517	0.642598	-1.13275	0.384093	1.2196	1.72241	1.17016	0.272005	0.469684	-1.15252	0.0320143	0.402235	-1.22654	1.25112	1.74631	-1.18494	-1.17266	1.5928	-1.17432	-1.15405	-1.09436	0.975472	-1.09091
TCCCRNNRTGC_UNKNOWN	1.62244	0.922558	2.04273	1.03999	1.41686	-0.729226	-0.735656	1.9302	-0.790293	-0.737731	-0.697949	-0.82754	-0.769598	-0.844573	-0.733757	-0.778769	0.816676	0.536569	0.964648	-0.74346	0.683627	1.13587	1.15224	0.723601	0.629816	-0.747755	-0.830843	-0.781594	-0.803856	-0.79113	0.587477	-0.777583	0.774413	-0.774194	-0.758556	-0.772551	-0.783214	-0.813386	-0.758335	-0.753505	1.61053	0.913136	-0.819486	-0.731678	-0.742418	-0.726024	-0.825777	-0.788745	-0.753129
TGACATY_UNKNOWN	-1.04556	-0.952886	-1.21925	0.43967	-1.25191	-0.909242	0.420695	-1.03889	-0.883352	-1.01697	-1.00942	1.13022	1.69386	0.904811	1.35839	0.629737	-0.909084	-1.13344	-0.990107	-1.12665	-0.801404	0.465633	-0.878707	-0.729449	0.0579111	-0.862277	1.17686	1.34616	0.72379	0.423846	1.14353	0.38533	1.44034	0.51665	1.39996	0.759707	-0.762635	-0.863487	0.976497	-0.737653	1.4819	0.912733	1.6546	-0.746507	1.04801	-0.916198	0.489479	-0.758727	-0.8233
TGCGCANK_UNKNOWN	1.28241	1.83288	1.72429	1.54719	-0.696785	-0.858816	-0.81265	1.37201	0.61327	0.863821	-0.735048	-1.03255	-0.992843	-1.12699	0.923856	-0.831507	0.825302	0.864558	0.608669	-0.717842	0.728746	-0.773629	-0.76049	-0.855101	-0.811571	-0.816177	-1.08762	-0.771689	-0.97494	-0.959044	-0.690056	-0.960368	1.49772	0.789305	-0.976824	-0.951272	-0.923687	-0.78226	-0.861209	-0.859757	-0.828039	0.786964	-0.992521	0.993018	-0.951258	0.675047	-0.847035	-0.881789	-0.704757
TGCTGAY_UNKNOWN	-0.811209	-0.732119	-0.815947	-0.828598	0.477537	0.322733	0.208395	-0.761121	-0.841371	-0.836064	0.413677	1.29544	0.844544	0.659175	-0.720197	-0.839265	-0.853559	0.463117	-0.819581	-0.697378	-1.08539	-1.01032	0.395977	-0.844814	-1.1156	-0.934472	0.997448	1.17013	2.00871	0.65586	0.707032	1.98919	0.84328	-0.738227	2.53888	2.29602	1.63013	0.620719	0.274717	-0.859591	1.7062	-1.03372	-0.733924	0.447722	0.948604	-0.79115	1.00398	-0.679755	-0.816575
TGGNNNNNNKCCAR_UNKNOWN	-1.07073	-1.13572	-1.72462	0.804392	0.567444	0.873156	0.99288	-2.72377	0.540837	-0.8949	0.868361	1.02426	0.619709	0.9212	0.852743	0.666801	-0.842959	-1.05928	-0.631353	0.620345	-1.83345	-1.36741	-0.574436	0.589389	-0.166088	-0.500668	0.827531	-0.615468	1.02759	0.83005	0.75284	1.06585	-0.70224	0.892014	0.99592	1.19943	0.65256	0.670381	0.696573	0.658108	-1.65102	-0.395581	0.929467	-0.753971	0.848183	-0.421638	1.14979	1.31424	0.851656
TGTYNNNNNRGCARM_UNKNOWN	0.992384	0.678665	-0.995027	-0.752659	-1.65358	-1.09222	-1.06615	-1.26396	-1.15945	-0.843927	0.380065	0.262128	0.361055	0.925192	1.05805	0.838191	-0.969472	0.535204	-1.19582	-1.10001	-0.971621	0.408734	-0.902535	-1.28714	0.89564	-0.859457	0.524746	0.848693	0.78484	0.252012	1.08423	-1.22238	0.347904	0.26289	0.874703	-0.871025	0.772327	0.562246	1.04126	0.153344	-1.71767	0.721861	0.263007	1.47438	0.419809	0.897718	1.92384	1.34581	0.984808
TMTCGCGANR_UNKNOWN	-0.675639	1.0782	1.32574	1.14681	-0.777588	0.559395	-0.865153	1.12395	0.713729	0.403832	0.467212	-0.957535	-0.883478	-0.977883	1.2133	1.17186	-0.785386	-0.725089	0.539228	-0.764934	0.711925	-0.70206	0.553817	-0.780699	-0.786273	-0.87041	-1.03251	-0.652951	-1.03314	-0.994589	0.369482	-0.907163	1.20135	-0.722013	-1.09985	-1.239	-0.978396	-0.97065	-0.844066	-0.760752	1.2144	1.16151	-0.811862	-0.740732	-1.00919	1.54057	-0.862337	0.926401	0.857185
TNCATNTCCYR_UNKNOWN	0.852173	1.00845	0.832199	-1.34567	0.250047	0.641146	-1.26128	0.642664	0.981951	1.12353	1.27733	0.611029	0.896427	0.331892	-1.07672	-1.27019	0.963924	0.724553	1.54691	0.802868	0.767713	0.372959	0.902336	0.975443	-1.05362	-1.48332	-1.4286	0.646697	-1.13219	0.763479	0.335407	0.463905	0.25057	-1.06078	-1.23265	-1.66275	0.133501	-1.69251	0.950404	0.83071	0.783021	-1.31558	0.306948	0.437892	0.342746	-1.34075	-1.39059	1.17143	-1.09708
TTANTCA_UNKNOWN	-0.870347	0.529032	-1.07223	0.221499	-1.14401	-0.996304	0.0907454	-1.02818	-0.98387	0.360395	0.21713	-0.0337115	1.23696	1.24232	-0.961399	-0.889073	-0.858087	-1.08425	0.377438	-1.04786	1.45224	0.820105	0.0296463	-0.922853	-1.04515	0.469175	1.6169	2.3841	1.14259	1.2178	1.73246	1.60031	0.361866	0.944647	1.07796	0.991364	1.4149	0.907091	1.34042	-0.915103	-0.921287	-1.01271	0.837717	-0.905375	-0.862076	-1.05184	-0.0824686	1.3298	-0.98656
TTANWNANTGGM_UNKNOWN	1.006	0.755753	0.727145	0.495437	0.203749	-0.934823	-1.26138	0.156854	0.463635	-0.911124	0.360668	-1.21079	0.45873	-1.03149	1.20651	1.44508	1.31071	-0.915703	0.645427	0.724754	-0.78533	-0.920634	0.116592	-1.08822	-0.962027	-0.816272	1.25236	1.72426	-0.998324	-0.954575	1.38069	1.02107	1.56047	-0.861158	-0.884521	-0.989958	1.06719	0.802304	-0.899342	-0.960807	-1.3604	-1.09702	-0.90513	-0.957603	-1.18129	1.00971	-1.14578	1.17376	-0.969913
TTCYRGAA_UNKNOWN	-0.673249	1.04514	1.01089	0.626758	-0.735527	-0.990932	-1.0871	-0.668192	-0.817809	-1.07588	-0.60813	1.32719	1.36056	-0.580784	1.19912	0.795108	-0.644394	-0.725052	-0.509402	-0.604425	-1.27592	-1.03407	-0.584282	-0.627956	-0.515478	-1.41676	-0.816367	0.62305	0.982807	0.843772	-0.552868	1.27004	1.70508	1.87685	1.50608	1.40773	0.640598	1.92082	0.879582	-0.712578	1.18958	-1.03078	-0.441306	1.15074	-0.897403	-0.832063	1.34741	1.65495	-0.703425
TTTNNANAGCYR_UNKNOWN	-0.706443	-0.570942	-1.09155	-1.68915	0.671341	1.13882	0.595318	0.804774	-1.01942	0.919524	0.726389	0.60736	-1.30382	0.69567	-0.755419	0.81205	0.918736	-0.923382	-0.718889	-0.466781	-1.40132	-1.54925	-1.19235	-0.414205	-0.394171	0.799718	0.874353	-2.31971	1.04082	-0.552921	0.786649	1.08567	-1.31144	-0.912201	0.96447	0.999307	-1.20067	-1.03644	0.766844	-0.766814	-1.04416	0.837785	0.6508	0.719666	1.17773	-0.678201	0.945896	0.624856	0.929174
WCAANNNYCAG_UNKNOWN	-0.767676	-0.948651	0.93792	-0.807232	-0.530156	-0.783679	-0.805245	-0.51747	-0.775985	0.843876	-0.732048	-0.957653	-0.574937	-0.760868	1.25288	0.880041	-1.04939	-0.80883	-0.692932	-0.995442	-0.905724	-0.935881	-0.659595	-0.456052	-0.627245	-0.778565	1.4635	2.13447	1.00216	-0.409916	1.57483	0.984408	1.46894	1.04474	1.43379	-0.567986	1.85785	0.768236	1.09192	-0.458327	-0.842292	-0.678629	-0.639368	1.16887	1.52302	-0.805449	1.19135	1.39291	-0.873123
WCTCNATGGY_UNKNOWN	1.23336	0.982236	0.63858	-1.14704	0.890331	0.827885	0.508103	-1.22413	0.804715	0.566863	0.72728	0.719533	0.630025	-1.47952	0.799849	-1.47155	1.24615	0.949066	1.00644	0.905394	-0.588932	0.63469	0.676389	1.06829	0.697983	-1.16579	-0.692946	-1.32668	0.714621	-1.51071	0.549563	-0.442091	0.608431	-0.783059	0.788113	-0.686305	0.776393	-1.24856	0.849034	-0.780618	0.56825	-1.11318	-1.51287	0.65356	1.23318	-1.52984	0.78043	-1.1628	0.877255
WGTTNNNNNAAA_UNKNOWN	0.712455	0.888023	-1.08802	0.781112	-1.53312	-1.14633	-1.2201	-1.0156	-1.05247	-1.16241	-1.00121	0.690133	2.29426	1.35488	2.39452	1.22232	0.509675	-0.788454	-1.13894	-0.941337	-0.730712	-0.807918	-0.804619	-0.933895	0.571929	-1.26573	-0.734901	1.0383	0.793268	-0.702108	1.13749	0.401275	1.61355	1.08538	1.24829	-0.774358	0.677542	-0.736304	0.262469	0.609579	0.777252	-0.982674	0.916234	0.810628	1.10589	0.33523	-0.854905	0.776752	-0.884588
WTGAAAT_UNKNOWN	0.77202	1.276	-0.734792	-0.50089	-1.50425	-1.49521	-1.43607	-0.724781	-1.20129	0.610938	-0.615106	1.18499	1.32674	0.975512	1.38433	0.909246	0.798738	0.843144	-0.637875	-1.13894	-1.1108	-0.861755	-0.893187	-0.941328	1.23354	-0.778503	0.637247	1.84642	-0.530608	-0.300912	1.27542	-0.846978	1.59577	1.25004	-0.572441	-1.0008	-0.644016	-1.34063	1.09757	0.877779	-0.677728	-0.794511	-0.394176	-0.83628	-0.803677	-0.537897	-0.857622	0.809737	0.507154
WTTGKCTG_UNKNOWN	0.351772	0.788955	-1.48037	-1.30729	-1.07811	-0.747918	-0.917292	-1.06351	-0.698304	-0.975002	-0.766665	1.1196	0.766143	0.654869	-0.730439	-1.0806	-0.649168	-1.01989	-0.651928	-0.970592	0.309301	-0.77548	-0.900716	-0.80668	0.256891	-0.79907	1.57596	1.17248	1.22656	1.57395	1.51441	0.947626	-0.703691	0.524464	1.09378	0.898485	-0.93716	0.725699	0.525867	-0.846585	-0.96631	-0.675341	0.729132	0.849381	0.360357	-0.802447	1.69306	1.90921	0.976251
WWTAAGGC_UNKNOWN	-1.00914	-1.06998	-0.999534	0.830422	-0.744962	1.45077	0.491311	-1.08857	-0.901259	0.687489	1.13007	0.538713	0.197688	-0.740916	1.03223	0.383411	1.03169	-1.03349	-0.823705	0.374315	0.384148	0.682816	-0.752603	0.849217	0.83054	-1.08426	-0.780959	0.763817	0.803737	0.347217	1.41126	0.494579	-0.947483	-1.10496	1.6368	2.09656	0.937472	0.490937	0.559686	-1.07941	1.24123	-1.08262	0.1794	0.982907	1.62677	-0.923514	1.27497	0.689308	0.646226
WYAAANNRNNNGCG_UNKNOWN	-1.09412	-0.963741	1.4722	0.506983	1.07148	0.780876	1.0526	-1.0321	-1.01068	0.536108	0.460307	0.755433	0.529833	-1.03335	0.597517	-1.13077	-1.00369	-0.99421	0.635728	0.788666	-1.05941	-0.846961	-0.816353	0.478823	-0.843485	-0.989015	1.1452	-0.761489	1.1853	0.490334	0.543563	1.24773	0.831023	0.744903	2.08682	2.0282	0.785346	2.07296	-1.00818	0.406361	-0.878323	-1.05154	-1.03596	-0.771771	0.891241	-1.01003	0.994583	0.459682	0.647428
YAATNANRNNNCAG_UNKNOWN	1.02358	1.15648	-0.575358	-0.8036	-0.655108	-0.696467	-0.609671	0.934214	-0.757587	-0.920071	-0.991977	-0.908454	-0.855216	-0.570435	-0.983008	0.895649	-0.583721	1.26679	-0.967063	-0.951188	1.32301	1.20055	-0.829386	-0.677552	1.47598	-0.692157	-0.750474	-0.661183	1.90277	-0.668094	0.743594	-0.709183	-1.02626	0.71563	1.73462	1.06326	-0.79669	-0.801748	1.7035	-0.571847	-0.724859	-0.645502	-0.713306	1.38748	-0.663136	0.964265	1.81071	0.895683	1.46633
YAATNRNNNYNATT_UNKNOWN	0.652209	-1.47116	0.408433	0.872848	0.348067	0.963861	0.60593	0.338315	0.551911	0.630327	0.97976	0.359909	0.938678	0.863478	0.948934	0.386614	1.02905	-1.29999	0.887709	0.41912	0.629192	0.825473	1.0842	0.416506	-0.897556	-1.46936	1.15111	0.48492	0.210047	-1.33087	0.781612	0.377633	0.315685	0.258259	1.46969	0.305007	0.802915	0.590532	-1.23248	0.675201	0.369685	0.252946	0.483596	0.577621	0.747813	-1.17487	-1.84126	0.792923	0.650195
YATTNATC_UNKNOWN	-0.777625	-1.02918	-0.943083	-0.911492	0.59734	0.636799	0.715254	-0.988616	-0.943085	0.414952	-0.820928	-0.872576	0.631897	0.757876	0.500515	0.33275	-0.727417	-0.893535	-0.838164	-0.966988	-0.937992	0.34551	-0.925216	0.308544	-0.811611	0.199056	0.871558	1.81147	1.4332	0.516695	1.61861	0.93573	-0.89736	-0.998089	1.85232	1.78562	1.38864	0.519409	1.29171	-0.846527	-0.906296	-0.946973	0.9715	0.978099	0.815117	-0.856332	1.75892	1.79473	0.301429
YCATTAA_UNKNOWN	-1.02627	-1.20839	0.460287	0.682371	-1.20117	-0.591861	0.523408	0.629336	-0.675926	-0.459381	-0.679434	-0.833575	-0.514208	0.613079	-0.458961	-0.381155	-0.878767	-0.778951	-1.08189	-1.30308	-0.86755	-0.376863	-1.44717	-0.971775	0.874496	-0.555724	1.1159	1.31135	1.55418	1.05447	1.49232	1.38075	0.617239	-0.610871	2.04643	2.00279	1.16083	0.677574	0.939886	0.801425	0.832437	-0.780077	-0.589203	1.64827	1.14693	0.588512	1.24295	0.767988	-0.622284
YGACNNYACAR_UNKNOWN	-0.512741	-0.752733	-0.632943	0.895817	-0.399348	1.1782	0.936199	-0.544029	-0.759513	0.926243	-0.806752	-0.411111	-1.37509	-1.04959	-0.569174	-0.856134	1.11783	0.949852	0.879278	-0.545735	-1.18518	1.12643	-1.6841	-0.756977	1.21365	1.17701	-0.861896	-0.168876	1.62188	1.05573	1.37158	1.37139	-0.827309	-0.551057	1.56128	1.27674	1.40725	1.29205	-0.191645	0.931311	-0.177992	-1.4356	-1.55657	1.35141	1.08958	-0.458455	1.36246	-0.838811	-0.86829
YGCANTGCR_UNKNOWN	-0.872668	-1.07232	-0.797524	0.422528	-0.916917	-0.716178	-0.822276	-1.07166	-1.10051	-0.917414	0.991567	-0.756981	-0.926361	1.15181	0.434514	-0.726248	-0.978106	-0.833983	-0.85992	-1.04722	-0.872893	-0.895962	-0.724663	-0.873805	-0.709392	1.1129	2.11989	1.89291	-0.763687	0.701533	1.41588	0.91555	1.31604	1.07523	-0.785301	1.13514	0.280957	2.20596	0.81519	-0.75453	-0.85511	1.22609	1.09777	-0.732659	0.176845	-1.20938	-0.822037	1.04126	0.877842
YGCGYRCGC_UNKNOWN	1.35162	1.35093	1.67721	0.726322	1.34552	-0.76613	-1.22439	0.841908	0.667986	0.992906	0.91227	-1.14108	-1.08063	1.50114	0.566519	0.836279	-0.669561	0.820379	1.15731	1.2501	-0.933112	0.729836	0.796239	-0.655895	-1.08643	-0.80557	-0.926714	-0.640701	0.799883	1.03094	-0.613442	-0.772784	-0.910298	1.02998	-0.902729	-0.944369	-0.817134	-0.617009	-1.06416	-1.34632	-1.04002	-1.0708	-1.71044	-0.674846	-0.719645	-0.731155	-1.06351	-0.642125	-0.944987
YGTCCTTGR_UNKNOWN	0.839196	-0.890188	-1.24314	-1.17436	1.31493	0.581816	-0.816389	-0.867077	-0.860807	-0.769117	0.68705	0.867397	-1.0901	-1.31073	-0.946887	-1.2847	0.689655	0.875769	0.630004	-0.850324	-0.864283	0.79746	-0.918069	0.941074	-0.763382	-0.858511	1.28494	1.62778	1.24097	1.07899	0.777982	0.391451	0.948812	-0.84228	1.75951	1.37869	0.646641	0.917699	1.26691	-1.01085	-1.11759	-0.989664	-0.878799	0.946239	0.73694	-1.25485	1.29698	-1.03528	-1.14498
YKACATTT_UNKNOWN	-1.25314	0.623947	-1.1852	0.216604	-1.25693	-1.1887	-1.08806	0.562108	1.19163	1.09798	-0.907213	0.827221	0.902012	1.09647	1.53953	1.38916	0.688587	1.16031	0.414166	0.263957	-1.17826	-0.978256	0.312481	-1.0052	-0.995832	-1.03272	0.696094	1.1406	-1.05015	-1.04824	0.48502	0.275722	1.16503	0.777927	0.425376	-0.950846	-1.24476	-1.06071	0.51666	0.534119	1.36043	1.50376	1.18383	-0.969914	-1.13419	-0.962306	-1.06255	0.291439	0.303628
YNGTTNNNATT_UNKNOWN	-1.22983	-1.65241	-0.962265	0.735011	-0.952716	0.745114	1.15241	-0.911076	-0.984473	0.536032	-0.719335	0.554961	0.711019	-0.910161	0.544288	0.693927	-1.11173	-1.32678	0.573534	-1.19067	-0.807097	0.44345	-0.773465	-0.79222	0.43346	-0.818078	1.10066	1.42452	1.12354	0.413027	1.28484	0.760749	0.799185	0.420055	1.56326	1.11085	1.12558	0.653537	1.13415	-0.953543	-0.825266	-1.26019	-0.701582	1.21232	1.11615	-1.36003	1.48334	1.26876	0.719213
YNTTTNNNANGCARM_UNKNOWN	-1.27887	0.619451	-1.20683	-0.895884	-0.842197	-0.317023	0.9247	-1.77332	-0.829632	-1.19732	0.764786	0.88348	0.955145	1.23051	1.01531	1.17987	-1.1467	-1.13302	-0.691775	0.593878	-0.877649	-0.589876	-0.336795	0.780714	-0.83877	-0.63442	1.32926	1.00228	1.03216	1.01749	0.974042	0.855762	-0.643889	0.807941	1.28718	0.95666	0.764021	1.03362	0.649067	0.778401	-0.913199	1.09442	1.00347	-1.016	0.860572	0.822831	0.961002	1.00878	1.40364
YRCCAKNNGNCGC_UNKNOWN	-0.682237	-0.856757	-0.873785	-0.935536	-0.887373	0.906527	0.792713	-0.717178	-0.900509	-0.835275	1.09493	-0.671167	0.577298	-0.599811	1.40025	-0.810757	0.495074	-1.06967	-0.951542	-0.746864	-0.756666	-0.758972	-1.16902	-0.881131	-0.802237	-1.24318	-0.739992	-0.818961	1.23214	1.20849	1.08903	1.37256	1.59056	0.755698	1.64269	1.22053	-0.783943	0.706258	-0.89815	-0.636499	-0.789396	-0.62603	-0.893965	1.09886	1.2829	-1.14818	0.8939	-0.736751	0.940143
YRTCANNRCGC_UNKNOWN	-0.909885	-0.88951	0.430262	1.39435	0.539098	-0.873416	-0.857293	1.07491	0.990007	0.654472	0.874005	0.385052	-0.884455	-0.892136	-0.806821	-0.921108	1.30776	1.23573	-0.814494	0.462803	-0.960393	-0.739347	-0.83616	2.16492	1.11146	-0.875732	-1.03703	0.861367	-0.881447	0.859157	-0.985043	-0.934972	-0.840164	1.28404	-0.866908	-0.905406	-0.996211	-0.944189	-1.05504	0.73815	-1.00442	-0.969135	-0.797871	-0.758954	-0.840709	1.57816	1.29072	1.77437	0.598952
YTAAYNGCT_UNKNOWN	0.967922	-0.901013	-0.966779	1.44807	-1.08926	-1.17154	0.428533	0.370837	-1.50528	0.925006	0.449518	0.732412	1.13482	1.26034	0.612814	-0.972846	0.70748	-0.857226	-1.03987	-1.05032	-1.21195	-1.18821	-1.04761	-1.2879	0.582656	0.818701	1.17329	1.38893	-1.0202	-1.03461	1.32857	0.325314	0.604178	0.635114	0.858057	0.57899	-1.19393	-1.35109	0.635883	-0.945756	-0.96219	0.49148	0.441825	-1.03989	-1.47083	0.214545	-1.01985	1.51469	1.55915
YTCCCRNNAGGY_UNKNOWN	-0.698391	0.837565	1.546	1.34904	1.04118	1.09073	0.811319	-0.351127	0.854483	-0.637946	1.39555	-1.41838	-0.596791	1.06796	0.973864	-1.14241	0.781119	1.05544	1.29981	-0.815878	-0.590587	0.654295	-0.819775	-0.546683	-0.993795	-1.2261	-0.55812	-1.30015	-0.708064	-0.679039	0.868658	1.23669	-0.689611	-1.17965	-0.567039	-0.489174	0.730062	-0.456394	-0.786578	1.03721	-1.02037	-1.02961	-1.56407	1.12105	-0.851243	-0.729678	1.36305	0.9381	-1.36904
YTTCCNNNGGAMR_UNKNOWN	-1.12554	-0.677928	-0.39647	-0.648218	-0.795759	1.16775	-1.33702	-1.19786	1.18103	1.04006	0.673314	-1.24814	-0.722882	0.769038	0.711165	-0.882425	-0.83556	-0.589005	0.834531	-0.338632	0.894604	0.736325	-0.925796	-1.26628	-0.722296	-1.34782	-0.648389	0.796715	0.701894	-0.831071	1.60868	0.705963	1.04601	1.19189	1.49501	1.83183	1.51054	0.959917	1.2294	-0.974027	0.927482	-0.951806	-1.07173	0.994122	-0.957742	0.808767	1.04847	0.653695	-1.18004
YWATTWNNRGCT_UNKNOWN	-1.00637	-0.666333	-0.912273	0.718932	-1.17758	-0.831034	0.848061	-0.961614	-0.889325	-0.940797	-0.673197	-0.820643	0.932008	-1.20389	2.03812	0.685757	-0.805226	0.970881	-1.58783	-1.12979	-0.882282	0.492204	-0.981745	0.477392	0.846663	0.595584	0.838986	1.02261	0.782587	0.770284	0.943274	0.748232	1.57333	1.07147	1.54973	0.871985	0.544291	0.797689	0.788101	-1.03476	-1.31858	0.656641	0.616854	0.491518	-1.49535	-1.39096	-0.861884	0.559091	0.549584
YYCATTCAWW_UNKNOWN	1.4019	1.60929	1.06743	0.291296	-1.17761	-1.15093	-1.42768	0.550894	0.877435	0.456124	0.922403	-1.41592	0.858577	0.242699	1.5574	-1.19927	0.817759	1.0316	1.23018	0.332733	0.812337	0.566373	0.688523	0.737996	-1.14383	-0.952494	-1.40596	0.768714	0.362159	0.442468	0.773351	0.373209	1.27722	0.512705	0.353985	-1.33748	-1.0135	-0.996219	-1.31	-1.15016	0.337433	-1.04909	-1.31824	0.279411	-1.34212	-1.27356	0.785773	0.331259	-1.13019
RACCACAR_AML_Q6	-0.710992	0.864622	-0.561976	-0.770006	-0.933397	-0.788847	-0.86564	0.718893	0.625507	-0.589488	0.755407	-0.62185	2.94547	2.37575	2.08399	1.18112	-0.795126	1.00885	-0.474432	-0.593414	-0.456653	-0.699562	-0.374914	-0.534124	-0.536076	-0.85742	0.655571	0.756647	-0.633469	0.689322	0.858901	-0.728763	0.758575	-0.953518	-0.550769	1.02416	-0.851308	-0.556304	-1.0415	-0.350403	0.824273	1.4873	1.31539	0.945497	-1.10926	-1.19235	-0.890821	-0.524912	-0.719688
TGANTCA_AP1_C	-0.856285	-1.2405	-1.20843	-1.01403	0.171382	1.14475	1.26684	-1.18446	-0.127173	0.453959	0.766552	0.00726685	-0.856212	0.308668	-1.12675	-1.31143	0.329082	-0.889186	0.239582	-0.918533	-0.0719703	1.0305	0.941017	1.21348	-0.950351	-1.10682	0.726017	1.09513	1.52852	1.40993	0.83902	1.12745	-1.04617	0.204291	1.64434	1.63655	0.833618	1.3641	0.771385	-0.121127	0.62446	-0.963472	-0.861037	0.758687	1.72985	-1.1802	1.21839	0.79754	-0.924684
CAGCTG_AP4_Q5	-1.02118	-0.9576	-0.996567	-0.628401	0.415135	0.927407	0.777642	-1.21962	-0.972891	0.467746	0.253408	0.288477	0.68561	0.463996	-0.811809	-1.1138	0.573434	-0.704208	0.482467	-1.01955	-0.731073	0.259043	-0.876909	-0.831639	-1.01062	-0.658896	1.44087	1.10819	1.7131	1.24509	1.70214	1.44236	-0.91745	-0.700433	1.65635	1.58979	1.54597	1.45701	0.527512	-0.681849	0.62776	-1.20771	0.700523	1.03368	1.35934	-0.963663	1.45001	0.822331	-0.933745
CAGGTA_AREB6_01	-0.79207	-0.996427	-1.03021	-1.15235	0.631607	1.04474	1.12649	-0.712579	-0.742931	0.829289	0.621816	0.374306	-1.03226	-0.664042	-0.724808	-1.08652	-0.542296	-0.971301	-0.692958	0.748413	-0.831609	0.676568	-0.978757	-1.23018	-0.755445	-0.808629	0.510146	1.1155	1.81886	1.46795	1.06245	1.34233	-0.493536	0.229268	1.45405	1.49553	1.4501	1.49915	1.42043	0.74269	-1.08164	-1.11873	-0.572402	1.25679	1.00008	-0.97948	1.45297	0.738612	0.661856
TGACGTCA_ATF3_Q6	0.982659	1.02863	1.17687	0.464819	0.680688	0.375047	-0.977358	0.400981	0.658254	1.15012	1.08016	-1.38407	-1.20678	-1.07216	0.575053	0.439771	0.955973	0.610343	1.19867	0.614404	0.986988	1.08763	0.588456	1.15272	-0.914244	0.764015	-1.08096	-0.910264	-1.37317	-1.32161	0.423343	-0.920531	1.02441	1.14984	0.816909	-1.43359	-0.981896	-0.64713	-1.60144	-1.38286	0.994363	-1.28397	-1.27194	-1.02424	-0.835681	0.848371	0.31446	-1.25392	0.706049
TGAYRTCA_ATF3_Q6	-1.33527	0.845178	-0.902869	0.901948	-0.879329	-0.872365	0.769198	-1.29877	-0.804393	0.447759	-0.701036	-0.880472	1.84851	0.680122	1.23135	-0.968734	-0.851552	-1.20568	0.471583	-1.19138	0.348074	0.832499	-0.826447	0.716587	0.319337	-0.939561	-1.12391	1.24041	0.938439	1.21751	1.00462	1.11277	1.26705	0.722342	0.859968	0.865444	0.845051	0.768436	-0.82016	-0.997813	1.66104	-1.00862	0.625589	-0.820991	1.08979	-1.03332	0.527159	-0.95392	-0.553266
TTGCWCAAY_CEBPB_02	0.882442	0.421771	-1.08293	0.735524	-1.0737	-1.17658	-1.24347	-1.2727	0.235872	-1.16476	0.934796	0.624742	-0.0846535	0.657349	0.520593	0.631243	0.706431	-1.12609	0.804639	-1.15698	-1.52209	-1.33076	-0.981814	-1.17662	-1.40749	1.77297	1.62755	-1.01059	0.237676	-1.09705	-1.19148	-1.11443	0.9905	1.26123	0.321427	0.528652	-1.12737	1.28391	0.52511	1.09636	0.418185	0.132599	0.733511	-1.21989	0.730491	-0.995308	-1.20243	-1.03202	0.61206
TAATTA_CHX10_01	-0.599631	-0.834431	-1.59856	-0.49156	-0.997509	0.960516	1.29905	-1.03063	-0.571105	-1.2005	-0.511395	0.957786	0.867847	1.50964	0.595754	1.09392	-0.526549	-1.35053	-1.33201	-1.43558	-0.775912	-0.624187	-0.791229	-0.68603	-0.560196	0.793693	1.6697	1.27159	0.973886	1.25562	0.859441	1.39689	0.644109	1.07574	0.601785	0.668692	-0.616158	0.762902	1.0438	-0.701046	-0.836629	0.937306	1.25384	-0.644801	0.543258	-1.03647	0.972121	1.50402	0.846747
CAGGTG_E12_Q6	0.191955	-0.746519	-0.780648	-0.812839	0.0345696	1.3133	1.0949	-0.887472	0.0929636	0.646339	0.2228	-0.716436	-0.728449	-0.758317	-0.905275	-0.937099	-0.694796	-0.744924	0.344683	0.071603	-0.823193	-0.177974	-0.735894	-0.664808	-0.689168	-0.848445	0.594205	0.380357	2.16936	0.967294	0.777697	2.03963	-0.905911	-0.788849	2.23496	2.14141	1.70205	1.43491	0.288163	-0.731176	-0.778136	-0.954962	-0.737713	1.39431	1.56913	-0.798217	1.69206	0.351335	-0.806503
SGCGSSAAA_E2F1DP2_01	1.50764	1.55123	1.59705	0.688269	0.803633	-0.489686	-1.14342	1.33789	0.759197	1.00902	0.411875	-1.45224	-0.93496	-1.00592	0.490552	0.671716	1.16122	1.3611	1.05571	0.422676	1.17635	1.22425	0.664004	0.625606	-1.01	0.390204	-1.12056	-0.86053	-0.888578	-1.01592	0.337431	-1.13827	0.437639	0.0618208	-0.749402	-1.08933	-0.913457	-0.898715	-1.20799	-1.02122	1.0242	0.889674	-1.08973	0.249302	-0.702208	0.261598	-1.21538	-1.64946	-1.22593
TTAYRTAA_E4BP4_01	-0.6491	-0.725318	-1.09069	-0.663363	-1.12846	-0.583312	0.319643	-1.00186	-0.913268	-0.689609	-0.625823	0.884107	1.88379	1.2842	1.98738	1.44724	0.77536	-0.887532	-0.832265	-0.96872	-0.788496	-0.843876	-0.657801	-0.69783	0.513427	-0.71937	1.19778	1.68464	1.42989	0.836087	1.38989	0.542394	1.99566	1.67377	0.825811	-0.71747	0.41559	-0.780174	-0.741128	0.974456	0.815308	1.24936	1.22541	-0.676723	-0.698291	-0.847489	-0.620595	1.07014	0.953062
GTGACGY_E4F1_Q6	1.35065	1.42247	1.06057	1.3495	0.264213	-0.791366	-0.885466	0.620042	-0.889047	-0.885646	0.22305	-0.983205	1.8724	-1.09322	1.79254	0.6517	0.479671	0.690039	1.16983	-0.922875	-0.812734	0.174727	0.454182	-0.77552	0.0731229	-0.934313	-1.16008	-0.856239	-0.913792	-0.842781	0.699337	-0.920174	2.45341	0.50894	-0.803047	-0.984883	-0.854295	-0.742099	-1.16141	-0.967912	1.10196	-0.99072	-1.16793	0.0783466	-1.05674	0.659647	-0.757887	-0.850088	0.443488
SCGGAAGY_ELK1_02	-0.562812	1.43534	2.69402	1.89986	1.32198	-0.620259	-0.713591	1.49778	-0.640956	0.93053	-0.519481	-0.776178	-0.755649	-0.903345	0.580503	0.981297	-0.568586	0.747736	1.22898	-0.591905	1.2242	0.784542	1.23825	-0.553289	-0.707396	-0.569398	-0.911805	-0.691086	-0.841998	-0.64696	-0.511197	-0.714474	1.50769	-0.564195	-0.885551	-0.922447	-0.654538	-0.629802	-0.88372	-0.630193	1.42848	-0.756773	-0.998003	-0.505841	-0.836465	0.515087	-0.815578	-0.674334	-0.709192
TGACCTY_ERR1_Q2	0.536014	0.8788	1.63954	1.18553	1.28956	1.80853	0.669256	-0.960715	1.41066	0.012372	1.55348	-1.43089	-1.19335	-1.2802	0.0362686	0.862227	1.2978	1.39194	0.379469	1.01362	-0.891801	-0.986247	0.295045	0.154738	-1.0223	0.285489	0.123398	-1.00185	-0.937673	-0.919331	0.764407	1.10347	-1.05101	0.417522	-0.929037	0.0795055	-1.06046	-0.924832	-1.16676	-0.999085	-1.05086	-1.05679	-1.02034	-0.868101	0.465791	1.20378	-0.0495336	-0.839399	-0.988126
RYTTCCTG_ETS2_B	-1.01582	-0.907738	-1.13006	-0.738181	-1.02297	-0.76761	0.886497	-1.07965	0.176792	-0.743983	0.4246	0.877439	1.79875	1.94445	0.387367	-0.854923	-1.0381	-1.14852	-0.672047	-0.852288	0.101201	0.152244	-0.683305	0.0933105	-0.820999	-0.713194	0.577382	1.20456	1.70342	1.47624	0.897118	0.883846	-0.962898	-0.847188	1.4401	1.52327	1.17577	1.33667	0.644438	0.443128	0.328012	-0.031744	0.929897	0.976271	0.558326	-0.914825	1.75281	1.23824	0.166254
TTGTTT_FOXO4_01	-0.747874	-0.774999	-0.996064	0.545435	-0.951411	-0.757548	0.499089	-0.875394	-0.856852	-0.923478	-0.843592	1.36104	1.62622	0.838309	1.75635	0.76923	-0.7841	-0.86434	-0.924164	-0.947948	-0.774202	-0.794104	-0.848495	-0.916947	0.189426	-0.737787	1.52595	2.05667	1.23007	1.14808	1.09908	2.29604	1.21784	0.435969	0.526754	-0.716056	0.196951	-0.702559	1.21827	0.230725	-0.767955	0.148245	1.45152	-0.732666	-0.741149	-0.833824	0.845279	2.04031	0.767063
RTAAACA_FREAC2_01	-0.841347	0.40898	-1.07129	0.293913	-1.07948	-0.892905	-0.831349	-1.00518	-0.918479	-0.918292	-0.894196	1.54768	1.41878	0.358091	1.98773	0.177367	-0.866317	-0.980127	-0.8145	-0.974134	-0.805863	-0.8986	-0.918549	-0.935721	-0.815552	-0.844255	1.1036	1.73555	1.36134	1.18309	1.58444	0.679281	1.55073	0.195279	1.84234	0.83721	1.62227	0.900585	1.14155	-0.873511	0.777606	-0.842239	0.243615	0.892657	0.411357	-0.910268	0.805874	1.22315	0.146502
MGGAAGTG_GABP_B	-0.49612	-0.662223	1.91214	1.60654	1.54219	-0.601325	-0.765009	0.899864	0.595541	0.667728	0.618819	-0.951549	-0.760308	0.885024	-0.799867	1.05016	-0.704139	1.08347	1.45247	1.10196	1.3088	1.66975	1.38164	0.914682	-0.843057	-0.532961	-1.362	0.813762	-0.822798	-0.650548	-0.642001	-0.858661	-0.744854	-0.774082	-0.945312	-0.888712	-0.792211	-0.623369	-1.18678	0.912135	0.96929	1.18356	-0.961604	-0.733931	-0.964481	-0.72602	-0.872287	-0.857379	-0.871987
GATAAGR_GATA_C	-0.798521	-0.840049	-0.941628	0.727689	-0.702351	-0.963655	1.16782	-0.907559	0.602808	-0.903597	-1.01213	1.0294	1.39287	-0.688437	0.698673	-0.66295	0.451644	-0.996589	-1.10829	-0.88027	-0.950202	-0.797393	-1.32201	-0.90802	1.37306	-0.805604	0.657314	-0.538592	1.32289	-0.584264	0.975077	1.05901	0.666431	0.664801	1.79138	2.50233	1.24337	-0.837576	0.84607	-0.514515	-0.518028	-0.868057	0.962779	0.566539	1.27585	0.946247	1.05581	0.221695	-0.731341
TGATTTRY_GFI1_01	-0.635069	-1.19069	-0.964518	-0.767621	-0.971882	-0.976099	-0.838385	-1.06712	-0.855502	-0.713173	-0.982015	0.761951	1.43517	1.3803	-0.901415	-1.06539	-0.691509	-0.7529	-0.685881	-0.995801	0.668593	1.06537	-0.658367	0.400828	-0.551428	0.972341	1.79482	0.775071	1.09455	-0.759653	1.15869	-0.72912	1.00202	-0.643639	2.0493	1.44839	1.08887	1.20824	1.1819	-0.631003	0.825378	-0.854788	0.846304	1.05858	0.889903	-0.882132	1.27472	0.833909	1.0474
AAAYWAACM_HFH4_01	-0.776313	0.933686	-1.19597	-0.794999	-0.901912	0.0143683	0.517281	-1.2228	0.349025	-1.01333	0.586876	0.676761	1.80973	1.03454	1.1954	1.12762	0.298086	-1.1225	0.103283	-1.01327	-1.12777	-1.12933	-0.987795	-1.11625	-1.2597	-1.08808	1.38149	1.65699	0.828024	1.39333	1.4476	0.612219	1.07109	0.538632	0.723694	0.464875	0.63923	-0.913817	0.68294	0.155567	-1.0519	0.455482	1.02831	-0.740697	0.570308	-1.24871	0.923549	2.04926	0.800364
RGTTAMWNATT_HNF1_01	1.39383	1.24161	0.996679	-0.754267	0.926361	0.879531	-1.09023	1.0768	0.773324	0.787746	1.16333	-1.55194	-1.60704	-0.666579	1.11498	0.83288	0.873226	1.04924	0.691316	0.741621	-0.875795	-1.03665	-0.565508	-1.32043	0.721848	0.830409	-0.722067	-0.981169	-0.973052	-0.758494	-0.673407	-0.702404	1.06383	0.665531	0.601672	0.628128	-0.698193	-0.758637	-1.93351	-1.63512	0.556693	-0.798293	-1.30581	0.641813	-0.654044	-1.67681	0.600191	0.890957	-0.850021
TGTTTGY_HNF3_Q6	-0.81876	0.777171	-0.840213	-0.864813	-0.75143	0.413694	0.922135	0.34823	-0.741116	-0.777772	-0.801376	-0.775633	0.542534	-0.71232	0.511046	0.455303	-0.902248	-0.922713	-0.826112	-0.921691	-0.892131	-0.773594	-0.922136	0.456059	-0.82429	-0.759011	1.13415	1.3073	1.93948	2.13136	1.1898	2.19405	1.20438	0.271775	1.59346	1.65389	0.709444	0.483376	0.312107	-0.805396	-0.921463	-1.09479	-0.830338	1.0712	0.402845	-0.926144	1.70904	1.7042	0.228332
TTCNRGNNNNTTC_HSF_Q6	1.69986	1.64372	1.46793	-0.937342	-0.0373687	0.521001	-1.38387	0.541811	-1.0417	-1.16921	0.904238	0.543978	0.395043	-1.22518	-1.00642	-0.956608	0.379912	0.905154	0.377561	-1.17405	0.844604	0.587224	1.34965	0.587553	-0.986422	-1.26359	-1.25075	0.49064	0.592319	0.733463	1.57074	0.846862	0.393076	-0.0825745	1.1729	-1.07035	0.115587	1.20294	-1.10524	-1.00926	-1.42412	-1.10873	-1.19027	1.44926	0.869482	-1.08611	0.39911	0.751009	-1.08278
RGAANNTTC_HSF1_01	0.711649	0.987379	-0.769785	-0.707795	1.08027	0.788276	-0.985204	-1.05903	-1.04631	-1.01466	-0.882386	1.36051	1.73222	-0.652083	1.41715	-0.995984	-0.514421	-0.588219	-0.718813	-0.96803	-0.677455	-0.964468	0.724719	0.876409	0.559173	-0.820552	-0.950638	0.764472	1.01404	0.618003	1.83194	-0.696617	1.28181	0.815334	1.4088	0.87748	0.623231	1.33252	-0.938393	-1.00285	-0.895712	-1.14022	-0.613299	1.52247	1.75473	-0.993438	0.785837	0.822286	0.61089
STTTCRNTTT_IRF_Q6	-0.724174	0.861038	-0.938089	-1.01678	-0.910922	-0.787391	0.277126	-0.805315	0.597645	-0.737404	1.1528	1.1229	2.33014	2.21009	-0.662785	-0.904152	-0.63855	0.689978	-0.666399	-0.836371	0.685699	0.771461	-0.724198	-0.785641	-0.966879	-0.757795	0.774338	0.621361	1.22452	0.763931	-0.721427	-0.683134	-1.22393	-0.786069	1.49366	1.13372	1.79102	1.72285	-0.744566	-0.798754	-0.732701	0.804544	1.5588	0.803046	0.605481	-0.81065	0.751417	0.789255	0.700541
CTTTGA_LEF1_Q2	0.56209	-0.46331	-1.02323	-0.766362	-1.57868	0.489137	0.681806	-1.07969	-0.698946	-0.884635	0.633353	-1.00311	-0.626859	1.12886	1.07003	0.845475	0.534103	-0.787155	-1.22742	-1.22233	-1.21308	-0.727259	-1.01752	-1.25477	0.696831	1.24962	1.24709	1.92347	1.15123	1.02672	1.91721	1.83856	0.766258	1.28428	1.53974	0.958817	0.913594	-0.650816	-0.53816	-0.736219	-0.859865	-0.569727	0.784953	0.931715	0.642593	-0.659822	-0.812577	1.01379	-0.763763
CTTTGT_LEF1_Q2	0.780891	0.780021	0.320982	0.509393	0.493902	0.199371	-1.00593	-1.04604	-1.05952	-1.01172	0.434115	-1.11045	0.247784	0.304729	1.92566	0.139486	-1.09201	0.884523	0.378957	-1.09295	0.289824	0.411201	0.48723	-0.980294	-1.02848	-1.06025	-1.08356	1.59987	0.838393	0.630373	1.92564	1.36699	1.39129	1.52445	1.12572	0.399732	1.35032	1.39155	-1.06135	-1.01831	-1.11097	-1.18142	-1.10578	1.4347	-1.02631	-0.9989	0.799132	0.808033	-1.02196
YTAATTAA_LHX3_01	-1.05356	-1.06921	-1.08542	0.760382	-0.913145	1.23482	1.01507	-1.15635	0.69695	0.950877	0.917247	0.757395	0.549693	1.08965	-0.59081	0.70612	-0.613389	-1.45063	-0.848365	-1.2612	-0.637979	-0.800192	-0.96956	-0.951268	0.490627	1.02111	0.931024	1.26305	1.34924	1.21437	1.08666	0.805382	-0.821523	-0.797447	0.787753	0.876732	0.759521	0.674618	1.13885	-0.765512	-0.881876	-0.830582	0.976207	-0.919897	0.774936	0.494192	0.623498	1.5326	0.476037
GGGAGGRR_MAZ_Q6	-0.716287	-0.72382	-0.710188	-0.72892	0.552011	0.961839	0.144246	-0.815834	-0.73953	1.0151	0.756979	-0.743892	-0.749961	-0.731102	-0.831866	-0.912015	0.0620032	-0.140903	0.708547	-0.708459	-0.740838	0.123258	0.00324288	-0.169858	-0.710114	-0.838043	0.543196	1.44481	2.21514	1.31667	0.938106	1.04596	-0.81695	-0.726578	2.54714	2.25253	1.78715	2.07492	0.17158	-0.716123	-0.795555	-1.03409	-0.870945	0.635034	0.898981	-0.728545	1.83037	0.799642	-0.744931
YTATTTTNR_MEF2_02	-0.794716	-0.866043	-1.14884	0.395278	-1.2494	-0.622827	-0.712126	-1.14805	-0.730294	0.909718	-0.596795	1.35819	2.05015	1.1414	1.59638	1.21165	0.58352	-0.800501	-0.787944	-1.17069	-0.683167	-0.710669	-0.669201	-0.96012	0.41786	-0.889571	1.05703	2.14734	0.626505	0.32221	1.44464	-0.601316	1.48395	0.428001	1.0254	0.537653	1.13752	0.569586	2.12939	0.505389	-0.639277	-0.781115	1.04321	-0.624488	0.883125	0.783084	-0.575961	1.01337	0.448637
TGACAGNY_MEIS1_01	-0.77506	-0.80611	-0.818071	-0.743599	-0.781518	-0.724919	0.339316	-0.83529	-0.816939	0.811449	-0.809273	-0.758785	1.3786	-0.778429	-0.689893	-0.717529	-0.773716	-0.673016	-0.653778	-0.818841	1.31303	1.83748	-0.698653	-0.707184	-0.777371	-0.750739	1.50115	1.16451	0.972406	-0.657206	1.35271	1.78564	0.906396	-0.690381	1.91971	1.46668	1.27483	1.30322	1.89753	0.415862	1.27426	-0.856469	-0.731911	1.47654	1.52221	0.424485	1.11655	-0.713407	-0.716928
RYTGCNNRGNAAC_MIF1_01	-0.700374	-0.982268	1.2443	0.825865	1.12226	0.747913	0.93673	1.09913	-0.89296	-1.03479	-0.640428	1.11968	-1.1555	-1.1729	-0.804791	-0.813205	-0.569826	-0.865038	1.02849	0.822384	-0.982782	1.11096	0.958088	-0.80441	-0.501095	-0.674343	-1.1692	-1.50424	0.854068	-0.944375	-1.15997	-1.91781	-1.33329	-0.870414	-0.803433	-0.381437	-0.75353	-0.239979	-0.714258	1.04831	0.926304	1.27878	0.840227	-0.893686	1.19366	1.39319	-0.819329	-0.715195	0.815354
CACGTG_MYC_Q2	1.19261	1.16989	1.86444	0.60138	0.984181	0.329694	-1.08548	1.7125	0.522743	1.04129	0.87648	-1.56348	-1.05656	-1.33734	1.36785	0.824728	0.765454	0.848744	1.37855	-0.980013	-0.0351813	0.663299	0.135434	0.602772	-1.24496	0.551108	-1.35623	-0.834233	-0.964115	0.295236	0.964339	-0.903081	1.43453	0.553404	-0.771371	-1.09552	0.369976	-0.860568	-1.2573	-1.09692	0.912026	-1.0799	-1.62432	0.74108	-0.993323	0.357361	-1.01697	-1.02753	-0.96916
GCANCTGNY_MYOD_Q6	-1.2619	-1.15296	-1.09681	-0.712148	-0.881384	0.291098	0.988363	-1.38006	-0.570264	-0.669176	-0.862034	0.856836	0.440559	-0.667597	-0.710751	-1.03372	-0.781473	-0.981367	0.254675	-0.71051	-0.723112	0.309448	-0.96152	-0.64538	-0.582133	-0.777169	1.22911	0.800034	1.7666	1.15371	1.03531	1.02692	-0.895054	0.318923	2.21572	2.0041	1.39374	0.865936	0.920148	0.39771	1.11851	-0.990948	0.612961	1.11578	1.76674	-1.14497	1.43311	0.755046	0.0537874
TGCCAAR_NF1_Q6	-0.926181	-0.826636	-1.09706	-0.847747	-0.879873	-0.76932	0.305004	-1.07376	-0.893377	-0.79576	-0.658811	1.36674	0.504504	0.275528	0.708799	0.754423	-0.757723	-0.965399	-0.65995	-0.809505	-0.958766	-0.723776	-0.752736	1.0257	-0.673705	-0.722879	0.783297	1.23513	1.80615	1.20254	1.90903	1.03817	-0.685591	0.236288	2.08923	1.60449	0.410921	0.696186	0.382744	0.61731	-0.855578	-0.910518	0.78087	0.290757	1.79889	-0.688584	1.58095	2.26075	0.337608
TGGAAA_NFAT_Q4_01	-0.871293	-0.22151	-0.972863	0.417247	-0.92502	0.722426	0.29099	-0.957875	0.357317	-0.895864	-0.858817	0.375117	2.62708	1.91382	1.7152	1.37367	-0.853785	-0.902257	-0.925929	-0.912791	-0.897947	-0.876359	-0.88711	0.667633	-0.865441	-0.878218	1.12109	1.21774	0.893678	-0.9068	1.95217	1.36281	0.490312	0.530272	1.28809	0.575654	-0.0872666	-0.900511	-0.879189	-0.896556	0.789067	0.582483	1.27403	-0.846476	1.19383	-0.874384	0.4199	1.02837	0.779612
TGASTMAGC_NFE2_01	0.228576	-0.954795	1.21437	-0.990952	1.18492	1.26059	0.323678	0.845147	1.2194	0.697841	0.895375	-1.27894	-1.37449	-1.55757	-1.01524	-1.22514	0.41504	0.646813	1.19116	0.303472	0.656516	1.2029	1.0048	1.48646	-1.23454	1.10603	-1.2549	-1.37674	0.0461522	0.443833	1.26562	0.272795	0.57546	0.544469	-1.0596	0.0666521	1.19401	0.417883	0.666877	-1.24961	0.18481	-0.0203316	-1.43356	0.842519	1.60363	-1.15637	0.964874	-1.11677	-1.14178
GGGNNTTTCC_NFKB_Q6_01	0.524539	-0.737442	-0.947554	0.807837	-0.94781	0.44174	0.725266	-1.2618	0.874708	0.39921	0.516882	0.607026	2.07302	1.69288	-0.858581	-1.32569	-0.690351	-0.454572	0.566508	0.556222	0.607911	0.454754	0.315066	0.509095	-1.1549	1.1039	-0.613765	0.60615	1.20522	0.804313	0.683848	0.903488	-1.07725	-1.53162	1.22657	0.869286	1.04801	1.42549	0.590789	-1.2868	0.718807	1.07677	1.187	1.00964	0.7559	-1.16266	0.498524	-0.742712	-1.26508
GATTGGY_NFY_Q6_01	0.708053	0.548879	0.456169	-0.836292	0.354936	-0.987937	-0.998338	2.28719	-1.06511	0.520296	0.433449	-0.967085	-1.1433	-1.49855	1.216	-0.940378	1.28871	-0.787347	1.1268	0.960974	0.532329	0.488136	0.986772	0.911791	-0.859114	-1.17832	-1.24103	-1.15107	-0.980778	-0.965089	-1.24259	-1.13419	0.471488	0.751126	-0.835738	-0.818386	-1.02339	-1.09472	-0.980402	1.02143	0.939462	0.547928	-1.07333	-1.07486	-0.837314	0.997816	0.356197	-0.817932	0.808027
RCGCANGCGY_NRF1_Q6	0.727882	0.979154	1.3991	1.31867	0.688308	-0.47427	-1.19013	1.16858	0.672991	0.647537	0.90703	-1.27098	-0.546978	-1.39378	0.960625	0.892059	0.487937	0.880235	0.837604	0.609105	0.839806	0.551742	1.13708	0.482941	-0.639753	0.665661	-1.34871	-0.670758	-1.7019	-1.01651	-0.741529	-1.2856	1.05398	0.727344	-1.59086	-1.86454	-1.25015	-0.797276	-1.05445	-0.518719	0.54972	-0.493437	-1.18767	-0.993366	-1.06845	0.601698	-1.54147	-1.16511	-0.591784
YATGNWAAT_OCT_C	-0.973069	0.299388	-1.20514	-0.963902	-0.987037	0.811831	0.490833	-1.10229	0.167033	-0.976836	-0.782533	0.572795	1.46095	1.09703	0.312008	-0.96374	0.107068	-0.816232	-1.37283	-0.863083	0.42902	-0.805342	0.693055	0.619296	-0.680963	-0.7759	0.476668	0.911481	1.7618	0.986368	0.808406	1.06222	0.347952	0.915274	1.90264	1.63401	1.3387	0.659294	1.41647	-0.821336	-0.701518	-0.985283	0.515812	0.357329	-0.83478	-0.808418	1.89761	2.35891	0.788235
CCCNNGGGAR_OLF1_01	1.08641	1.21859	0.662484	-0.664005	0.667541	0.752173	0.76737	-1.27208	-0.891604	-1.13821	0.789374	-0.796183	0.496013	-0.639387	-1.56095	-1.04703	-0.662003	-0.863415	0.599666	0.803877	-0.799733	-0.582174	-0.688247	-0.535128	-0.535927	-0.526028	0.679447	-0.608388	1.12493	1.27624	0.782088	1.73862	-0.854631	-0.759963	1.36249	1.47042	1.53018	1.28571	-0.5381	-0.943408	-1.03951	-0.989955	-0.763242	0.693187	1.68492	-0.88844	1.29558	0.979016	-0.497184
CGTSACG_PAX3_B	0.315854	0.423897	0.399755	1.11931	0.222785	-0.97419	-0.920802	0.741596	0.527577	-1.00285	0.879451	0.0191942	2.58567	0.126121	2.10022	1.04361	1.06382	1.40774	-0.909117	-0.914025	-0.913553	0.462348	0.148063	-0.906569	0.844648	-0.970239	-0.113213	-0.982821	-0.943532	-0.999879	-1.03332	-0.954969	2.53448	0.983752	-0.196237	-1.00743	-0.975881	-0.973142	-0.942622	-0.908584	0.671759	-0.912611	0.454969	-0.940648	-0.967951	-0.937246	-0.938819	-0.971419	0.372657
GGGTGGRR_PAX4_03	0.0593328	-0.782058	-0.688234	-0.699071	0.676875	0.832405	0.813573	-0.808503	-0.671287	0.620013	0.566336	-0.755801	-0.809816	-0.698836	-0.693708	-0.776055	0.171803	-0.698595	0.624602	-0.669922	-0.80392	0.137468	0.283932	-0.718211	-0.800702	-0.781769	0.5751	1.19478	2.03279	1.80593	1.1142	1.12825	-0.827797	-0.788988	1.80955	1.90566	2.07699	1.77765	1.05353	-0.682296	-0.770508	-0.928608	-0.845381	1.1978	0.8849	-0.896624	1.50134	1.0464	-0.749709
GGATTA_PITX2_Q2	-0.682091	-1.07318	-1.04571	-0.875114	-1.11391	0.47065	0.772907	-1.42702	-1.42197	-0.762358	-0.853874	0.536319	0.61489	0.692549	-0.801364	-1.10968	0.817406	-1.12073	-0.978553	-1.02115	-0.810802	-0.802798	-1.11584	-0.697184	0.634457	0.535999	0.891841	0.624551	1.71249	0.933732	1.77291	1.88392	0.87708	0.431875	1.55319	1.53404	1.17704	1.23212	-0.886662	0.44548	0.43105	-0.70474	0.41526	1.36	1.35314	-0.552993	1.05757	0.509716	0.718828
RGAGGAARY_PU1_Q6	-0.895223	-0.885763	-0.857825	0.402114	-0.866895	-0.883144	0.626963	-0.869971	0.260012	-0.850984	0.710274	1.07454	0.161763	1.65785	-1.00577	-1.0146	0.467634	-0.883534	0.15845	-0.891302	-0.896173	0.891163	0.259227	-1.00586	-1.14278	-0.940053	-0.997733	0.131175	2.16934	1.38762	0.138387	0.665566	-1.0012	-0.925616	2.13495	1.74111	1.42169	0.528873	0.864374	-1.03994	1.33805	-0.986926	0.223699	1.14581	1.65007	-0.935765	0.56924	-0.00969368	-0.889066
CTAWWWATA_RSRFC4_Q2	-0.7201	-0.945279	-1.00693	1.76232	-0.800072	0.447768	1.13098	-1.03064	-0.635352	0.518169	-0.603171	-0.644514	0.849337	0.9552	1.11072	-0.873199	-0.567754	-0.70635	-0.894924	-1.0495	-0.71336	1.22436	-0.909286	0.483984	0.427607	-0.968296	0.963966	0.906889	1.14267	0.667584	1.40226	1.68159	0.882811	-0.755063	1.43287	1.64946	0.874225	0.564733	0.856077	-0.799725	1.25535	-0.966651	0.343945	0.791204	1.53206	-0.745793	1.15231	0.931029	0.772178
TAAWWATAG_RSRFC4_Q2	1.03025	-0.819536	-1.12778	0.769583	-1.29896	0.554355	1.22127	-1.20836	-0.849938	0.747101	-0.850969	-0.952669	0.662085	1.09406	0.764465	0.327064	-1.09372	0.641609	0.486586	-1.00924	-0.879002	-0.757418	0.905123	-0.95489	-0.815287	-0.961338	-0.923404	1.05991	1.70612	0.71793	1.14189	0.751244	0.79756	-0.734421	1.44199	1.54186	-0.905788	-0.838086	0.830239	0.858996	-0.819568	0.624672	-0.741083	1.15	0.93606	0.649225	1.1575	0.848351	1.15302
TGACCTTG_SF1_Q6	0.825258	0.97661	1.03964	-0.470433	1.84038	1.51891	0.493926	1.03467	1.28973	0.54686	1.19562	-1.53356	-1.30994	-1.20591	-1.24494	-0.939257	0.874506	0.748287	0.823392	1.68482	0.643127	-0.500121	0.630424	0.586731	-1.40412	0.878216	-0.884363	-1.11536	-0.67935	-1.01843	-0.792414	0.577005	-1.14815	-0.94164	-0.756272	0.52478	-1.19485	-0.781221	-1.25709	-1.16183	-1.1467	-0.948261	-0.560151	-1.01552	-0.699133	1.04011	0.761784	0.664729	0.868124
CATTGTYY_SOX9_B1	0.75919	-0.680362	-0.750406	-0.775223	-0.82309	0.925413	-0.849508	-0.801152	1.22016	0.74221	1.137	0.879724	1.5597	1.54108	1.13557	-0.76673	0.752784	-0.736867	1.28119	0.563228	0.54162	0.374453	-0.720985	-0.758977	-0.775088	-0.752494	1.69936	-0.782265	-0.838576	-0.7788	1.54561	1.80819	-0.769935	0.812721	1.53943	-0.755774	-0.870591	-0.754549	1.06846	0.90793	-0.827414	1.10046	2.03684	-0.781935	-0.954719	0.570803	-0.873642	-0.722281	-0.759453
GGGCGGR_SP1_Q6	1.34187	1.20381	0.978644	1.06293	1.16466	0.454965	-0.331413	-0.988594	0.509145	1.15257	1.72274	-1.24032	-1.12226	-1.28951	-0.976601	-1.08462	0.740356	1.14998	2.65121	0.785137	0.201276	0.715539	1.72702	-0.0468844	-1.09449	-1.11534	-1.22398	0.180542	-1.01752	0.966327	0.813368	0.198444	-0.257965	-0.245974	-0.945498	-0.0527982	1.49762	1.39278	-1.13697	-1.05342	-0.996757	-1.18564	-1.35903	0.581682	-0.432196	-0.983032	0.41194	0.375213	-1.02768
TCANNTGAY_SREBP1_01	1.25109	1.01157	0.702907	0.748963	1.17286	0.516513	-0.97102	1.42756	-1.04487	1.20169	-0.935695	-1.06331	-0.972823	-0.912371	0.969723	1.47757	1.12404	0.874358	0.745892	-1.2669	0.385857	0.457945	1.28839	0.977892	-1.02302	-0.965776	0.90299	0.920451	0.612789	1.24312	0.52822	1.42784	0.979764	-0.911892	-1.07202	-1.14138	-0.929541	-1.06771	0.584089	-0.955214	1.09999	0.229629	0.506335	-1.08521	-1.02297	-0.990477	-1.11262	1.06661	-1.1155
CCAWWNAAGG_SRF_Q4	-1.00014	0.528993	0.209418	1.6162	-0.829486	0.152607	0.735812	0.377163	-0.0560672	0.216744	1.04922	-0.781389	2.36911	-0.728671	1.06721	0.158286	-0.713629	-0.766251	-0.700051	-0.891728	1.09057	1.6248	-0.696711	0.489997	-0.895632	-0.864348	0.275218	0.671938	-0.824916	-0.788319	1.6658	1.32719	1.79353	-0.887679	1.58449	1.1671	-0.759378	-0.770983	-0.706808	-0.902529	2.18775	-0.719808	0.60116	-0.727404	0.0700239	-0.872193	-0.710756	0.184125	-0.955237
TTCYNRGAA_STAT5B_01	-0.993636	0.315925	-0.949209	0.190929	-1.32153	-0.922688	0.376914	-0.827275	0.543512	0.460669	-0.978013	0.309013	1.46407	1.94523	0.578882	0.231032	-1.1885	0.17739	0.149861	0.22097	-1.22804	-0.931547	-1.16693	-0.985879	-1.07742	0.394911	0.662786	-0.976369	1.18482	1.03734	0.696001	1.20871	0.77946	0.563965	1.25827	1.20789	0.580964	1.16061	0.641566	1.72056	-1.05384	0.871754	1.51236	1.17977	-1.23796	-0.980976	0.826962	0.550677	-0.887555
TATAAA_TATA_01	-1.07171	-1.42151	-1.77711	-1.32929	0.811125	0.947982	0.913444	-1.62775	0.381601	0.527259	-0.909962	0.952598	1.12116	0.816491	0.691997	0.43499	0.386673	0.39769	-1.44405	-1.66078	0.451962	0.459742	0.337482	0.436994	0.747825	-0.985266	1.22866	0.703945	0.942093	0.390807	0.606112	0.831507	0.425572	0.64451	0.867532	0.905602	0.390798	0.458204	0.760339	0.685327	0.771364	0.668744	1.08281	0.197782	0.678317	-1.63541	0.331674	0.387023	0.421232
TGANNYRGCA_TCF11MAFG_01	-1.08149	-0.895246	-1.15978	-0.818895	-0.83361	-0.886868	-0.848159	-0.744868	-0.772801	-0.859075	-0.865988	1.21454	0.433509	-0.984002	1.00834	0.760712	-1.11107	0.393048	-1.14727	-1.09844	-0.691801	-1.17705	1.77873	1.38135	-0.881377	0.655491	0.750102	-0.660818	0.976206	1.28479	0.580604	-0.68814	2.66919	1.72357	-0.569057	1.24038	0.644632	0.842878	0.640392	0.693696	-0.937949	-0.704461	0.513689	-0.964422	0.913191	0.487782	-0.664553	0.941467	0.610357
WGGAATGY_TEF1_Q6	-0.824738	0.206423	-0.960311	0.126588	-0.994768	0.435767	0.882881	-1.59723	-0.712517	-0.0139461	0.179119	0.570221	0.650018	0.889527	0.390774	-1.09693	-0.800941	-0.801134	0.546684	-0.86654	-1.21754	-0.996983	-0.857892	-1.07872	-1.03248	-1.03089	0.712731	1.06617	1.84262	1.30534	1.26065	1.45754	0.949993	0.134885	1.78699	1.69454	1.66129	1.39453	0.504099	0.562187	0.07472	-1.06459	0.166739	0.883237	0.752258	-1.08087	1.28643	1.59281	0.0318698
GCCATNTTG_YY1_Q6	0.857481	0.911651	1.83524	1.55027	0.298925	-0.884987	-1.00591	0.961358	0.518367	0.467123	0.224664	-0.985887	-1.06615	-1.04841	0.957745	1.05013	1.08783	1.03198	1.5646	0.874729	0.757829	1.07299	1.79796	1.03584	0.069917	0.911101	-0.99166	0.532508	-0.985074	-0.891339	0.295098	-0.925567	1.27249	-0.971473	-0.989394	-1.06131	-0.943757	-0.896586	-0.982551	-0.91937	0.733717	-0.946166	-1.09987	0.375359	-0.956496	0.209804	-1.04602	-0.88642	-0.931638
[truncated: 13 more columns]

## Sheet: Pendergrass et al.
	dSSc1_FA	dSSc1_10MOS_FA	dSSc2_FA	dSSc2_6MOS_FA	dSSc4_FA	dSSc4_B	dSSc4_B_r	dSSc5_FA	dSSc5_FA_r	dSSc6_FA	dSSc6_FA_r	dSSc6_FA_r2	dSSc7_FA	dSSc7_FA_r	dSSc8_FA	dSSc9_FA	Normal_9	Normal_9_r	Normal_1	Normal_1_r	Normal_1_r2	Normal_2	Normal_2_r	Normal_3	Normal_3_r	Normal_4	Normal_5	Normal_5_r	Normal_6	Normal_6_r	Normal_7	Normal_8	Normal_8_r	RIT10_36MOS_FA	RIT10_6MOS_FA	RIT11_6MOS_FA	RIT11_6MOS_B	RIT11_6MOS_B_r	RIT11_BASE_FA	RIT11_BASE_FA_r	RIT11_BASE_B	RIT12_6MOS_FA	RIT12_6MOS_FA_r	RIT12_BASE_FA	RIT13_6MOS_FA	RIT13_BASE_FA	RIT15_6MOS_FA	RIT15_BASE_FA	RIT15_BASE_FA_r
AAANWWTGC_UNKNOWN	0.471414	0.442434	0.00768958	-0.0729857	1.49993	-1.18089	0.619897	-1.08142	-1.62052	0.636459	1.76431	1.3486	0.60086	-0.42295	1.42541	0.0276429	-1.09979	-2.31565	-1.1995	-1.52712	-1.47047	0.828063	0.519806	-0.0423549	0.211148	0.677633	-0.375929	-0.364017	-1.06755	-1.83271	-1.05859	-0.269736	-0.821326	0.105019	1.14633	-0.704921	1.89486	0.072524	-1.25794	-0.487285	0.200032	1.95099	-0.0244127	0.0340893	1.53369	1.18688	-1.45241	-0.077741	0.0935573
AAAYRNCTG_UNKNOWN	0.264669	0.745295	0.502828	1.00717	0.671506	0.291426	0.564904	-1.75494	0.652913	0.19323	0.234315	0.180591	0.0610355	0.0378742	0.949917	-2.24743	-0.115288	0.209323	0.258538	1.09631	0.16183	0.993788	0.756192	0.902195	0.670021	0.251662	-1.81891	0.153502	0.477551	0.247188	0.620089	0.433192	0.205509	-0.0378437	0.5004	-1.76962	0.154206	0.302471	0.33172	0.371735	0.569225	1.39893	1.16605	0.515363	0.482359	-1.83085	-1.79512	0.844678	0.473146
MYOD_01	-0.948704	0.967273	0.767046	0.985	1.04732	-1.08447	0.85419	-1.25232	-0.879905	0.994105	-0.902291	-1.07774	-1.13917	-1.04468	1.23195	0.935606	0.80961	-0.867011	-0.852107	1.0143	-0.900266	0.92563	1.11691	0.848031	0.691803	0.961296	-0.984215	-1.19106	1.05821	0.988227	0.844428	-0.92273	-1.07485	1.02547	1.16712	-1.4231	1.01314	0.834057	-0.832674	1.01644	-1.37863	-1.111	1.21349	0.998948	-1.42791	0.868726	0.941523	0.807855	0.719471
E47_01	-0.840709	-0.779081	-0.372222	-0.529095	-0.736637	-0.400868	-0.432825	-0.219347	-0.409299	-0.409947	-0.214814	-0.806781	-0.192746	-0.178205	-0.282444	-0.376051	-0.0687364	-0.00454264	-0.207346	-0.0663134	-0.0463471	-0.377254	0.0592739	-0.145559	-0.343136	-0.293357	-0.516483	-0.134253	-0.151486	-0.0693555	0.0882299	-0.424857	-0.277155	-0.374078	-0.45233	-0.402298	3.11112	-0.282822	-0.603517	-0.663897	-0.161227	2.90088	0.0477439	-0.337771	-0.312397	-0.180743	-0.20533	-0.487958	-0.216363
CMYB_01	-1.73735	-1.25189	0.806848	-0.928211	1.25844	0.282192	-0.56996	0.549735	0.908904	-1.41231	-0.396412	-1.38225	-1.70101	0.319008	-1.65873	0.488815	0.0368248	-0.0614151	0.794246	0.572894	-0.0421324	-1.96733	-0.31294	-0.142706	-0.335851	0.189544	0.750924	1.60408	0.920477	0.193384	2.14947	0.000446509	-0.262458	-0.588553	-0.855075	0.343911	1.1166	0.45355	0.47145	0.287704	0.145419	-0.501582	-0.821351	-0.564321	-0.215085	0.863201	1.2294	-0.697998	0.243655
AP4_01	0.340586	0.579314	0.610186	0.663775	-1.50897	-1.39975	-1.28539	-1.54872	0.513789	-1.69483	-1.36007	0.497347	-1.32297	0.475576	0.689601	0.736408	0.46224	0.716518	0.6779	0.824475	0.725649	-1.7623	-1.68308	0.658662	-1.53785	-1.45426	-1.44887	0.523678	0.681489	1.05475	1.01918	0.584855	0.655272	0.499695	-1.44026	0.527036	0.65373	-1.50524	0.716474	0.428836	0.572882	0.830432	-1.45803	0.612513	0.673432	0.449525	0.613998	0.49471	-1.38995
AACTTT_UNKNOWN	0.426124	-1.50243	-1.46908	0.415376	0.422674	0.424686	1.26332	-1.51129	0.250685	0.189588	0.674489	0.0653916	0.0892036	0.295864	1.11104	0.450016	0.124133	-1.51326	0.259175	1.13667	0.371801	1.1434	1.24958	0.895088	1.10375	0.445475	-0.137059	0.0894237	0.327251	0.192212	-1.50568	0.229747	-1.48601	0.449775	0.810128	-1.50057	0.598032	0.372424	-1.51657	0.301811	0.761669	1.14107	1.14106	0.253682	0.872795	0.716762	-1.53293	0.724694	0.653501
MEF2_01	-0.884219	0.0452723	-0.558342	-0.390067	-0.550815	-0.0473583	-0.341344	0.411589	-0.0616258	-0.129488	-0.579288	-0.810556	-0.313627	-0.158807	-0.759743	7.37073	0.740001	0.88464	0.161545	0.503179	-0.849757	0.343152	-0.50592	-0.316047	6.34382e-05	-0.210423	-0.643108	-0.171178	0.309053	1.07843	0.4257	-0.20402	0.106453	-0.326969	-0.0795355	0.481505	-0.410549	-0.418994	-0.187699	-0.0170012	-0.0915711	0.408949	-0.0304932	-0.192043	0.452855	0.474724	-0.315256	-1.34021	-0.879837
ELK1_01	0.468074	-1.78682	0.789668	0.0103495	0.148885	1.82145	0.49759	1.01766	-1.27092	0.583817	0.389053	0.952096	-1.12283	-0.274459	0.353202	1.89722	0.780088	1.33541	1.29961	0.684588	1.08377	-1.16482	-1.14169	-0.30143	-0.0524256	0.459154	-1.10667	-0.0946899	-0.0683828	0.746165	1.68745	1.00346	0.439529	0.292522	-0.141096	-1.76927	-0.954829	-1.96197	-0.236894	-1.07916	-0.996113	-0.906929	-1.27687	-0.767081	-0.69735	-0.593394	-0.349551	0.527605	-0.468989
SP1_01	-0.869473	-0.344724	1.20388	0.151784	-0.348034	-0.660318	-0.833587	-5.59002	-0.422743	-1.62297	-0.255508	-0.751591	-0.342671	-0.305652	0.0164038	1.01515	0.726299	0.503798	-1.12515	-1.7088	-0.320837	-0.699935	-0.938878	-0.0764969	0.112102	-0.779187	-0.189168	0.0904402	0.147035	0.765121	0.97525	0.412179	1.00564	0.335358	0.354752	0.939697	1.49021	1.09417	-0.0395821	-1.37213	0.358538	0.507903	0.690443	0.566595	-0.396059	0.29937	-0.426726	-0.705267	-0.551316
EVI1_06	0.706978	0.648701	1.18133	1.0111	0.662431	0.627128	0.875401	-0.99994	0.790679	0.997995	0.807951	-0.979782	-1.11848	-1.09269	-0.885857	-1.16528	-1.26822	-1.35923	0.647448	0.938442	0.781421	1.09483	1.24162	0.847728	0.905234	-1.30497	0.679074	-0.992282	-1.0591	-1.12556	-1.04376	0.771239	-0.830656	0.870115	0.768943	-0.881258	-1.05722	-1.02461	-1.1879	-0.616046	1.09405	0.913889	0.875896	0.74493	-1.03277	1.07441	0.969568	1.2773	1.26458
ATF_01	-0.922614	-1.15472	-0.978029	-0.419056	-0.262277	0.212024	0.149171	-0.144186	0.150652	-0.697516	-0.276755	-0.314801	0.0214428	-0.309778	-0.775076	3.42738	0.365291	2.95155	0.153814	-0.352293	-0.297299	-0.790178	-0.0302638	-0.418197	-0.449466	3.27372	3.0116	0.329293	0.181981	0.12544	0.140047	-0.0234727	-0.143504	-0.460861	-0.206792	-0.224204	-0.111016	-0.131479	0.0604946	-0.317804	-0.213653	-0.515429	-0.283264	0.0807107	-0.180166	-0.317469	-0.306474	-0.882722	-0.713582
HOX13_01	-0.574183	-0.252205	-0.0489116	0.245372	-0.559246	-0.042474	0.513255	0.209712	1.02929	-0.517135	-0.568487	0.314007	0.0347738	0.268984	-0.130692	-0.453706	-0.0273725	-0.222467	0.743519	0.795099	1.13543	0.178249	0.0723191	-0.0869154	0.416305	-0.0465173	0.495795	-0.396669	1.06284	0.718805	0.607665	-0.561485	-5.25983	-0.165976	-0.231136	0.0433085	0.331095	-0.29138	0.482588	0.528419	1.65614	0.320943	-0.0570596	0.0178602	-0.642186	-5.00817	-0.48413	-0.241441	0.0459338
E2F_01	0.372452	-0.591911	0.206029	0.414729	0.367463	-0.322499	-1.02492	3.45711	0.04385	-0.3784	0.892782	1.38077	0.352294	0.815869	-0.098236	-0.217576	1.57129	0.486508	0.259135	0.246712	1.30571	-1.38755	-1.65754	-0.268993	-0.649213	0.81384	0.11916	-1.28935	0.00152403	0.437652	1.65185	1.14934	-0.505863	1.66712	-0.686861	-0.760499	-0.248378	0.112704	-1.3603	2.38879	-1.21895	-0.186076	0.168924	-0.0673977	-0.666744	-1.38882	1.47339	-0.337	0.139534
ELK1_02	-0.78534	-1.81809	3.31487	-0.642585	-0.395975	-1.16537	0.934803	0.852303	-1.49711	1.53107	-0.929	0.710522	-0.102713	0.948816	-0.85032	-0.225269	-0.32629	-0.311055	2.34644	2.52217	0.685617	0.859127	0.0766813	-1.47212	-1.27869	0.895469	-0.0783136	-1.23796	0.561044	0.592946	-0.70918	0.599699	0.394527	0.730756	-0.499561	-0.488815	-1.08718	-0.54155	0.516102	0.346351	0.131085	-2.64672	-0.818791	-0.217479	-1.49955	-0.273211	0.193042	0.245587	0.146936
RSRFC4_01	-1.23553	-0.127421	0.207011	0.342	-0.0975818	0.0606513	-0.569467	-0.705179	-0.153651	0.0117345	-0.235061	-0.545142	-0.803202	-0.349113	-0.590891	0.0332337	0.772242	0.529109	0.499973	0.817266	0.225924	0.867332	0.637245	-0.601261	0.0777269	0.242224	-0.48755	-0.581663	4.17425	0.398233	0.744564	0.385902	-0.187168	0.124834	0.656931	-1.56226	-0.709392	-0.239434	-1.20953	-1.1231	-1.00075	-0.692457	-0.597276	-0.0549731	-1.0571	0.287802	-0.559107	0.0507624	-0.0825805
CETS1P54_01	1.00811	1.4293	0.0421836	-0.0552174	-0.0737785	-0.539892	-0.667362	-1.89019	-0.0788572	0.680572	0.246867	1.16666	-0.593224	0.0617978	-0.049988	0.25031	0.449859	1.04224	-0.597302	-0.951165	-0.765956	1.16818	-0.488402	-0.727459	-0.594069	0.896574	-0.793475	0.452267	1.07097	-0.461133	-0.0154588	0.801505	0.855361	1.45734	-1.06324	-2.22005	-1.77083	-1.11461	-0.0534214	-1.43732	-0.570231	-2.58432	-0.785341	-0.443042	1.28534	1.28486	1.69635	0.879974	-0.142733
AACWWCAANK_UNKNOWN	-1.2004	-1.41497	-1.41104	-1.33976	-1.28395	0.818798	0.825477	-1.18078	0.700872	-0.938995	0.435145	1.04217	1.15067	1.20243	-0.926371	0.877047	0.967799	0.747283	0.591262	1.06599	0.937509	1.52013	0.907106	0.949162	1.13358	0.788252	1.06079	1.16984	0.503779	0.919537	1.21536	0.897125	0.687932	-1.08838	0.464029	-0.968411	-0.923486	0.635977	-0.989408	-0.945872	0.841815	0.785451	1.15614	0.571921	1.05814	-0.968552	-1.12412	-1.01515	-1.24091
P300_01	-0.337091	-6.93174	0.0694708	-1.64476	0.403892	-0.626841	0.257408	-0.922546	0.161495	0.0543475	0.281868	-0.118515	-1.45149	0.578282	0.878004	0.499126	0.701555	0.981164	0.197955	-0.256475	-0.70281	-0.413619	-0.510557	0.526285	-0.429115	-0.132633	-0.675764	-0.127355	0.372891	0.231906	1.1508	-0.112936	-0.518505	0.523946	0.30735	0.359763	0.231624	-0.173479	-0.0612681	-0.380812	-1.50825	0.308348	0.0116249	0.29214	0.795588	0.674632	-0.345672	0.130242	0.420372
NFE2_01	-0.123599	-0.321008	0.389579	0.324911	-0.381019	0.00931319	0.0554369	0.699357	0.915584	0.368119	0.0880727	0.352119	0.648809	0.670025	0.153663	-0.370479	-0.351845	-0.141872	-0.123369	0.354028	0.196228	-0.556582	-7.44089	0.00680005	0.0297519	0.341791	0.0077127	0.246914	-0.0331849	-0.22608	0.190551	0.329724	0.41321	0.0642544	-0.509335	-0.391014	-0.640973	-0.191186	-0.0772975	0.88871	-0.733713	-0.456701	-0.273959	-0.707359	-0.0858883	0.810113	0.500581	0.209377	0.369247
CREB_01	-0.478646	-0.476213	1.77625	0.951071	-0.798436	0.520249	-0.765941	-0.939274	0.120067	-1.33242	-1.12714	-0.49326	-0.682209	-0.585489	-0.650757	2.80203	1.57037	2.14845	0.638477	-0.348715	-0.151811	-1.45677	-1.5993	-1.78157	-1.04739	0.424593	-0.502364	1.03228	0.633676	-0.53279	-0.633179	-0.5316	0.123051	0.255609	-0.165671	0.827397	2.09535	0.281364	0.988029	0.0404002	1.23759	-0.315177	0.430971	1.17164	-0.852517	-0.245316	0.943082	-1.20152	-0.379464
CREBP1_01	-0.712845	-0.543539	-0.288698	-0.296713	-0.398476	-0.386632	-0.246039	-0.974734	-0.567232	-0.381163	-0.3923	-0.484428	-0.213406	-0.344822	-0.391971	-0.331735	-0.442012	-0.284104	-0.539333	-0.288432	-0.651092	-0.219955	2.2742	-0.224385	-0.529283	-0.217726	-0.247349	-0.232331	-0.339635	-0.3491	-0.330408	-0.32533	-0.259407	-0.561821	-0.510486	-0.455823	2.16622	-0.40216	-0.27619	-0.508812	2.33667	-0.3126	2.04138	-0.235201	-0.408115	-0.550353	-0.245176	-0.394718	-0.42755
CREBP1CJUN_01	-0.526896	-0.685161	1.74444	-0.0244042	-0.826896	0.524651	-0.797674	-0.968048	0.0898402	-1.34951	-1.1642	-0.527974	-0.63993	-0.608508	-0.650819	2.77314	1.55404	2.12005	0.69368	-0.345062	-0.153649	-1.46266	-1.09456	-1.81144	-1.06793	0.395183	-0.506272	1.00428	0.568339	0.13633	-0.649906	-0.564588	0.124963	0.190445	-0.198092	0.880721	2.06538	0.277793	0.967894	0.030137	1.41836	-0.32192	0.431764	1.18189	-0.767601	-0.276725	0.92072	-1.17869	-0.385983
SOX5_01	-0.655475	-0.111097	-2.78072	-0.534575	-0.191248	0.451499	1.01462	-0.744564	-0.220642	-0.0802669	-0.123028	0.651223	-0.207201	-0.387907	-0.095214	-0.294749	-0.100281	0.1569	0.155186	0.895605	-0.281403	0.261403	1.11833	-0.00348489	-0.290984	0.230199	-0.131414	-0.0556139	0.55816	0.164799	0.6118	0.0376651	-0.20813	-0.0738339	0.247735	-0.328367	1.60901	0.622764	-0.0669403	0.231305	0.622519	1.5389	0.956169	0.785621	-0.0103467	-0.0940609	-2.95295	-2.92848	-2.81161
E4BP4_01	-0.717985	-0.971079	0.0186285	-0.711919	0.192883	0.0302928	0.346783	1.13467	-0.65424	0.755738	0.531647	0.128289	0.184763	0.208949	0.464984	-0.207085	-1.00009	-6.01035	0.340503	-0.203118	0.119024	0.229666	1.17609	1.99867	0.728486	0.998602	0.809196	-0.423347	-0.229122	-0.874786	-0.105442	0.241821	-1.11481	-0.650594	0.216863	-0.583673	-0.902859	0.687838	-0.988947	0.755366	1.06573	-0.238424	0.575781	0.482388	-0.411036	0.854951	-0.363657	0.241468	-0.214451
E2F_02	-0.764889	-1.57164	-0.156389	-1.668	-0.536179	1.11781	0.332098	-0.264502	0.277111	0.0137205	-0.247474	0.867468	0.0248396	0.545132	-0.884462	0.748891	0.982764	0.189721	1.44782	2.0712	3.44391	-0.11549	0.754396	0.248211	0.632951	0.227293	1.84677	1.88348	0.730523	0.662798	1.55141	0.519167	-0.304261	0.324785	-0.282339	-1.12471	-2.0219	-0.700862	-1.83641	-0.748923	-1.79607	0.637336	-0.123642	0.0548793	0.40265	-0.086177	1.49883	0.486663	0.25319
NFKAPPAB65_01	1.49313	1.5774	1.12876	0.050037	-0.382056	0.231842	0.0133593	-0.33554	0.572229	1.23351	0.393801	0.661275	-1.00065	0.0514986	1.73794	1.25395	-0.385176	0.0814067	-0.861985	-2.35717	-1.14577	-1.81411	-0.0120159	-0.781669	-1.75961	-1.53456	-1.48861	-0.723023	0.607775	-0.323578	-0.148113	0.774632	-0.489716	0.778765	-0.0621633	-1.54642	0.224274	-0.526466	0.475911	-0.618699	-0.420044	0.529563	-0.529014	0.0130288	1.4645	1.36152	0.462116	0.258774	0.34804
CREL_01	1.87441	2.15006	0.803817	0.62877	0.216596	0.0514811	0.123168	-0.138358	0.287885	0.368535	0.0846058	0.202617	-0.347049	0.177053	0.85679	0.594503	-0.215079	0.0908289	-0.667761	-3.13371	-0.506077	-3.23526	-0.401444	-0.670429	-3.14323	-3.41336	-1.19271	-0.508739	-0.43014	-0.557796	-0.338364	0.295878	-0.455489	0.592505	0.10914	-0.589782	0.418836	-0.0710754	0.657112	-0.416722	0.0329814	0.43306	-0.227966	-0.0375153	1.02818	0.908699	0.540085	0.316118	0.267483
AACYNNNNTTCCS_UNKNOWN	1.18235	0.651035	0.726483	0.458071	-0.187066	-1.08218	-0.220583	-1.84032	-0.779771	0.560415	-0.0136368	0.264702	0.112937	-0.0177718	-0.622216	0.504532	-0.00400841	0.637138	-1.51637	1.75988	0.178064	0.898157	1.84301	-1.19014	-0.997775	1.17705	0.209759	-0.0217246	0.541949	0.470559	1.44633	-0.103092	-0.475251	0.7909	-1.0963	-0.821148	-0.854136	0.207082	0.529216	-0.221562	-0.0066105	0.448569	-0.0535025	0.250584	-1.67208	-1.34495	0.470421	-1.82891	-1.94864
NFKAPPAB_01	1.62581	1.54415	1.14871	1.16638	-0.717408	0.988064	-0.671168	-0.912427	0.937436	0.990624	0.995364	1.00783	-0.441847	-0.529689	1.13453	-0.827154	-1.03065	0.993825	-1.2572	-0.985841	-1.05051	-1.22112	-0.558701	-1.00427	-0.993679	-0.797033	-0.323313	-0.633637	-0.830053	-1.21712	-0.784818	0.846295	-1.18189	1.02902	0.905538	-0.859213	-0.931131	-0.775508	-0.715826	-0.977809	-0.917897	-0.684567	-0.868806	-0.895563	1.15257	1.02243	1.06632	0.93172	0.953235
NMYC_01	-1.76369	-1.87621	-0.80444	0.465805	0.235687	1.07923	0.971679	1.26381	0.11633	-0.404562	-0.73397	-1.06374	1.03614	1.0239	-0.35675	1.01053	-0.571956	0.85114	1.36193	-1.48086	1.6511	-0.79275	0.694703	-0.263687	0.128163	-0.875098	1.66007	0.977409	-0.555986	0.682044	2.00555	-0.421809	-0.577469	-1.31761	-0.195826	-0.0150633	-0.340069	0.330815	1.70437	1.56691	1.84973	-0.186333	-0.547711	-0.447545	-2.08467	-0.708676	1.43814	0.145924	-0.671033
MYOGNF1_01	-0.412561	0.226434	-0.337083	0.310262	-0.32099	-0.0876066	0.482754	-1.53324	-0.0517244	0.498767	0.414714	-5.12379	-0.265197	-0.29286	-0.584718	0.0363902	-0.864034	-0.98392	-0.697685	-0.0834413	-0.353733	-0.205944	0.223773	-0.718274	-0.354699	-0.750705	-0.840348	-0.351905	-0.473642	-0.528401	-0.993055	-0.927063	-0.370783	0.0681928	0.131984	1.40099	2.48915	1.72271	-0.14814	-1.18296	0.769178	1.39091	1.35958	1.50922	1.09763	-0.465287	-0.330918	0.161344	-0.260855
[truncated: 804 more rows]
[truncated: 27 more columns]

## Sheet: Hinchcliff et al.
	SScMH_02_base_LA	SScMH_02_base_LF	SScMH_03_base_LA	SScMH_03_base_LF	SScMH_04_base_LA	SScMH_04_base_LF	SScMH_05_base_RA	SScMH_05_base_RF	SScMH_06_base_RA	SScMH_06_base_RF	SScMH_07_base_LA	SScMH_07_base_LF	SScMH_08_base_LA	SScMH_08_base_LF	SScMH_10_base_LA	SScMH_10_base_LF	SScMH_12_base_LA	SScMH_12_base_RF	SScMH_14_base_LA	SScMH_14_base_LF	SScMH_15_base_LA	SScMH_15_base_LF	SScMH_16_base_LA	SScMH_16_base_LF	SScMH_17_Base_LA	SScMH_17_Base_LF	SScMH_20_base_LA	SScMH_20_base_LF	SScMH_21_base_LA	SScMH_21_base_LF	SScMH_23_Base_LA	SScMH_23_Base_LF	SScMH_25_base_LA	SScMH_25_base_LF	SScMH_26_base_LA	SScMH_26_base_LF	SScMH_27_base_LF	SScMH_27_base_LF_Replicate	SScMH_28_base_LA	SScMH_28_base_LF	SScMH_30_base_LA	SScMH_30_base_LF	SScMH_32_base_RA	SScMH_32_base_RF	SScReg_1002_base_LA	SScReg_1004_base_LA	SScReg_1156_base_LA
[truncated: 836 more rows]

[truncated: 1 more sheets: Assassi et al.]
